# Supplementary material for: Cross-species transcriptomic analysis elucidates constitutive aryl hydrocarbon receptor activity
Source: BMC Genomics. 2014 Dec 3;15(1):1053. doi: 10.1186/1471-2164-15-1053 (PMC4301818; doi:10.1186/1471-2164-15-1053)
Supplement: Supplementary file 7 — Additional file 7: Table S1: Annotated Genes and Fold Changes: Mouse, Kidney. The log2 fold changes (M) and q-values of all 17,607 unique and sorted Entrez Gene IDs (GeneID) are listed. Useful gene information are provided where available, including gene symbol (Symbol), chromosome, HomoloGene ID (HID) and gene full name (FullName). (TXT 1 MB) [file 12864_2014_6766_MOESM7_ESM.txt]

GeneID	log2-Fold	q.value	HID	GeneSymbol	Chromosome	FullName
100008567	-0.192874401618344	0.326475595036997	NA	NA	NA	NA
100009600	0.0218735385619988	0.920089942002206	104472	Zglp1	9	zinc finger, GATA-like protein 1
100012	0.00234224608648148	0.987939691649657	NA	NA	NA	NA
100017	0.108959577116678	0.693161456333919	9219	Ldlrap1	4	low density lipoprotein receptor adaptor protein 1
100019	-0.100418407134247	0.805360992262714	39689	Mdn1	4	midasin homolog (yeast)
100034251	-0.0266631207099479	0.897196182461846	129608	Wfdc17	11	WAP four-disulfide core domain 17
100034739	-0.108979067486813	0.736946416142069	NA	NA	NA	NA
100034748	-0.00889278482169242	0.971243170273143	NA	NA	NA	NA
100036520	0.0592848448524617	0.877485230320321	NA	NA	NA	NA
100036521	-0.0457047486595403	0.903336624446137	NA	NA	NA	NA
100036523	0.014506144336714	0.938111121160752	NA	NA	NA	NA
100036768	-0.0351148905793206	0.745974178754833	NA	NA	NA	NA
100037258	-0.0245573694802506	0.944851540615821	2486	Dnajc3	14	DnaJ (Hsp40) homolog, subfamily C, member 3
100037262	-0.0323804104795533	0.914811693471937	NA	NA	NA	NA
100037278	0.0456082381329725	0.768853326208229	45462	Fam129c	8	family with sequence similarity 129, member C
100038347	-0.00513827476432027	0.990903579521201	121932	Fam174b	7	family with sequence similarity 174, member B
100038358	0.00592228047459464	0.974524373993345	NA	NA	NA	NA
100038371	0.00496846881378765	0.974574367989187	NA	NA	NA	NA
100038392	0.00940909362274311	0.96944821477093	NA	NA	NA	NA
100038398	-0.300621315646968	0.0260245401821933	NA	NA	NA	NA
100038416	-0.115463125215404	0.660992427218016	NA	NA	NA	NA
100038489	-0.176195560251218	0.383918277929665	NA	NA	NA	NA
100038505	-0.0503582120556967	0.794540960949844	NA	NA	NA	NA
100038525	-0.229590731179771	0.48880497089769	NA	NA	NA	NA
100038566	-0.0871894075798609	0.477014402806942	NA	NA	NA	NA
100038570	0.0455848848868348	0.777093544114896	NA	NA	NA	NA
100038571	-0.12105486968655	0.537019628994085	NA	NA	NA	NA
100038599	-0.0776076850811549	0.467592025235733	NA	NA	NA	NA
100038614	-0.0459793697194621	0.782072092848185	NA	NA	NA	NA
100038651	0.00918554305565333	0.984488179362117	NA	NA	NA	NA
100038689	-0.0347484862978833	0.820959117578504	NA	NA	NA	NA
100038711	0.0895615889738552	0.848898381985329	NA	NA	NA	NA
100038732	0.0280162655440339	0.85350390474114	NA	NA	NA	NA
100038743	0.133767547770518	0.288271537885848	NA	NA	NA	NA
100038746	-0.215775349909689	0.185569003029349	NA	NA	NA	NA
100039027	0.0357151600400494	0.820441239465841	NA	NA	NA	NA
100039239	0.0118959444102789	0.963877585826456	NA	NA	NA	NA
100039282	-0.0522430337300674	0.553338742778164	NA	NA	NA	NA
100039359	0.0426179935760791	0.695621625264215	NA	NA	NA	NA
100039495	-0.150556272556501	0.388370333661451	NA	NA	NA	NA
100039641	-0.0986088071814333	0.523699591223418	NA	NA	NA	NA
100039684	0.04810109738471	0.736903261855756	NA	NA	NA	NA
100039781	-0.0215043075135766	0.932325177168081	128734	Hrct1	4	histidine rich carboxyl terminus 1
100039795	0.136392149965715	0.322671057242115	52388	Ildr2	1	immunoglobulin-like domain containing receptor 2
100039864	0.300824145265728	0.277455601081043	NA	NA	NA	NA
100039968	-0.166008348271071	0.251765328163441	106612	Gm12942	4	predicted gene 12942
100040018	-0.183630387875146	0.530475370248485	NA	NA	NA	NA
100040049	-0.0755026309665059	0.659349119754942	NA	NA	NA	NA
100040201	-0.0493976412691532	0.795896079003332	NA	NA	NA	NA
100040214	0.0238228062047288	0.915388794540433	NA	NA	NA	NA
100040248	-0.103823111402485	0.453037513408887	129881	Gm11563	11	predicted gene 11563
100040268	0.0052963882684347	0.978290290045148	128098	Olfr157	4	olfactory receptor 157
100040294	0.00239639694226002	0.99082483017556	NA	NA	NA	NA
100040322	-0.0158329794682492	0.933937699400535	NA	NA	NA	NA
100040353	-0.0455905617705508	0.885487337655039	NA	NA	NA	NA
100040421	-0.0232380435148141	0.909236095553057	NA	NA	NA	NA
100040447	-0.0127736493120514	0.971911895003796	NA	NA	NA	NA
100040462	0.0358951898569684	0.837105256157816	NA	NA	NA	NA
100040465	-0.00020067859908135	0.999377507017729	NA	NA	NA	NA
100040529	-0.0646245970652304	0.671116610839672	NA	NA	NA	NA
100040591	-0.16143536722179	0.477014402806942	55638	Kcnj13	1	potassium inwardly-rectifying channel, subfamily J, member 13
100040608	-0.231796382274681	0.131261158419595	75185	Fancf	7	Fanconi anemia, complementation group F
100040724	-0.0377605397967047	0.831618236280283	NA	NA	NA	NA
100040766	0.037050156253013	0.840092497520917	NA	NA	NA	NA
100040792	-0.000627265760623885	0.998715701014945	NA	NA	NA	NA
100040882	-0.0267603606153237	0.8946395946758	NA	NA	NA	NA
100040972	-0.0730031532667548	0.477530040585711	87220	Tceal7	X	transcription elongation factor A (SII)-like 7
100041241	-0.0520506070280318	0.836287676343843	NA	NA	NA	NA
100041290	-0.0370502108726241	0.846412131904269	NA	NA	NA	NA
100041294	0.0292358945925297	0.862570870828856	NA	NA	NA	NA
100041347	0.0809783093261141	0.516703689028252	NA	NA	NA	NA
100041479	-0.000950433962502828	0.997499877058037	NA	NA	NA	NA
100041799	-0.102118567846204	0.487329318872676	NA	NA	NA	NA
100041960	0.0484937842445401	0.776774040144131	NA	NA	NA	NA
100041979	-0.0126973426912569	0.949683503344368	NA	NA	NA	NA
100042008	0.313646907897716	0.02075126262835	NA	NA	NA	NA
100042069	-0.0648829377667983	0.848383334540349	NA	NA	NA	NA
100042132	0.000273674529805312	0.99935797685551	NA	NA	NA	NA
100042150	0.0339712065185527	0.8610602897645	75024	Nrg2	18	neuregulin 2
100042165	0.044561296475921	0.738800989944982	130067	BC005561	5	cDNA sequence BC005561
100042173	-0.0358833677197987	0.792676258571442	NA	NA	NA	NA
100042178	-0.173671346198832	0.224990520730732	NA	NA	NA	NA
100042194	-0.128247818974877	0.392750067384156	NA	NA	NA	NA
100042198	-0.0767792531267144	0.684665250971212	NA	NA	NA	NA
100042277	0.170419302661078	0.490634236763654	NA	NA	NA	NA
100042464	-0.158988349154908	0.0900707452770228	NA	NA	NA	NA
100042480	0.0376958978528288	0.814406213761399	19759	Nhsl2	X	NHS-like 2
100042498	-0.110233250023523	0.533167605290432	NA	NA	NA	NA
100042588	0.0145342830661717	0.93633634503097	NA	NA	NA	NA
100042605	0.0777531109391942	0.688295195904846	NA	NA	NA	NA
100042648	-0.0122380630606971	0.929839122737187	NA	NA	NA	NA
100042889	-0.040293950511475	0.842817941814776	NA	NA	NA	NA
100042958	-0.20001331308942	0.182679847998134	NA	NA	NA	NA
100043040	0.098280349808288	0.801388864764734	NA	NA	NA	NA
100043057	0.0152273230581805	0.970303783081989	52611	Tmem207	16	transmembrane protein 207
100043072	-0.00135939156037868	0.995335981046995	NA	NA	NA	NA
100043132	0.098142469009324	0.725752497483021	NA	NA	NA	NA
100043133	-0.21574009620382	0.233057294698527	120304	9130023H24Rik	7	RIKEN cDNA 9130023H24 gene
100043189	0.051628311640278	0.855499433095012	NA	NA	NA	NA
100043213	-0.1168719459334	0.277455601081043	NA	NA	NA	NA
100043232	-0.0950819471614546	0.526022259748326	NA	NA	NA	NA
100043272	-0.0243786235734174	0.910235562754049	NA	NA	NA	NA
100043305	-0.0345380923781242	0.888796059774575	NA	NA	NA	NA
100043315	0.0462392578172333	0.756840870107019	NA	NA	NA	NA
100043332	-0.0278202385218016	0.835341644535665	104917	Ankrd66	17	ankyrin repeat domain 66
100043335	0.0431862424267768	0.654932301222769	NA	NA	NA	NA
100043364	-0.0128991786461876	0.931746267852202	NA	NA	NA	NA
100043424	0.0422434497229434	0.726831708993268	NA	NA	NA	NA
100043468	0.180690633145902	0.497793361294709	NA	NA	NA	NA
100043489	-0.0382672790902951	0.915740534755785	NA	NA	NA	NA
100043597	-0.0267249665005949	0.831112559197181	38213	Srcap	7	Snf2-related CREBBP activator protein
100043636	0.0140392729986596	0.959864401071443	NA	NA	NA	NA
100043766	0.116364127512372	0.323747861858659	NA	NA	NA	NA
100043772	0.000723873563776678	0.997650806243516	NA	NA	NA	NA
100043902	0.0279891330339233	0.906984919922179	NA	NA	NA	NA
100043911	-0.0115160660557967	0.952447909501382	NA	NA	NA	NA
100044509	0.168527175376681	0.210913614773335	NA	NA	NA	NA
100045066	0.20749055003903	0.396447663977686	NA	NA	NA	NA
100045469	-0.088603870407292	0.39190301089575	NA	NA	NA	NA
100048534	0.00433676410467054	0.987939691649657	36425	Wdr96	19	WD repeat domain 96
100048658	0.0534221605839411	0.806659981170004	NA	NA	NA	NA
100048701	0.00262850383021274	0.99082483017556	NA	NA	NA	NA
100049161	-0.00404899821261395	0.990903579521201	NA	NA	NA	NA
100049163	0.0456778675452902	0.724823285496371	NA	NA	NA	NA
100061	0.000674445185481432	0.998681753428966	36410	Lrrc19	4	leucine rich repeat containing 19
100066	-0.154208038583452	0.246168289082847	115603	Cyp2j11	4	cytochrome P450, family 2, subfamily j, polypeptide 11
100072	-0.0272313638531063	0.835978576829457	18942	Camta1	4	calmodulin binding transcription activator 1
100073351	-0.0118893363892845	0.936172441012436	52599	Yy2	X	Yy2 transcription factor
100087	0.179085543522985	0.319596176427104	6347	Kti12	4	KTI12 homolog, chromatin associated (S. cerevisiae)
100088	0.184118523236359	0.196280166080025	NA	NA	NA	NA
100090	0.0801448975689762	0.672806081019557	3905	Zbtb48	4	zinc finger and BTB domain containing 48
100101484	-0.0385164737611019	0.786448538483195	NA	NA	NA	NA
100102	0.0194627151643738	0.963346841910311	17790	Pcsk9	4	proprotein convertase subtilisin/kexin type 9
100113398	0.00731796298449439	0.987293146480476	50671	Adat3	10	adenosine deaminase, tRNA-specific 3
100121	0.111294441096671	0.262497681696744	8618	Tdrd7	4	tudor domain containing 7
100123473	-0.0899150175664394	0.512019102318892	NA	NA	NA	NA
100124661	-0.0109272898149291	0.941104450632797	NA	NA	NA	NA
100124678	-0.00101925488850352	0.996851714597199	NA	NA	NA	NA
100124698	-0.0185211326918271	0.901171784521738	NA	NA	NA	NA
100125255	0.241676258039079	0.633872292130585	NA	NA	NA	NA
100125256	0.0550001794450408	0.739672745695423	NA	NA	NA	NA
100125263	0.148352662714467	0.282569690446185	NA	NA	NA	NA
100126226	0.0626638007434703	0.623048335484264	68248	5430421N21Rik	15	RIKEN cDNA 5430421N21 gene
100126229	0.0654338207262253	0.708345697733353	NA	NA	NA	NA
100126242	0.0306122214953408	0.844111082378508	NA	NA	NA	NA
100126243	0.0435999796024902	0.789418986211347	NA	NA	NA	NA
100126244	-0.0118344446547143	0.967186334124028	NA	NA	NA	NA
100127111	-0.121558663284286	0.37527403217024	NA	NA	NA	NA
100129	-0.0519620708080284	0.764706871279164	18662	Gpr153	4	G protein-coupled receptor 153
100141474	0.116429481937966	0.47191424497247	NA	NA	NA	NA
100163	-0.079242985098551	0.542003445837969	37309	Pafah2	4	platelet-activating factor acetylhydrolase 2
100165	0.01605835369093	0.956667047945564	NA	NA	NA	NA
100169	-0.000261561891944595	0.999377507017729	NA	NA	NA	NA
100169874	-0.0178340859887429	0.912726421658367	NA	NA	NA	NA
100169878	0.0225403361060224	0.942758383172029	NA	NA	NA	NA
100177	0.00472257734663195	0.987685042998945	5186	Zmym6	4	zinc finger, MYM-type 6
100182	0.0241876756956181	0.857811842398002	49947	Akna	4	AT-hook transcription factor
100198	0.0217817902635353	0.927502034118724	48275	H6pd	4	hexose-6-phosphate dehydrogenase (glucose 1-dehydrogenase)
100201	-0.00456246365968305	0.987685042998945	NA	NA	NA	NA
100206	-0.0731382887765744	0.718728131977547	9863	Adprhl2	4	ADP-ribosylhydrolase like 2
100210	0.009748735631395	0.978718811582875	7006	Gpn2	4	GPN-loop GTPase 2
100213	0.0891938958039802	0.580938459470497	NA	NA	NA	NA
100216343	-0.047976990698503	0.681039431719339	NA	NA	NA	NA
100216537	0.128845247116223	0.650205256637754	NA	NA	NA	NA
100226	0.0520638425611981	0.746557583350446	128192	Stx12	4	syntaxin 12
100270744	0.00680070066275196	0.973499418176146	122125	Gm13718	2	predicted gene 13718
100273	-0.10406459344625	0.472125509141002	69380	Osbpl9	4	oxysterol binding protein-like 9
100302594	0.522055688901112	0.615555769272601	NA	NA	NA	NA
100302688	0.0481594133801595	0.715442035538119	130045	Gm17455	10	predicted gene, 17455
100303645	0.0256645225415477	0.850599813219756	NA	NA	NA	NA
100316689	0.251295006366386	0.443826196522412	NA	NA	NA	NA
100317	-0.0300805358478016	0.804933619466686	11764	AU040320	4	expressed sequence AU040320
100329140	-0.0414091600289854	0.773860687167162	NA	NA	NA	NA
100336	-0.0218872762282372	0.896172163546605	8555	Ppp1r8	4	protein phosphatase 1, regulatory (inhibitor) subunit 8
100340	-0.0837027799928256	0.681117155555451	8708	Smpdl3b	4	sphingomyelin phosphodiesterase, acid-like 3B
100342	0.033371415616072	0.888495399510709	24928	Fam46b	4	family with sequence similarity 46, member B
100380944	-0.0198325396047458	0.938111121160752	NA	NA	NA	NA
100382	-0.062737652081772	0.706758863954199	NA	NA	NA	NA
100383	-0.195886914470394	0.210746661835444	32386	Bsdc1	4	BSD domain containing 1
100415785	0.0157163803807236	0.933349894345654	NA	NA	NA	NA
100416706	-0.0528615158771899	0.58940056585	NA	NA	NA	NA
100416830	0.0197309585345726	0.910697129765995	NA	NA	NA	NA
100417514	0.025774644617969	0.955789709317489	NA	NA	NA	NA
100417675	0.257129682923241	0.232958793317996	NA	NA	NA	NA
100418235	-0.0634015906101082	0.588025251560068	NA	NA	NA	NA
100434	0.169949311244896	0.505251337398674	11137	Slc44a1	4	solute carrier family 44, member 1
100463519	-0.0424396119547081	0.919514208639854	NA	NA	NA	NA
100465	0.0187677499379966	0.911080648261995	64826	Mob3c	4	MOB kinase activator 3C
100470	-0.00995011073908358	0.965173360158978	44223	Lao1	4	L-amino acid oxidase 1
100473	0.00482478462839975	0.983424792216152	NA	NA	NA	NA
100494	0.000347046329260969	0.998715701014945	64373	Zfand2a	5	zinc finger, AN1-type domain 2A
100502590	-0.00895911529904314	0.97895213272708	NA	NA	NA	NA
100502602	-0.0487981349829676	0.717872862314031	NA	NA	NA	NA
100502619	-0.0105051245581969	0.945491038583767	NA	NA	NA	NA
100502624	-0.142951991247194	0.262751221427951	NA	NA	NA	NA
100502668	0.130174632622131	0.52595133281816	NA	NA	NA	NA
100502669	0.0042390455953516	0.989100220395102	NA	NA	NA	NA
100502679	0.0125441391979608	0.935791577670536	NA	NA	NA	NA
100502684	0.000450391322048382	0.99784614352019	NA	NA	NA	NA
100502694	0.0259935765799044	0.938519569219975	NA	NA	NA	NA
100502695	-0.0380073213039269	0.801312151521311	NA	NA	NA	NA
100502698	0.00913815195640666	0.974242859219359	15687	1700021K19Rik	16	RIKEN cDNA 1700021K19 gene
100502700	-0.133852966072445	0.289576344017826	NA	NA	NA	NA
100502705	-0.0536210134577919	0.741055278149342	NA	NA	NA	NA
100502723	0.0527715801923643	0.772398459969484	NA	NA	NA	NA
100502736	0.00570123757325636	0.978761728919073	NA	NA	NA	NA
100502742	-0.153712082618886	0.713066824455284	NA	NA	NA	NA
100502745	0.0499848438823003	0.794836047090968	NA	NA	NA	NA
100502777	0.0483289741648694	0.688160367622943	129780	LOC100502777	2	-
100502820	0.0787191856545233	0.762920302533139	NA	NA	NA	NA
100502829	0.033919905226762	0.866215543899957	NA	NA	NA	NA
100502834	-0.09031028147262	0.491830814847572	NA	NA	NA	NA
100502841	0.0411687775973171	0.711512463517206	14575	Epg5	18	ectopic P-granules autophagy protein 5 homolog (C. elegans)
100502861	-0.00312149579778165	0.990903579521201	87213	Ccdc13	9	coiled-coil domain containing 13
100502888	-0.0892045817774205	0.469947013627929	NA	NA	NA	NA
100502895	0.00343360029530171	0.990903579521201	NA	NA	NA	NA
100502914	-0.048426527878334	0.809229840472013	NA	NA	NA	NA
100502917	-0.0791707394332963	0.643152440593562	NA	NA	NA	NA
100502923	-0.0381275672839987	0.821798110767305	NA	NA	NA	NA
100502931	0.0317228013028474	0.898739430449609	NA	NA	NA	NA
100502933	0.0211927081559047	0.893211696949926	NA	NA	NA	NA
100502936	0.0290591115046679	0.805884381185422	129947	E330021D16Rik	6	RIKEN cDNA E330021D16 gene
100502938	-0.11820207771459	0.638452529580206	NA	NA	NA	NA
100502942	0.024796235883608	0.904346963914134	NA	NA	NA	NA
100502950	0.0238642452052273	0.899860436602774	129506	Gm3336	8	predicted gene 3336
100502982	-0.0686629420531579	0.500719791402795	NA	NA	NA	NA
100502987	-0.0148957492136894	0.915388794540433	NA	NA	NA	NA
100503007	0.0131124856424352	0.941436256967132	NA	NA	NA	NA
100503019	-0.0871734997463793	0.433688153255186	NA	NA	NA	NA
100503036	0.0054488632016696	0.983923878673338	132671	1700015G11Rik	7	RIKEN cDNA 1700015G11 gene
100503038	-0.079100176757442	0.76706103341052	NA	NA	NA	NA
100503043	-0.0366829620203539	0.83488550069374	131587	Armcx4	X	armadillo repeat containing, X-linked 4
100503044	-0.0491319621864736	0.604819316137777	NA	NA	NA	NA
100503057	0.0296840056855832	0.860865491767298	NA	NA	NA	NA
100503120	-9.82771882958033e-05	0.999935849549736	NA	NA	NA	NA
100503134	-0.0750560301574934	0.484304625689972	NA	NA	NA	NA
100503150	0.0488902417757817	0.751831420197974	NA	NA	NA	NA
100503157	-0.0598731113610036	0.734620675606902	NA	NA	NA	NA
100503166	-0.0119118041398636	0.971243170273143	NA	NA	NA	NA
100503167	-0.0225782687065896	0.859851990404584	NA	NA	NA	NA
100503178	-0.0685538134993218	0.7102379507577	NA	NA	NA	NA
100503197	0.0250426618503257	0.915109183588674	NA	NA	NA	NA
100503199	0.117430353261987	0.489881621584215	NA	NA	NA	NA
100503222	0.242488191778601	0.256014912776622	NA	NA	NA	NA
100503230	-0.0457702435598222	0.860025607550787	NA	NA	NA	NA
100503265	0.0109494670554842	0.948770671148256	NA	NA	NA	NA
100503289	0.0111250942550765	0.952541748509083	NA	NA	NA	NA
100503307	-0.0643496452716734	0.788920034899075	NA	NA	NA	NA
100503311	-0.0679192804506021	0.772007999767809	18759	Pifo	3	primary cilia formation
100503337	-0.176212154587128	0.350645833131843	NA	NA	NA	NA
100503347	0.0361090618548481	0.906028923026057	NA	NA	NA	NA
100503351	0.259458227216038	0.840092497520917	NA	NA	NA	NA
100503359	0.0874633580284625	0.489451337874776	NA	NA	NA	NA
100503380	0.0452481369625186	0.876598120064074	NA	NA	NA	NA
100503381	-0.0898088302805942	0.507256453757843	NA	NA	NA	NA
100503386	-0.161040886440847	0.102795802891066	47844	Gm4980	7	predicted gene 4980
100503392	0.0601678004059618	0.835593447805945	NA	NA	NA	NA
100503447	-0.424437661214186	0.0900707452770228	NA	NA	NA	NA
100503470	-0.0298478424694695	0.793809739239756	NA	NA	NA	NA
100503471	0.0580243477718225	0.873269326229232	NA	NA	NA	NA
100503474	-0.0355711343970171	0.907468408950558	NA	NA	NA	NA
100503481	-0.0283179842648771	0.819597517017089	NA	NA	NA	NA
100503490	0.0724268443720035	0.657625069936906	NA	NA	NA	NA
100503495	-0.090765950841214	0.613997955722647	NA	NA	NA	NA
100503499	0.0355137523613642	0.854991992733344	NA	NA	NA	NA
100503518	-0.102777505850238	0.51703461096868	NA	NA	NA	NA
100503538	0.0134002077489441	0.940077402824911	NA	NA	NA	NA
100503546	-0.0325432898474016	0.873814103726896	NA	NA	NA	NA
100503562	-0.0324123104072456	0.809773880286179	NA	NA	NA	NA
100503572	0.025857879061383	0.912842708075404	NA	NA	NA	NA
100503582	-0.124638011935118	0.268095835412822	NA	NA	NA	NA
100503594	0.00165669646426281	0.996386543316614	NA	NA	NA	NA
100503622	-0.0121421717382129	0.961122127566566	NA	NA	NA	NA
100503652	-0.0136395393839983	0.968772076794008	NA	NA	NA	NA
100503654	-0.0273548446806062	0.856716250345805	NA	NA	NA	NA
100503659	0.0546647359626	0.794540960949844	82309	Dos	10	downstream of Stk11
100503660	-0.118087025224143	0.526829929922136	NA	NA	NA	NA
100503661	0.0543581046832147	0.687113037973362	NA	NA	NA	NA
100503670	0.106871462510759	0.551711013172002	133277	Rpl5	5	ribosomal protein L5
100503690	-0.00967716490603721	0.968404229653686	NA	NA	NA	NA
100503724	-0.204968180241437	0.248244351576517	NA	NA	NA	NA
100503725	0.0188777390029422	0.950384439001295	NA	NA	NA	NA
100503727	0.0124037922658271	0.968098765486537	NA	NA	NA	NA
100503742	-0.0886586541149574	0.518838135971615	NA	NA	NA	NA
100503759	-0.0146605563020028	0.919082238233973	NA	NA	NA	NA
100503783	-0.131415593107643	0.42660775093668	NA	NA	NA	NA
100503785	0.060112176763516	0.644568561090148	NA	NA	NA	NA
100503797	0.108583211060945	0.451493177735389	NA	NA	NA	NA
100503802	-0.0948276602730118	0.597182187409989	NA	NA	NA	NA
100503812	0.0130266577406495	0.968625328450618	NA	NA	NA	NA
100503827	-0.0438651486757085	0.833492800008745	NA	NA	NA	NA
100503842	-0.1782417580385	0.818525182751935	NA	NA	NA	NA
100503855	-0.0438861805997526	0.803645483208653	NA	NA	NA	NA
100503859	-0.0310143430621519	0.788055296709319	NA	NA	NA	NA
100503868	-0.00392569805186582	0.987939691649657	NA	NA	NA	NA
100503869	-0.0659569209150295	0.499975686190811	NA	NA	NA	NA
100503873	0.000670830490858698	0.996733625993064	NA	NA	NA	NA
100503882	0.0047487809829132	0.980244636808143	NA	NA	NA	NA
100503884	0.0263843580106284	0.919671757231407	NA	NA	NA	NA
100503890	-0.0461129235249755	0.644568561090148	87502	Pet100	8	PET100 homolog (S. cerevisiae)
100503895	-0.134577370372454	0.366841006883241	NA	NA	NA	NA
100503912	-0.0829279061604495	0.760595571402777	NA	NA	NA	NA
100503915	-0.0576529961873931	0.84863586897051	132205	Smpd5	15	sphingomyelin phosphodiesterase 5
100503921	-0.0699376169777155	0.831531043534555	NA	NA	NA	NA
100503961	0.00366555699588833	0.994437421487076	NA	NA	NA	NA
100503966	-0.00334442256716994	0.987939691649657	NA	NA	NA	NA
100503969	0.0502652775936339	0.791067576804656	NA	NA	NA	NA
100504048	-0.163667659762873	0.425868151055046	NA	NA	NA	NA
100504061	0.0896110503971981	0.647100412658872	NA	NA	NA	NA
100504083	-0.0608416435842845	0.677002668974522	NA	NA	NA	NA
100504106	0.0189787780097834	0.915109183588674	NA	NA	NA	NA
100504121	0.0185249431409513	0.921104231221834	NA	NA	NA	NA
100504141	0.000247846995119261	0.999131133278091	NA	NA	NA	NA
100504156	-0.0147889970460708	0.938111121160752	NA	NA	NA	NA
100504162	0.0606529337778188	0.747761543491242	NA	NA	NA	NA
100504164	0.00868260147501054	0.974242859219359	50481	Cmtm1	8	CKLF-like MARVEL transmembrane domain containing 1
100504166	-0.0963127729148106	0.503430599718067	NA	NA	NA	NA
100504195	0.0285365014525905	0.912726421658367	13149	Micalcl	7	MICAL C-terminal like
100504206	-0.081250552898732	0.763966224828764	NA	NA	NA	NA
100504225	-0.0113642303076391	0.960455302407745	NA	NA	NA	NA
100504230	0.157386873179434	0.45697895165607	NA	NA	NA	NA
100504231	-0.0268214815941956	0.912726421658367	NA	NA	NA	NA
100504255	0.025452222009462	0.946632506845429	NA	NA	NA	NA
100504268	-0.0226991690172289	0.959430898914738	NA	NA	NA	NA
100504304	-0.0475283406627169	0.815625477652381	NA	NA	NA	NA
100504309	-0.0447108919610457	0.807084955806856	NA	NA	NA	NA
100504312	0.0175796741393226	0.943973263731879	NA	NA	NA	NA
100504350	0.054901394793526	0.780837275405458	NA	NA	NA	NA
100504377	-0.222819660881799	0.272352531336511	NA	NA	NA	NA
100504389	0.0792208405646679	0.704348145197087	NA	NA	NA	NA
100504404	-0.0652840882187853	0.75949279972725	7751	H2-Ea-ps	17	histocompatibility 2, class II antigen E alpha, pseudogene
100504412	-0.142671705907233	0.513003511445908	NA	NA	NA	NA
100504446	-0.017312500758063	0.973217318111002	51921	Prr22	17	proline rich 22
100504454	-0.0298317885190658	0.826983785233256	NA	NA	NA	NA
100504455	-0.101783626278993	0.475805808658338	NA	NA	NA	NA
100504457	0.000818671301550111	0.99784614352019	NA	NA	NA	NA
100504461	-0.0873386278403325	0.355392478015823	NA	NA	NA	NA
100504464	-0.0458031734296052	0.711924268859768	NA	NA	NA	NA
100504474	0.0210344630182071	0.944149996456527	133233	Smlr1	10	small leucine-rich protein 1
100504486	-0.190370515068796	0.495397909340076	NA	NA	NA	NA
100504497	-0.0908100475369134	0.628914583105629	NA	NA	NA	NA
100504500	-0.0683315666359929	0.46565462966897	NA	NA	NA	NA
100504512	-0.118852088589939	0.300724039185477	NA	NA	NA	NA
100504526	0.0669554739498066	0.523037394602126	NA	NA	NA	NA
100504549	-0.0639009570686886	0.804933619466686	NA	NA	NA	NA
100504556	0.0306105064318061	0.820860919725178	NA	NA	NA	NA
100504561	-0.0367764208085157	0.832123488920727	NA	NA	NA	NA
100504586	-0.168299143033323	0.211178359079567	NA	NA	NA	NA
100504592	-0.121615293734991	0.209162002967586	NA	NA	NA	NA
100504594	0.0363148258627417	0.779372839550497	NA	NA	NA	NA
100504626	-0.0380417384670366	0.782072092848185	NA	NA	NA	NA
100504628	0.0153366036676177	0.940334102154488	NA	NA	NA	NA
100504637	-0.0159283100873351	0.949322772281889	NA	NA	NA	NA
100504663	-0.0655263528234036	0.596033300298031	45423	Atg14	14	autophagy related 14
100504676	0.0111403159019812	0.953519359946097	NA	NA	NA	NA
100504687	-0.112848016854119	0.5420287851061	NA	NA	NA	NA
100504701	-0.0228129495905458	0.841569789113832	NA	NA	NA	NA
100504714	0.0442696404718754	0.768853326208229	NA	NA	NA	NA
100504715	0.0241152726330638	0.954924419339394	NA	NA	NA	NA
100504734	-0.0429449683160001	0.718807946236796	NA	NA	NA	NA
100504740	0.016015508731285	0.970438254099335	NA	NA	NA	NA
100504965	0.0057534458002646	0.987685042998945	NA	NA	NA	NA
100505034	-0.106433167094365	0.56128413357084	NA	NA	NA	NA
100515	-0.00382425151079868	0.983424792216152	19115	Zfp518b	5	zinc finger protein 518B
100526796	-0.0443649691159509	0.677002668974522	NA	NA	NA	NA
100532	-0.0653465595594165	0.792634084032019	27084	Rell1	5	RELT-like 1
100532730	-0.0392268789296173	0.895948779046533	NA	NA	NA	NA
100559	-0.124453012228116	0.203482346715644	NA	NA	NA	NA
100561	0.198395524829662	0.274997676797929	26432	Slc15a4	5	solute carrier family 15, member 4
100604	-0.0287532951620477	0.919082238233973	12997	Lrrc8c	5	leucine rich repeat containing 8 family, member C
100608	0.0635273992887848	0.494265188484948	40545	Noc4l	5	nucleolar complex associated 4 homolog (S. cerevisiae)
100609	0.0548591379725361	0.727335147037486	6828	Nsun5	5	NOL1/NOP2/Sun domain family, member 5
100616095	-0.0872693340367849	0.490995884750879	NA	NA	NA	NA
100637	-0.321939717614614	0.209358788301045	14151	N4bp2l1	5	NEDD4 binding protein 2-like 1
100647	-0.139078095823333	0.521710722112133	18435	Upk3b	5	uroplakin 3B
100662	0.0723374405089938	0.829225825880535	NA	NA	NA	NA
100678	0.160976709232901	0.155758251291253	31245	Psph	5	phosphoserine phosphatase
100683	0.0289178714939773	0.924858986999857	NA	NA	NA	NA
100689	0.0294739563226862	0.835003739128348	40843	Spon2	5	spondin 2, extracellular matrix protein
100689703	-0.0965965567385005	0.730848405484058	NA	NA	NA	NA
100705	0.127259852390694	0.236821162216185	74382	Acacb	5	acetyl-Coenzyme A carboxylase beta
100710	0.0177494161754135	0.962685520479735	41001	Pds5b	5	PDS5, regulator of cohesion maintenance, homolog B (S. cerevisiae)
100727	0.00165328224478589	0.995335981046995	117389	Ugt2b34	5	UDP glucuronosyltransferase 2 family, polypeptide B34
100732	0.0157497269714746	0.952058530158276	56565	Mapre3	5	microtubule-associated protein, RP/EB family, member 3
100737	0.013383394251675	0.955392520355463	22867	Dcun1d4	5	DCN1, defective in cullin neddylation 1, domain containing 4 (S. cerevisiae)
100740	-0.0191905674270956	0.938027184192263	NA	NA	NA	NA
100756	0.0761725291231077	0.641846345583553	32789	Usp30	5	ubiquitin specific peptidase 30
100763	-0.0223012491623056	0.898026674545668	8783	Ube3c	5	ubiquitin protein ligase E3C
100764	-0.0666427652030226	0.68832386557323	12585	Rita1	5	RBPJ interacting and tubulin associated 1
100855	0.0407187396250039	0.891129435929042	10809	Tbc1d14	5	TBC1 domain family, member 14
100861606	-0.054433645529679	0.651356352620046	NA	NA	NA	NA
100861722	0.0200442534045138	0.899459493711678	NA	NA	NA	NA
100861853	-0.197055797048311	0.553338742778164	NA	NA	NA	NA
100861869	-0.00423748639184218	0.979215782514776	NA	NA	NA	NA
100861925	-0.0241531998439584	0.914881165265579	NA	NA	NA	NA
100861934	-0.0423459470798662	0.789146752383243	NA	NA	NA	NA
100862344	-0.000607414174517373	0.996851714597199	NA	NA	NA	NA
100862396	-0.0700805621676066	0.826225069078862	NA	NA	NA	NA
100862400	-0.113461799727966	0.451493177735389	NA	NA	NA	NA
100900	-0.00933065746849238	0.982756610505476	13945	Hscb	5	HscB iron-sulfur cluster co-chaperone homolog (E. coli)
100910	-0.0583598482348577	0.777932564481554	14763	Chpf2	5	chondroitin polymerizing factor 2
100929	-0.078651974649155	0.567996096427432	7068	Tyw1	5	tRNA-yW synthesizing protein 1 homolog (S. cerevisiae)
100952	0.181293889222053	0.219262177774392	5117	Emilin1	5	elastin microfibril interfacer 1
100972	-0.0501797207353381	0.659864500619089	3135	Rab28	5	RAB28, member RAS oncogene family
100978	0.0648214891537942	0.621708455883602	26752	Nfxl1	5	nuclear transcription factor, X-box binding-like 1
100986	-0.0648083779549093	0.827512958312752	17517	Akap9	5	A kinase (PRKA) anchor protein (yotiao) 9
101023	-0.0123527185123908	0.950384439001295	16955	Zfp513	5	zinc finger protein 513
101055633	-0.0530394625471322	0.820441239465841	NA	NA	NA	NA
101055647	-0.0545898297328602	0.764271250530951	NA	NA	NA	NA
101055652	0.020727732816872	0.952722308312621	NA	NA	NA	NA
101055670	0.0506064369309733	0.883852031167976	NA	NA	NA	NA
101055694	-0.101673169215862	0.713963861760097	NA	NA	NA	NA
101055698	0.0440177448134413	0.839231674284857	NA	NA	NA	NA
101055727	0.00409377943833533	0.978718811582875	NA	NA	NA	NA
101055730	-0.0480470568535578	0.890417909740564	NA	NA	NA	NA
101055738	0.00188582485360111	0.994420947638594	NA	NA	NA	NA
101055739	-0.0735848484829624	0.547747411226156	NA	NA	NA	NA
101055743	0.0501261268409063	0.808891312622648	NA	NA	NA	NA
101055764	-0.268485420143543	0.468199581816842	NA	NA	NA	NA
101055769	-0.0428350394913002	0.794867031858546	NA	NA	NA	NA
101055780	-0.0509515971699992	0.75343601401486	NA	NA	NA	NA
101055782	-0.0971115171455246	0.727727959292487	NA	NA	NA	NA
101055794	-0.0576598660761709	0.70105190609414	NA	NA	NA	NA
101055802	0.0683620113712307	0.607035247851848	NA	NA	NA	NA
101055814	0.0185051314226481	0.956349855554663	NA	NA	NA	NA
101055828	0.0237798533739451	0.877960640956157	NA	NA	NA	NA
101055834	-0.00803573653129419	0.964126736956348	NA	NA	NA	NA
101055871	0.0591840161321651	0.57714797173762	NA	NA	NA	NA
101055886	0.0161839723398289	0.964835177491186	NA	NA	NA	NA
101055917	-0.0366593961105233	0.796360322842826	NA	NA	NA	NA
101055922	-0.0592865816022696	0.703453900441146	NA	NA	NA	NA
101055924	-0.246851033930395	0.227199451358105	NA	NA	NA	NA
101055928	0.319712597376454	0.432443397875508	NA	NA	NA	NA
101055948	-0.0326854514722266	0.88419230587307	NA	NA	NA	NA
101055955	-0.0162728212048151	0.939337130898557	NA	NA	NA	NA
101055969	0.0684703833581626	0.474981067602584	NA	NA	NA	NA
101055998	-0.0525874899467693	0.629757386511695	NA	NA	NA	NA
101056011	-0.0269442115328422	0.876074368466967	NA	NA	NA	NA
101056021	-0.119146032229316	0.653795843984429	NA	NA	NA	NA
101056043	-0.0431165580339057	0.780407699303393	NA	NA	NA	NA
101056045	0.000556552283282663	0.997650806243516	NA	NA	NA	NA
101056065	-0.0201952076270953	0.952341670336083	NA	NA	NA	NA
101056127	-0.00181753086297487	0.994432203013352	NA	NA	NA	NA
101056131	-0.0433644374592177	0.813145880426093	NA	NA	NA	NA
101056146	0.0918762861105176	0.527047350530311	NA	NA	NA	NA
101056152	0.0212187878394143	0.938683813716106	NA	NA	NA	NA
101056165	0.00897546291194473	0.969818625797761	NA	NA	NA	NA
101056180	-0.0164709804724064	0.936172441012436	NA	NA	NA	NA
101056197	-0.177277833844211	0.592034441275888	NA	NA	NA	NA
101056214	0.0729873260743652	0.780407699303393	NA	NA	NA	NA
101056236	-0.0319195171267683	0.898096188884274	NA	NA	NA	NA
101056249	0.019558955456966	0.965064746583054	NA	NA	NA	NA
101095	0.0388620176763466	0.742923346432366	2647	Zfp282	6	zinc finger protein 282
101100	-0.0278607403575268	0.858262928358933	NA	NA	NA	NA
101113	0.019951239606975	0.900024236950654	43132	Snx21	2	sorting nexin family member 21
101118	0.0495374816713419	0.820575864105374	11202	Tmem168	6	transmembrane protein 168
101122	0.0455112230748043	0.823921698655498	18342	Rpusd3	6	RNA pseudouridylate synthase domain containing 3
101142	0.00247724208553013	0.992743670069916	10211	Itfg2	6	integrin alpha FG-GAP repeat containing 2
101148	0.0648783633370424	0.752936949128948	34695	B630005N14Rik	6	RIKEN cDNA B630005N14 gene
101185	-0.123216053139513	0.533195674364815	32263	Pot1a	6	protection of telomeres 1A
101187	-0.0883887369891099	0.727727959292487	10680	Parp11	6	poly (ADP-ribose) polymerase family, member 11
101197	-0.0612382403703933	0.643063673976857	128449	Zfp956	6	zinc finger protein 956
101202	0.10088993417574	0.568665435760716	18724	Hepacam2	6	HEPACAM family member 2
101206	-0.130833621968377	0.464301985626662	4633	Tada3	6	transcriptional adaptor 3
101214	0.181303893863806	0.285608180191025	40866	Tra2a	6	transformer 2 alpha homolog (Drosophila)
101240	0.0503409152164451	0.716453701066913	8562	Wdr91	6	WD repeat domain 91
101314	-0.00992811388761794	0.953519359946097	10210	Brk1	6	BRICK1, SCAR/WAVE actin-nucleating complex subunit
101351	-0.14082325700169	0.484504035603229	65276	Eogt	6	EGF domain-specific O-linked N-acetylglucosamine (GlcNAc) transferase
101358	0.110836648842829	0.704243393832337	15271	Fbxl14	6	F-box and leucine-rich repeat protein 14
101359	-0.0570834880197371	0.831618236280283	46116	Prrt4	6	proline-rich transmembrane protein 4
101401	-0.205841392541282	0.283378833862126	18821	Adamts9	6	a disintegrin-like and metallopeptidase (reprolysin type) with thrombospondin type 1 motif, 9
101434	0.0899833347273198	0.489444655622034	131210	Ceacam15	7	carcinoembryonic antigen-related cell adhesion molecule 15
101437	-0.026241628348826	0.836416588950038	56798	Dhx32	7	DEAH (Asp-Glu-Ala-His) box polypeptide 32
101471	0.119807902439341	0.602730848391864	16377	Phrf1	7	PHD and ring finger domains 1
101476	0.109855485256203	0.662636536405247	11001	Plekha1	7	pleckstrin homology domain containing, family A (phosphoinositide binding specific) member 1
101488	0.0238822815937638	0.912726421658367	21419	Slco2b1	7	solute carrier organic anion transporter family, member 2b1
101489	0.0813319278354898	0.575361275288523	23331	Ric8	7	resistance to inhibitors of cholinesterase 8 homolog (C. elegans)
101490	-0.0396313184685217	0.791150633139578	8962	Inpp5f	7	inositol polyphosphate-5-phosphatase F
101497	0.015964430268073	0.960455302407745	16341	Plekhg2	7	pleckstrin homology domain containing, family G (with RhoGef domain) member 2
101502	-0.0473658190211363	0.680805148888721	41617	Hsd3b7	7	hydroxy-delta-5-steroid dehydrogenase, 3 beta- and steroid delta-isomerase 7
101513	0.0820124005289546	0.610751233582204	12477	Mob2	7	MOB kinase activator 2
101540	0.0800172199892639	0.588025251560068	9516	Prkd2	7	protein kinase D2
101543	0.203594297572213	0.291540527309523	64353	Wtip	7	WT1-interacting protein
101544	-0.0910413254943219	0.588025251560068	45485	Zfp575	7	zinc finger protein 575
101565	0.00640941918488203	0.988017872169428	8810	Ccp110	7	centriolar coiled coil protein 110
101568	-0.149314117860049	0.225887937536041	9509	Vrk3	7	vaccinia related kinase 3
101592	0.0204118613328728	0.958381771389654	11599	Eftud1	7	elongation factor Tu GTP binding domain containing 1
101602	-0.0696954133359542	0.521074056425922	18492	AI467606	7	expressed sequence AI467606
101604	0.033386469619586	0.856581465305019	131271	E430018J23Rik	7	RIKEN cDNA E430018J23 gene
101612	0.108393205567213	0.670005180634658	6644	Grwd1	7	glutamate-rich WD repeat containing 1
101613	-0.218529532458692	0.125804927275707	15881	Nlrp6	7	NLR family, pyrin domain containing 6
101631	0.0819775919750203	0.56016566750904	19056	Pwwp2b	7	PWWP domain containing 2B
101685	0.153277302968596	0.334966192288821	45499	Spty2d1	7	SPT2, Suppressor of Ty, domain containing 1 (S. cerevisiae)
101694	0.0201184484406269	0.893211696949926	NA	NA	NA	NA
101700	-0.0219535301267255	0.88865733338906	NA	NA	NA	NA
101706	-0.00888166333244911	0.971243170273143	38150	Numa1	7	nuclear mitotic apparatus protein 1
101739	0.0286645935537146	0.954924419339394	13242	Psip1	4	PC4 and SFRS1 interacting protein 1
101744	0.059112199109709	0.943920897730743	NA	NA	NA	NA
101772	-0.0618952022381407	0.685885599643798	75079	Ano1	7	anoctamin 1, calcium activated chloride channel
101786	-0.0579329934593922	0.832189512538958	NA	NA	NA	NA
101809	0.0231522084311058	0.927502034118724	28061	Spred3	7	sprouty-related, EVH1 domain containing 3
101831	-0.0427160508371855	0.782072092848185	17535	C230052I12Rik	7	RIKEN cDNA C230052I12 gene
101861	-0.0476878045524938	0.830234641066168	69427	Ints4	7	integrator complex subunit 4
101867	0.215117491543764	0.125590206369998	5621	Rrp8	7	ribosomal RNA processing 8, methyltransferase, homolog (yeast)
101869	0.105555357422094	0.302603128303508	32423	Unc45a	7	unc-45 homolog A (C. elegans)
101883	-0.0195094785486756	0.926150032892876	49779	Igflr1	7	IGF-like family receptor 1
101943	0.186642553310895	0.291540527309523	6579	Sf3b3	8	splicing factor 3b, subunit 3
101966	-0.0125798375773485	0.942882075088196	8537	D8Ertd738e	8	DNA segment, Chr 8, ERATO Doi 738, expressed
101985	-0.0479502596039039	0.792792838097776	11611	Usb1	8	U6 snRNA biogenesis 1
101994	0.0502351330751285	0.735935426535154	18780	Champ1	8	chromosome alignment maintaining phosphoprotein 1
102022	-0.0412979566491432	0.900363223891367	NA	NA	NA	NA
102032	-0.0725819613311174	0.598432715151143	26703	Smim19	8	small integral membrane protein 19
102058	-0.00481461629374458	0.987685042998945	44545	Exoc8	8	exocyst complex component 8
102060	-0.00257315528612523	0.992789340217158	33474	Gadd45gip1	8	growth arrest and DNA-damage-inducible, gamma interacting protein 1
102075	-0.0127830191426082	0.96931423309229	18516	Plekhg4	8	pleckstrin homology domain containing, family G (with RhoGef domain) member 4
102093	-0.11341712887414	0.471454034625804	247	Phkb	8	phosphorylase kinase beta
102098	0.166020348262943	0.356137852409794	32254	Arhgef18	8	rho/rac guanine nucleotide exchange factor (GEF) 18
102103	0.330690876119114	0.0147652436013533	100292	Mtus1	8	mitochondrial tumor suppressor 1
102115	0.0508472175498476	0.593354415249516	6290	Dohh	10	deoxyhypusine hydroxylase/monooxygenase
102122	0.0776237378683504	0.447069267617669	11797	Fam192a	8	family with sequence similarity 192, member A
102124	-0.0370567052880437	0.820860919725178	12957	Enkd1	8	enkurin domain containing 1
102132	-0.0718054531117289	0.834674384963235	NA	NA	NA	NA
102141	0.104141372665479	0.324068661736728	23744	Snx25	8	sorting nexin 25
102162	0.180749357093412	0.278692432472401	8676	Taf5l	8	TAF5-like RNA polymerase II, p300/CBP-associated factor (PCAF)-associated factor
102182	0.151125824374769	0.262751221427951	16298	Prmt10	8	protein arginine methyltransferase 10 (putative)
102193	0.081755773409542	0.658135438064401	41193	Zdhhc7	8	zinc finger, DHHC domain containing 7
102209	-0.0159185014189021	0.951940757313023	2318	Snapc2	8	small nuclear RNA activating complex, polypeptide 2
102247	0.093093996412744	0.438147801153179	32425	Agpat6	8	1-acylglycerol-3-phosphate O-acyltransferase 6 (lysophosphatidic acid acyltransferase, zeta)
102278	0.0525878586929869	0.790112426023182	65128	Cpne7	8	copine VII
102294	0.0219497142624387	0.894970103571468	133054	Cyp4v3	8	cytochrome P450, family 4, subfamily v, polypeptide 3
102323	-0.019759761639909	0.967785814867771	85990	Dcun1d2	8	DCN1, defective in cullin neddylation 1, domain containing 2 (S. cerevisiae)
102334	-0.00466430199862611	0.98171347607458	9768	Ankrd10	8	ankyrin repeat domain 10
102339	0.0250854738461896	0.906547108609213	7155	Cog4	8	component of oligomeric golgi complex 4
102371	0.03571994573098	0.877390044169845	45124	Myzap	9	myocardial zonula adherens protein
102414	-0.0312568805374873	0.833591949224929	101534	Clk3	9	CDC-like kinase 3
102423	-0.0332408210249602	0.840602407653439	9174	Hinfp	9	histone H4 transcription factor
102436	-0.0501377229576612	0.675067647473421	6526	Lars2	9	leucyl-tRNA synthetase, mitochondrial
102442	-0.0350530314878448	0.810321652122428	NA	NA	NA	NA
102448	0.0190351141962992	0.912445172686752	3746	Xylb	9	xylulokinase homolog (H. influenzae)
102462	0.108182404923022	0.34947179559913	6120	Imp3	9	IMP3, U3 small nucleolar ribonucleoprotein, homolog (yeast)
102502	0.110333919219704	0.40474807498272	68270	Pls1	9	plastin 1 (I-isoform)
102545	0.0512515344578395	0.642586959894612	15882	Cmtm7	9	CKLF-like MARVEL transmembrane domain containing 7
102566	0.0267926537758516	0.837505777904853	14314	Ano10	9	anoctamin 10
102570	0.0226318810845907	0.936696394168634	3140	Slc22a13	9	solute carrier family 22 (organic cation transporter), member 13
102580	-0.0731700545865834	0.566344766291746	6756	Alg9	9	asparagine-linked glycosylation 9 (alpha 1,2 mannosyltransferase)
102595	0.0918271826619339	0.51703461096868	11870	Plekho2	9	pleckstrin homology domain containing, family O member 2
102607	0.0137372691656825	0.93342531745157	8846	Snx19	9	sorting nexin 19
102614	0.00607597655636472	0.984488179362117	23048	Rpp25	9	ribonuclease P/MRP 25 subunit
102623	-0.0776127943447342	0.830234641066168	NA	NA	NA	NA
102626	0.0664648348653367	0.605429471709181	55836	Mapkapk3	9	mitogen-activated protein kinase-activated protein kinase 3
102632	0.169378310805365	0.144697866042125	49896	Acad11	9	acyl-Coenzyme A dehydrogenase family, member 11
102644	0.188826631474049	0.460984967608664	14334	Oaf	9	OAF homolog (Drosophila)
102657	0.120980306073198	0.477161268416414	11892	Cd276	9	CD276 antigen
102688	-0.0951282178333015	0.503430599718067	NA	NA	NA	NA
102693	0.0427697760462769	0.698296505307961	15903	Phldb1	9	pleckstrin homology-like domain, family B, member 1
102747	0.0622121253273633	0.702679675211109	9782	Lrrc49	9	leucine rich repeat containing 49
102774	-0.0275251745451239	0.84863716409899	13197	Bbs4	9	Bardet-Biedl syndrome 4 (human)
102791	-0.020163603202068	0.924517608935852	11161	Tcta	9	T cell leukemia translocation altered gene
102857	0.295759762096447	0.0289562856518905	4113	Slc6a8	X	solute carrier family 6 (neurotransmitter transporter, creatine), member 8
102866	-0.0245187859113756	0.93893807937283	128200	Pls3	X	plastin 3 (T-isoform)
102920	-0.021100097152523	0.873269326229232	4899	Cenpi	X	centromere protein I
102941	0.00927016505327227	0.968625328450618	NA	NA	NA	NA
102954	-0.0515844382837889	0.743474958059235	NA	NA	NA	NA
102991	0.0511753602927456	0.869696721764226	86812	AU022751	X	expressed sequence AU022751
103012	0.0188343505457587	0.924431153488233	NA	NA	NA	NA
103080	0.0385411660021839	0.79386605671125	27035	Sept10	10	septin 10
103098	-0.542027971622983	0.182878728050792	18163	Slc6a15	10	solute carrier family 6 (neurotransmitter transporter), member 15
103135	-0.0506637681334174	0.812608765209301	5918	Pan2	10	PAN2 polyA specific ribonuclease subunit homolog (S. cerevisiae)
103136	0.02227463533172	0.92374268128713	5129	Pwp1	10	PWP1 homolog (S. cerevisiae)
103140	0.0919370722591477	0.453673816693759	NA	NA	NA	NA
103142	0.0837361529356206	0.681352172121777	NA	NA	NA	NA
103149	-0.077011931801751	0.572562517049034	9471	Upb1	10	ureidopropionase, beta
103161	-0.00545868150545026	0.987685042998945	48030	Apof	10	apolipoprotein F
103172	0.0561492390247817	0.65648949824443	27885	Chchd10	10	coiled-coil-helix-coiled-coil-helix domain containing 10
103175	-0.248923086890931	0.19877013855734	NA	NA	NA	NA
103199	-0.0749958084923499	0.706188954831397	6713	Fig4	10	FIG4 homolog (S. cerevisiae)
103213	-0.0319411025057716	0.855499433095012	15885	Traf3ip2	10	TRAF3 interacting protein 2
103220	-0.0383072518423928	0.815625477652381	52968	BC030307	10	cDNA sequence BC030307
103232	-0.024374035072821	0.897374782841196	NA	NA	NA	NA
103236	0.00759587184673194	0.970099507185495	100845	Csnk1g2	10	casein kinase 1, gamma 2
103266	0.034936510644882	0.88865733338906	17533	AI597468	10	expressed sequence AI597468
103268	-0.00133632018598639	0.994973190045782	12254	Cep57l1	10	centrosomal protein 57-like 1
103284	0.140206477050589	0.356758928278447	13114	Zc3h10	10	zinc finger CCCH type containing 10
103406	0.000508480022690883	0.998641542294963	88124	Zfr2	10	zinc finger RNA binding protein 2
103425	0.0279483747540645	0.891921684647518	10604	Ncln	10	nicalin homolog (zebrafish)
103466	0.0413699830940448	0.687651385206278	9571	Nt5dc3	10	5'-nucleotidase domain containing 3
103468	-0.0655523874601105	0.685560125755114	5555	Nup107	10	nucleoporin 107
103511	0.137582443439975	0.31854566957696	17807	Fam26e	10	family with sequence similarity 26, member E
103534	0.103727501415335	0.35475922557901	8611	Mgat4b	11	mannoside acetylglucosaminyltransferase 4, isoenzyme B
103537	-0.120135699395584	0.489451337874776	NA	NA	NA	NA
103551	0.0451866611829796	0.657255595678603	82351	E130012A19Rik	11	RIKEN cDNA E130012A19 gene
103554	0.0435620362159845	0.759730719806037	113742	Psme4	11	proteasome (prosome, macropain) activator subunit 4
103573	0.204878820489238	0.0365838150468399	2554	Xpo1	11	exportin 1, CRM1 homolog (yeast)
103583	0.196564141371001	0.146847757717599	NA	NA	NA	NA
103655	0.0796462269587748	0.520912167532174	68807	Sec14l4	11	SEC14-like 4 (S. cerevisiae)
103677	0.00627942368796397	0.980415038857271	23024	Smg6	11	Smg-6 homolog, nonsense mediated mRNA decay factor (C. elegans)
103694	-0.0227481489805346	0.862392867335531	5308	Tmed4	11	transmembrane emp24 protein transport domain containing 4
103710	-0.00608212646120165	0.978761728919073	37409	Slc35e4	11	solute carrier family 35, member E4
103711	-0.0145794092242308	0.936940185824411	NA	NA	NA	NA
103712	-0.031434310996965	0.792479246235565	122081	6330403K07Rik	11	RIKEN cDNA 6330403K07 gene
103724	0.0428494556521137	0.843435484722451	32762	Tbc1d10a	11	TBC1 domain family, member 10a
103729	-0.0942603042369532	0.503428660156174	NA	NA	NA	NA
103733	0.133428210563664	0.46565462966897	833	Tubg1	11	tubulin, gamma 1
103737	-0.0424268334334883	0.918528581412774	240	Pex12	11	peroxisomal biogenesis factor 12
103742	-0.209415368987033	0.0427223731819257	11969	Mien1	11	migration and invasion enhancer 1
103743	0.0297039082836346	0.903336624446137	9185	Tmem98	11	transmembrane protein 98
103765	-0.0482958913457319	0.658910579288614	17795	Tmem17	11	transmembrane protein 17
103768	0.152318322347686	0.460106511475317	69216	Tubg2	11	tubulin, gamma 2
103775	0.102216190598331	0.53746674074893	27855	Slc25a41	17	solute carrier family 25, member 41
103784	-0.0126588624302206	0.950648329632921	16321	Wdr92	11	WD repeat domain 92
103806	0.0402045973904555	0.782579561540684	8845	Maml1	11	mastermind like 1 (Drosophila)
103836	-0.0412001658547956	0.904193994830026	9889	Zfp692	11	zinc finger protein 692
103841	-0.0665654239258728	0.650558621658372	9933	Cuedc1	11	CUE domain containing 1
103844	0.0768849924289112	0.727374843260698	19481	Inca1	11	inhibitor of CDK, cyclin A1 interacting protein 1
103850	0.0615010843159283	0.792792838097776	10622	Nt5m	11	5',3'-nucleotidase, mitochondrial
103889	-0.0504862794846694	0.861056077498447	37584	Hoxb2	11	homeobox B2
103963	-0.00286286368054611	0.988017872169428	NA	NA	NA	NA
103967	-0.133739137232781	0.233057294698527	22906	Dnm3	1	dynamin 3
103978	-0.0117022713633954	0.952447909501382	3285	Gpc5	14	glypican 5
103988	4.52860383060028e-06	0.999998131882274	55440	Gck	11	glucokinase
104001	0.148026533106895	0.570519916355466	49654	Rtn1	12	reticulon 1
104002	-0.0468395798294567	0.75343601401486	122226	Ctsq	13	cathepsin Q
104009	0.0424842530611489	0.780837275405458	37690	Qsox1	1	quiescin Q6 sulfhydryl oxidase 1
104010	0.202355115768028	0.341171395099668	23148	Cdh22	2	cadherin 22
104015	-0.0114989697464205	0.9555926085922	48252	Synj1	16	synaptojanin 1
104027	0.0354639887882691	0.778060702755971	5274	Synpo	18	synaptopodin
104069	-0.0048104409559615	0.988017872169428	2320	Sncb	13	synuclein, beta
104079	0.0124215420527811	0.960455302407745	5227	Nxph3	11	neurexophilin 3
104080	-0.249228631087763	0.151381938625275	11020	Nxph4	10	neurexophilin 4
104082	-0.0664701792274709	0.659532036170729	11408	Wdr7	18	WD repeat domain 7
104086	-0.145427871688167	0.209358788301045	36040	Cyp27a1	1	cytochrome P450, family 27, subfamily a, polypeptide 1
104099	-0.0228878444023808	0.844833399760914	1664	Itga9	9	integrin alpha 9
104103	-0.0677093596283758	0.537220722682038	NA	NA	NA	NA
104110	0.021463945860364	0.944851540615821	23149	Adcy4	14	adenylate cyclase 4
104111	-0.00690063519604056	0.973494137613158	2978	Adcy3	12	adenylate cyclase 3
104112	-0.219622888577067	0.209162002967586	854	Acly	11	ATP citrate lyase
104130	-0.0185936187978193	0.941104450632797	10398	Ndufb11	X	NADH dehydrogenase (ubiquinone) 1 beta subcomplex, 11
104156	-0.0136541895775792	0.976949054411501	3276	Etv5	16	ets variant gene 5
104158	-0.311824164686701	0.169312640741265	35606	Ces1d	8	carboxylesterase 1D
104174	0.466762502665567	0.030472794018291	141	Gldc	19	glycine decarboxylase
104175	0.0426181651646544	0.780837275405458	17084	Sbk1	7	SH3-binding kinase 1
104183	-0.0136633416909362	0.973217318111002	NA	NA	NA	NA
104184	-0.0908395218297002	0.451895175469395	330	Blmh	11	bleomycin hydrolase
104215	0.00911099249302438	0.979130102948772	22704	Rhoq	17	ras homolog gene family, member Q
104248	0.0450193128881038	0.792792838097776	49307	Cabin1	10	calcineurin binding protein 1
104252	0.0372004049754642	0.937145079724889	4933	Cdc42ep2	19	CDC42 effector protein (Rho GTPase binding) 2
104263	-0.0218495596532282	0.961122127566566	10196	Kdm3a	6	lysine (K)-specific demethylase 3A
104271	-0.144806974621444	0.278573615040412	12837	Tex15	8	testis expressed gene 15
104318	0.0990109237140118	0.498105112120962	74841	Csnk1d	11	casein kinase 1, delta
104346	0.194797018284715	0.0423687742566516	1135	Gas8	8	growth arrest specific 8
104348	-0.039083493828775	0.814729559946889	NA	NA	NA	NA
104349	-0.0909403125927781	0.565987398609298	NA	NA	NA	NA
104360	-0.0110127820034238	0.973245047517326	10730	Isl2	9	insulin related protein 2 (islet 2)
104362	0.00879247246637682	0.968625328450618	56414	Meig1	2	meiosis expressed gene 1
104382	0.109129261369482	0.708115881018652	10572	Barhl2	5	BarH-like 2 (Drosophila)
104383	0.0424885699429876	0.835243521178373	14280	Rcor2	19	REST corepressor 2
104384	0.0669899622253665	0.695621625264215	NA	NA	NA	NA
104394	0.196077949689391	0.263682436951302	1471	E2f4	8	E2F transcription factor 4
104401	-0.0052238438680714	0.988017872169428	17000	Pcnxl3	19	pecanex-like 3 (Drosophila)
104416	0.050413918466635	0.735235812876594	3421	Bap1	14	Brca1 associated protein 1
104418	-0.0200154205694858	0.940705445867168	37831	Dgkz	2	diacylglycerol kinase zeta
104443	-0.257553748391324	0.24366734941832	56982	Npffr2	5	neuropeptide FF receptor 2
104444	-0.0391094328151045	0.776659349518941	6447	Rexo2	9	REX2, RNA exonuclease 2 homolog (S. cerevisiae)
104445	0.148398924064454	0.312733563505611	5128	Cdc42ep1	15	CDC42 effector protein (Rho GTPase binding) 1
104457	-0.160417956388645	0.0980796931829804	12273	0610010K14Rik	11	RIKEN cDNA 0610010K14 gene
104458	0.0959986136395212	0.233057294698527	68281	Rars	11	arginyl-tRNA synthetase
104479	0.106819902457285	0.789687600939592	15886	Ccdc117	11	coiled-coil domain containing 117
104522	-0.0756498072160152	0.70473698473515	NA	NA	NA	NA
104570	0.103833859793135	0.426556429713385	68886	Smek2	11	SMEK homolog 2, suppressor of mek1 (Dictyostelium)
104582	0.143724165334852	0.29980013897443	66105	Rprml	11	reprimo-like
104601	0.0398256532430725	0.827081540597519	49982	Mycbpap	11	MYCBP associated protein
104625	0.209610459253044	0.14169244732234	69187	Cnot6	11	CCR4-NOT transcription complex, subunit 6
104662	0.401640660635298	0.186594940743971	5576	Tsr1	11	TSR1 20S rRNA accumulation
104681	-0.0178697755225201	0.908080195917811	20984	Slc16a6	11	solute carrier family 16 (monocarboxylic acid transporters), member 6
104692	-0.0547511360403776	0.804933619466686	NA	NA	NA	NA
104709	-0.0856703276145341	0.710403422873658	46215	Pik3r6	11	phosphoinositide-3-kinase, regulatory subunit 6
104718	0.0502997422266702	0.800725589665507	NA	NA	NA	NA
104721	0.00782329145611627	0.968404229653686	3627	Ddx1	12	DEAD (Asp-Glu-Ala-Asp) box polypeptide 1
104725	0.0902825651556274	0.597075853532882	15889	Sptssa	12	serine palmitoyltransferase, small subunit A
104732	0.145583846319474	0.187711184745556	77129	4930427A07Rik	12	RIKEN cDNA 4930427A07 gene
104759	0.0605945567687094	0.788144592755433	16350	Pld4	12	phospholipase D family, member 4
104771	-0.117982960681934	0.675780143154652	9524	Jkamp	12	JNK1/MAPK8-associated membrane protein
104776	0.0229393820626989	0.908584201384639	4082	Aldh6a1	12	aldehyde dehydrogenase family 6, subfamily A1
104799	0.0250279373822604	0.884227989278491	NA	NA	NA	NA
104806	-0.0379882689979398	0.779535057060896	NA	NA	NA	NA
104816	-0.872531692992963	0.000932496883729921	113390	Aspg	12	asparaginase homolog (S. cerevisiae)
104831	0.0612769780318505	0.8188141293197	81798	Ptpn23	9	protein tyrosine phosphatase, non-receptor type 23
104836	0.0176253898362537	0.958381771389654	11734	Cbll1	12	Casitas B-lineage lymphoma-like 1
104859	-0.073827352531028	0.468326588543567	8897	Tecpr2	12	tectonin beta-propeller repeat containing 2
104871	-0.0361771159612259	0.829225825880535	10189	Spata7	12	spermatogenesis associated 7
104884	0.0325346360418468	0.866215543899957	5424	Tdp1	12	tyrosyl-DNA phosphodiesterase 1
104885	-0.00849887728469145	0.971469086450849	16809	Tmem179	12	transmembrane protein 179
104886	-0.0114930282450363	0.948770671148256	64471	Rab15	12	RAB15, member RAS oncogene family
104910	-0.0366780378090237	0.881482739551313	64441	Slc25a47	12	solute carrier family 25, member 47
104923	-1.3654987138755	2.57794362923043e-05	75081	Adi1	12	acireductone dioxygenase 1
104943	-0.0956199864373941	0.601152037010625	75262	Fam110c	12	family with sequence similarity 110, member C
105000	-0.0154035872690148	0.896721951425231	34623	Dnal1	12	dynein, axonemal, light chain 1
105005	-0.146904290492993	0.589391051099446	12576	Fam84a	12	family with sequence similarity 84, member A
105014	-0.00143753495287235	0.995708296246051	75139	Rdh14	12	retinol dehydrogenase 14 (all-trans and 9-cis)
105083	0.128726514652625	0.434446231174889	6835	Pelo	13	pelota homolog (Drosophila)
105148	0.214914450512481	0.179325059043985	5325	Iars	13	isoleucine-tRNA synthetase
105171	-0.156969131099748	0.794836047090968	69318	Arrdc3	13	arrestin domain containing 3
105193	0.0226790810024022	0.904528056280524	18439	Nhlrc1	13	NHL repeat containing 1
105203	0.143718560073252	0.58940056585	26435	BC016423	13	cDNA sequence BC016423
105239	0.0257448819710397	0.897080845214074	8934	Rnf44	13	ring finger protein 44
105245	0.145287239404011	0.133440650455067	11125	Txndc5	13	thioredoxin domain containing 5
105246	-0.0230910337699974	0.951164495181203	82462	Brd9	13	bromodomain containing 9
105278	-0.149194761913834	0.305475774217123	8109	Cdk20	13	cyclin-dependent kinase 20
105298	-0.322361126525018	0.0315222855283065	9714	Epdr1	13	ependymin related protein 1 (zebrafish)
105348	0.0634969968390449	0.742923346432366	12346	Golm1	13	golgi membrane protein 1
105349	0.0604514922134438	0.788844909406274	128661	Akr1c18	13	aldo-keto reductase family 1, member C18
105351	0.162806959251453	0.226951648656256	11439	AW209491	13	expressed sequence AW209491
105352	-0.105758226864202	0.477530040585711	86039	Dusp22	13	dual specificity phosphatase 22
105355	-0.265537700346583	0.0435237818801051	21319	Slc17a3	13	solute carrier family 17 (sodium phosphate), member 3
105364	-0.151564508422921	0.467081196551596	NA	NA	NA	NA
105372	0.0326075000953807	0.833956440556718	6629	Utp15	13	UTP15, U3 small nucleolar ribonucleoprotein, homolog (yeast)
105377	0.0267429336282596	0.841268325950835	13000	Ankrd32	13	ankyrin repeat domain 32
105387	-0.351956315702536	0.262143409336486	64472	Akr1c14	13	aldo-keto reductase family 1, member C14
105418	-0.00135667743716894	0.994437421487076	NA	NA	NA	NA
105428	0.00985956383701314	0.941104450632797	67023	Fam149b	14	family with sequence similarity 149, member B
105439	-0.0180338322084808	0.942169250730811	16943	Slain1	14	SLAIN motif family, member 1
105440	0.0173630175473853	0.952341670336083	9754	Kctd9	14	potassium channel tetramerisation domain containing 9
105445	0.103416339052171	0.574845607494928	NA	NA	NA	NA
105446	-0.0252133191824404	0.907189408911626	22983	Gmpr2	14	guanosine monophosphate reductase 2
105450	0.141362773100174	0.285086786683473	11697	Mmrn2	14	multimerin 2
105501	0.0141722064609429	0.942882075088196	56937	Abhd4	14	abhydrolase domain containing 4
105504	0.046777703578897	0.820441239465841	38195	Exoc5	14	exocyst complex component 5
105511	0.0821715146351671	0.720486319554377	19055	Fam170b	14	family with sequence similarity 170, member B
105513	0.0798233639673764	0.503430599718067	14613	Chmp7	14	charged multivesicular body protein 7
105518	0.111606251770274	0.511401416293191	NA	NA	NA	NA
105522	0.0474544147966425	0.769011739615699	35374	Ankrd28	14	ankyrin repeat domain 28
105559	0.132686824877874	0.210913614773335	76766	Mbnl2	14	muscleblind-like 2
105590	-0.0407112144655937	0.875118308732663	NA	NA	NA	NA
105638	-0.0413163614080831	0.764706871279164	44717	Dph3	14	diphthamine biosynthesis 3
105653	-0.0551735040072074	0.792825985051431	8847	Phyhip	14	phytanoyl-CoA hydroxylase interacting protein
105663	-0.170083523433144	0.130566077001506	17691	Thtpa	14	thiamine triphosphatase
105670	-0.0631628434873797	0.718274375622622	970	Rcbtb2	14	regulator of chromosome condensation (RCC1) and BTB (POZ) domain containing protein 2
105675	0.130067963883711	0.3832362324132	38696	Ppif	14	peptidylprolyl isomerase F (cyclophilin F)
105689	-0.00893410025535424	0.957699323287517	9005	Mycbp2	14	MYC binding protein 2
105722	-0.0249663235998039	0.865730711974907	27888	Ano6	15	anoctamin 6
105727	0.0185821617257229	0.938386450336105	12745	Slc38a1	15	solute carrier family 38, member 1
105732	-0.0576813717114417	0.782072092848185	15890	Fam83h	15	family with sequence similarity 83, member H
105734	-0.0198510245457335	0.9240025391771	129878	Tigd5	15	tigger transposable element derived 5
105782	-0.0255114929945828	0.876969367253497	44228	Scrib	15	scribbled homolog (Drosophila)
105785	-0.00376016993753403	0.987685042998945	68533	Kdelr3	15	KDEL (Lys-Asp-Glu-Leu) endoplasmic reticulum protein retention receptor 3
105787	0.0392793843176777	0.847070658214213	49590	Prkaa1	15	protein kinase, AMP-activated, alpha 1 catalytic subunit
105827	0.0326538221407437	0.820441239465841	18649	Amigo2	15	adhesion molecule with Ig like domain 2
105833	0.115638176496319	0.547747411226156	13226	Ccdc65	15	coiled-coil domain containing 65
105835	0.116777514832721	0.584906715554106	9249	Sgsm3	15	small G protein signaling modulator 3
105837	0.00391831634999829	0.987939691649657	11102	Mtbp	15	Mdm2, transformed 3T3 cell double minute p53 binding protein
105841	-0.0615992608538853	0.793749620091389	28254	Dennd3	15	DENN/MADD domain containing 3
105844	0.158832152322304	0.280442002553706	8728	Card10	15	caspase recruitment domain family, member 10
105847	-0.0713494565236257	0.675780143154652	11251	Lmf2	15	lipase maturation factor 2
105853	-0.00837027117530553	0.987472589880014	14167	Mal2	15	mal, T cell differentiation protein 2
105855	0.0281128138204085	0.88865733338906	3901	Nckap1l	15	NCK associated protein 1 like
105859	0.00772882229721894	0.980651160131339	8701	Csdc2	15	cold shock domain containing C2, RNA binding
105866	0.118821404588883	0.490995884750879	25876	Krt72	15	keratin 72
105892	-0.65408682237919	0.00433716688406751	NA	NA	NA	NA
105988	0.0225518286227731	0.901371932818278	32151	Espl1	15	extra spindle pole bodies 1 (S. cerevisiae)
106014	-0.112296408057323	0.378247985698665	22888	Fam19a5	15	family with sequence similarity 19, member A5
106021	0.0449857253997594	0.769381717773216	4237	Topors	4	topoisomerase I binding, arginine/serine-rich
106025	-0.00542314921783493	0.977994538764061	11918	Sharpin	15	SHANK-associated RH domain interacting protein
106039	0.0238062446814009	0.944851540615821	39250	Gga1	15	golgi associated, gamma adaptin ear containing, ARF binding protein 1
106042	0.0497194368519169	0.902056424723246	17686	Prickle1	15	prickle homolog 1 (Drosophila)
106052	-0.27714428723332	0.129032510407608	8134	Fbxo4	15	F-box protein 4
106059	0.00754559996282023	0.983424792216152	NA	NA	NA	NA
106064	0.117822402156651	0.326320915140568	NA	NA	NA	NA
106068	-0.00746205622108498	0.976995166101695	69908	Slc45a4	15	solute carrier family 45, member 4
106073	0.11334889438411	0.432443397875508	69517	Mfsd5	15	major facilitator superfamily domain containing 5
106143	0.0854917916639639	0.551897193053597	2718	Cggbp1	16	CGG triplet repeat binding protein 1
106200	0.152272551587464	0.440519247002782	9301	Txndc11	16	thioredoxin domain containing 11
106205	0.145832569204017	0.46607208745128	NA	NA	NA	NA
106248	0.0573488470117534	0.75872406848702	41576	Qtrtd1	16	queuine tRNA-ribosyltransferase domain containing 1
106264	-0.00716241289687591	0.974574367989187	NA	NA	NA	NA
106298	0.147680678693136	0.532994732538768	39531	Rrn3	16	RRN3 RNA polymerase I transcription factor homolog (yeast)
106326	0.0962095895888817	0.52595133281816	23385	Osbpl11	16	oxysterol binding protein-like 11
106338	0.000413871013801526	0.999377507017729	65358	Nsun3	16	NOL1/NOP2/Sun domain family member 3
106344	0.0474890360587121	0.695613076178433	6288	Rfc4	16	replication factor C (activator 1) 4
106347	-0.0727623858512789	0.516333165490584	15892	Ildr1	16	immunoglobulin-like domain containing receptor 1
106369	0.0404140585888548	0.741749443402735	50340	Ypel1	16	yippee-like 1 (Drosophila)
106389	-0.268655585424693	0.0499040009276217	10208	Eaf2	16	ELL associated factor 2
106393	0.0641961340499577	0.537019628994085	45500	Srl	16	sarcalumenin
106407	0.824116845214542	0.0109254383602982	44941	Slc51a	16	solute carrier family 51, alpha subunit
106504	0.075609328223619	0.570519916355466	NA	NA	NA	NA
106512	0.0611252917739122	0.770416125390667	11136	Gpsm3	17	G-protein signalling modulator 3 (AGS3-like, C. elegans)
106522	0.0233706817088137	0.950317016928066	18932	Pkdcc	17	protein kinase domain containing, cytoplasmic
106529	-0.027743377161535	0.899860436602774	36231	Tecr	8	trans-2,3-enoyl-CoA reductase
106557	-0.0253291929627348	0.899860436602774	69533	Ldhal6b	17	lactate dehydrogenase A-like 6B
106564	0.247863101024294	0.154157591416608	6173	Ppcs	4	phosphopantothenoylcysteine synthetase
106565	-0.0110017225040844	0.948331910458066	11397	Dlk2	17	delta-like 2 homolog (Drosophila)
106572	0.0570874766609206	0.6610084960945	5001	Rab31	17	RAB31, member RAS oncogene family
106581	0.102830326565115	0.544937797104416	12932	Itfg3	17	integrin alpha FG-GAP repeat containing 3
106582	-0.0715844335213527	0.679044019071971	38294	Nrm	17	nurim (nuclear envelope membrane protein)
106583	0.230254856270701	0.46565462966897	8928	Scaf8	17	SR-related CTD-associated factor 8
106585	0.113925246745906	0.561919961242141	9059	Ankrd12	17	ankyrin repeat domain 12
106618	0.0960082802252247	0.638705140524312	NA	NA	NA	NA
106628	0.0989973169047662	0.311545654712253	99728	Trip10	17	thyroid hormone receptor interactor 10
106633	-0.0151969309529276	0.934243930320645	40979	Ift140	17	intraflagellar transport 140
106639	-0.0548687247302873	0.873154504640672	18727	Vmac	17	vimentin-type intermediate filament associated coiled-coil protein
106648	-0.0759557413198255	0.616640391740049	80199	Cyp4f15	17	cytochrome P450, family 4, subfamily f, polypeptide 15
106672	-0.137581806708035	0.386405838519231	NA	NA	NA	NA
106707	-0.002915178100384	0.99104030265223	12424	Rpusd1	17	RNA pseudouridylate synthase domain containing 1
106740	0.0414075507124609	0.772148587322569	NA	NA	NA	NA
106757	0.00631668122520068	0.982398053263499	51896	Catsperd	17	catsper channel auxiliary subunit delta
106759	0.151660437186846	0.572781249032323	NA	NA	NA	NA
106763	-0.101828621227115	0.685885599643798	50342	Ttbk1	17	tau tubulin kinase 1
106766	-0.0303647862714396	0.897145607423442	9798	Stap2	17	signal transducing adaptor family member 2
106794	-0.229243139068395	0.115095065296672	56267	Dhx57	17	DEAH (Asp-Glu-Ala-Asp/His) box polypeptide 57
106795	-0.0715682829973527	0.761512687735175	5156	Tcf19	17	transcription factor 19
106821	-0.0822089777317441	0.660360495829536	NA	NA	NA	NA
106840	0.0166598547208672	0.957532784375192	43997	Unc119b	5	unc-119 homolog B (C. elegans)
106861	-0.226868112401801	0.24352521438028	14055	Abhd3	18	abhydrolase domain containing 3
106869	-0.139548308777584	0.523037394602126	8649	Tnfaip8	18	tumor necrosis factor, alpha-induced protein 8
106877	-0.612889608923587	0.00837481939001075	18728	Afap1l1	18	actin filament associated protein 1-like 1
106878	-0.133791502026391	0.416988926420454	13167	Smim3	18	small integral membrane protein 3
106894	-0.0744634964751505	0.658693161076586	NA	NA	NA	NA
106931	0.169661354975585	0.0506710474351543	65999	Kctd1	18	potassium channel tetramerisation domain containing 1
106947	0.0143008974076251	0.941791316960339	44230	Slc39a3	10	solute carrier family 39 (zinc transporter), member 3
106952	0.130436482369444	0.337844118402137	NA	NA	NA	NA
106957	0.0289753109477875	0.831112559197181	8199	Slc39a6	18	solute carrier family 39 (metal ion transporter), member 6
107022	0.00810668054649355	0.968404229653686	32570	Gramd3	18	GRAM domain containing 3
107029	-0.0350947940727337	0.886149384051415	37615	Me2	18	malic enzyme 2, NAD(+)-dependent, mitochondrial
107035	0.051662145829102	0.712150282735326	34526	Fbxo38	18	F-box protein 38
107045	0.101762171017972	0.602116858533722	7083	Lars	18	leucyl-tRNA synthetase
107047	-0.0519180491209319	0.694487144354573	41354	Psmg2	18	proteasome (prosome, macropain) assembly chaperone 2
107065	-0.0252429600185691	0.835978576829457	65342	Lrrtm2	18	leucine rich repeat transmembrane neuronal 2
107071	0.0121845572729153	0.963346841910311	41226	Wdr74	19	WD repeat domain 74
107094	0.24784543719378	0.235698276367523	NA	NA	NA	NA
107141	0.0237086095083621	0.941755032165637	NA	NA	NA	NA
107146	0.093166988217332	0.523037394602126	64840	Glyat	19	glycine-N-acyltransferase
107173	-0.0668046112326124	0.53166425472761	10598	Gpr137	19	G protein-coupled receptor 137
107182	0.0810034216248852	0.62729750103291	31978	Btaf1	19	BTAF1 RNA polymerase II, B-TFIID transcription factor-associated, (Mot1 homolog, S. cerevisiae)
107197	0.0360328200992139	0.811193466182292	84061	AI462493	19	expressed sequence AI462493
107221	-0.168305745598243	0.320505643338579	18769	Ffar4	19	free fatty acid receptor 4
107227	-0.298007504376894	0.0786570050370594	8549	Macrod1	19	MACRO domain containing 1
107239	-0.000368094503890859	0.998881247121575	NA	NA	NA	NA
107242	0.0832761727045916	0.622940554248679	12869	AI837181	19	expressed sequence AI837181
107250	0.0202169924678568	0.905317956781008	12799	Kazald1	19	Kazal-type serine peptidase inhibitor domain 1
107260	-0.0588652518053534	0.750124015866429	9772	Otub1	19	OTU domain, ubiquitin aldehyde binding 1
107271	0.0643975886472745	0.732005988107842	2730	Yars	4	tyrosyl-tRNA synthetase
107272	-0.629959988454277	0.000932496883729921	6973	Psat1	19	phosphoserine aminotransferase 1
107305	0.111211338541745	0.366817289203918	45637	Vps37c	19	vacuolar protein sorting 37C (yeast)
107321	0.000954659305700822	0.997107071383043	3536	Lpxn	19	leupaxin
107328	0.0547460386788616	0.685885599643798	12878	Trpt1	19	tRNA phosphotransferase 1
107338	-0.0158291495331344	0.919243832541656	37897	Gbf1	19	golgi-specific brefeldin A-resistance factor 1
107350	0.108055512030873	0.602116858533722	NA	NA	NA	NA
107351	0.072871877192183	0.619781509815212	17706	Kank1	19	KN motif and ankyrin repeat domains 1
107358	-0.0332372876103193	0.813146837257325	10588	Tm9sf3	19	transmembrane 9 superfamily member 3
107368	-0.0807249397135772	0.646886693229332	14879	Pdzd8	19	PDZ domain containing 8
107371	-0.187696555439484	0.0846755994232838	41305	Exoc6	19	exocyst complex component 6
107373	0.0112429036818575	0.941791316960339	49696	Fam111a	19	family with sequence similarity 111, member A
107375	0.116616949320052	0.530640596251963	76679	Slc25a45	19	solute carrier family 25, member 45
107376	-0.233260448973242	0.143341794369266	NA	NA	NA	NA
107392	0.111729761414803	0.513138577669791	32260	Brms1	19	breast cancer metastasis-suppressor 1
107435	0.134616973334761	0.373951912334594	2701	Hat1	2	histone aminotransferase 1
107448	0.113892930356432	0.490634236763654	41474	Unc5a	13	unc-5 homolog A (C. elegans)
107449	0.0188269180340814	0.919082238233973	32538	Unc5b	10	unc-5 homolog B (C. elegans)
107476	-0.343360881728099	0.0371557840910432	31015	Acaca	11	acetyl-Coenzyme A carboxylase alpha
107477	0.0252822622247182	0.898087597163459	1586	Guca1b	17	guanylate cyclase activator 1B
107503	0.0792036001960845	0.704578826281842	32142	Atf5	7	activating transcription factor 5
107508	0.115864036432074	0.495397909340076	5870	Eprs	1	glutamyl-prolyl-tRNA synthetase
107513	-0.0193641868277146	0.866711058329307	2368	Ssr1	13	signal sequence receptor, alpha
107515	0.0294555333077149	0.937145079724889	10226	Lgr4	2	leucine-rich repeat-containing G protein-coupled receptor 4
107522	0.054670753823717	0.880958915676198	56679	Ece2	16	endothelin converting enzyme 2
107526	-0.043168228860436	0.836416588950038	75084	Gimap4	6	GTPase, IMAP family member 4
107527	0.00696139928783168	0.982174846032868	2860	Il1rl2	1	interleukin 1 receptor-like 2
107528	-0.0518544157673677	0.689985459184236	10856	Magee1	X	melanoma antigen, family E, 1
107566	0.0340791849595288	0.874379602409956	11479	Arl2bp	8	ADP-ribosylation factor-like 2 binding protein
107568	-0.0701437575226258	0.508287700197525	21385	Wwp1	4	WW domain containing E3 ubiquitin protein ligase 1
107569	-0.0438829786699007	0.735790253602678	9534	Nt5c3	6	5'-nucleotidase, cytosolic III
107576	-0.0260316828559954	0.901949179733683	NA	NA	NA	NA
107581	0.0149243361136113	0.928443321912266	1397	Col16a1	4	collagen, type XVI, alpha 1
107586	0.0560582533352401	0.828914799704709	10930	Ovol2	2	ovo-like 2 (Drosophila)
107587	-0.0393270029218646	0.912726421658367	14200	Osr2	15	odd-skipped related 2
107589	-0.0494803620535311	0.831931983875545	NA	NA	NA	NA
107605	-0.0184271420512729	0.954002934373376	NA	NA	NA	NA
107607	-0.0626558917084052	0.799022571102935	4440	Nod1	6	nucleotide-binding oligomerization domain containing 1
107650	-0.0728908605523548	0.732005988107842	6741	Pi4kb	3	phosphatidylinositol 4-kinase, catalytic, beta polypeptide
107652	0.143338112954163	0.644303751298331	2342	Uap1	1	UDP-N-acetylglucosamine pyrophosphorylase 1
107684	0.0325907483027192	0.915821669846391	2546	Coro2a	4	coronin, actin binding protein 2A
107702	-0.0778903361716363	0.544937797104416	2204	Rnh1	7	ribonuclease/angiogenin inhibitor 1
107723	-0.17645171387864	0.433384498060182	21069	Slc12a6	2	solute carrier family 12, member 6
107732	-0.0895848662171552	0.467401030737421	41665	Mrpl10	11	mitochondrial ribosomal protein L10
107733	-0.0416526808866919	0.82269960378646	13036	Mrpl41	2	mitochondrial ribosomal protein L41
107734	0.0410661844932108	0.865653038277534	32675	Mrpl30	1	mitochondrial ribosomal protein L30
107746	0.0804710898535985	0.478477635570465	NA	NA	NA	NA
107747	0.0982819722261645	0.523037394602126	NA	NA	NA	NA
107753	0.00998177103540332	0.973033319663918	4741	Lgals2	15	lectin, galactose-binding, soluble 2
107765	-0.0339228682098947	0.830984717405367	8289	Ankrd1	19	ankyrin repeat domain 1 (cardiac muscle)
107766	-0.556306000694102	0.000932496883729921	8148	Haao	17	3-hydroxyanthranilate 3,4-dioxygenase
107767	0.0886977945694944	0.435665133603469	37975	Scamp1	13	secretory carrier membrane protein 1
107769	-0.0162642357295901	0.910235562754049	11305	Tm6sf1	7	transmembrane 6 superfamily member 1
107770	0.0450220356365154	0.903347396647966	77694	Tm6sf2	8	transmembrane 6 superfamily member 2
107771	-0.0375216812505519	0.806400627670017	11343	Bmyc	2	brain expressed myelocytomatosis oncogene
107815	-0.0482569507551389	0.659795674270129	NA	NA	NA	NA
107817	0.260067580872009	0.210926047194472	9046	Jmjd6	11	jumonji domain containing 6
107823	-0.00493142659335	0.978290290045148	26175	Whsc1	5	Wolf-Hirschhorn syndrome candidate 1 (human)
107829	0.0992108116907833	0.643673825676463	37836	Thoc5	11	THO complex 5
107831	0.0395024624933153	0.915284018330262	1287	Bai1	15	brain-specific angiogenesis inhibitor 1
107868	-0.116015219550857	0.504551932795241	NA	NA	NA	NA
107869	-0.0331420161453195	0.843260187506618	1432	Cth	3	cystathionase (cystathionine gamma-lyase)
107889	-0.014092474409833	0.918443348783025	3490	Gcm2	13	glial cells missing homolog 2 (Drosophila)
107932	0.0242330941576681	0.906028923026057	68175	Chd4	6	chromodomain helicase DNA binding protein 4
107934	-0.0366337459832389	0.858519424781455	1077	Celsr3	9	cadherin, EGF LAG seven-pass G-type receptor 3 (flamingo homolog, Drosophila)
107939	0.117887149343838	0.522394095334245	70878	Pom121	5	nuclear pore membrane protein 121
107951	0.0334267385819409	0.848898381985329	55566	Cdk9	2	cyclin-dependent kinase 9 (CDC2-related kinase)
107970	0.0177509319175195	0.957699323287517	3889	Hist1h1t	13	histone cluster 1, H1t
107971	-0.0690834783768022	0.739835968382715	4845	Frs3	17	fibroblast growth factor receptor substrate 3
107975	0.145613078650686	0.409124786090382	9970	Pacs1	19	phosphofurin acidic cluster sorting protein 1
107976	0.0317183811324515	0.796360322842826	3604	Bre	5	brain and reproductive organ-expressed protein
107986	-0.0307379748156222	0.912842708075404	83	Ddb2	2	damage specific DNA binding protein 2
107993	0.0671270862778162	0.744053473644256	NA	NA	NA	NA
107995	0.0626528967541544	0.841772871685655	37459	Cdc20	4	cell division cycle 20
107999	0.0469842142049162	0.854580650329366	8157	Gtpbp6	5	GTP binding protein 6 (putative)
108000	-0.0140618967171973	0.912842708075404	22969	Cenpf	1	centromere protein F
108011	-0.0669548044102113	0.627889096145094	22397	Ap4e1	2	adaptor-related protein complex AP-4, epsilon 1
108012	-0.013838749255628	0.947659139402591	2908	Ap1s2	X	adaptor-related protein complex 1, sigma 2 subunit
108013	-0.0978865921387078	0.477371304192661	NA	NA	NA	NA
108014	0.1485098090346	0.225887937536041	20819	Srsf9	5	serine/arginine-rich splicing factor 9
108015	0.00174591392304357	0.994973190045782	20196	Chrnb4	9	cholinergic receptor, nicotinic, beta polypeptide 4
108017	-0.365334062871273	0.0299003409787106	11183	Fxyd4	6	FXYD domain-containing ion transport regulator 4
108022	0.0620327685480309	0.704243393832337	NA	NA	NA	NA
108030	-0.011199334941792	0.933451127166452	20976	Lin7a	10	lin-7 homolog A (C. elegans)
108037	-0.228424953135017	0.0735931325256899	128324	Shmt2	10	serine hydroxymethyltransferase 2 (mitochondrial)
108043	-0.0980053609187079	0.571342363238311	36035	Chrnb3	8	cholinergic receptor, nicotinic, beta polypeptide 3
108052	0.101790437923894	0.34230620255273	9285	Slc14a1	18	solute carrier family 14 (urea transporter), member 1
108058	0.0545448496468488	0.624382225874307	55561	Camk2d	3	calcium/calmodulin-dependent protein kinase II, delta
108062	-0.0211851725145698	0.873814103726896	NA	NA	NA	NA
108067	-0.00341558666868202	0.991577603148376	7005	Eif2b3	4	eukaryotic translation initiation factor 2B, subunit 3
108068	-0.0493023793819702	0.890601521196456	20229	Grm2	9	glutamate receptor, metabotropic 2
108069	0.034511937926025	0.833591949224929	651	Grm3	5	glutamate receptor, metabotropic 3
108071	-0.0377991972916849	0.713859414995548	37354	Grm5	7	glutamate receptor, metabotropic 5
108073	-0.106278745779022	0.575239711573121	20233	Grm7	6	glutamate receptor, metabotropic 7
108075	0.0217363232605621	0.949601373183687	2645	Ltbp4	7	latent transforming growth factor beta binding protein 4
108077	0.0668628000885336	0.813579446985458	123971	Skiv2l	17	superkiller viralicidic activity 2-like (S. cerevisiae)
108078	-0.0557709834425317	0.673370022645559	1910	Olr1	6	oxidized low density lipoprotein (lectin-like) receptor 1
108079	0.00572269467497932	0.968428521729402	4551	Prkaa2	4	protein kinase, AMP-activated, alpha 2 catalytic subunit
108083	-0.040377826161226	0.782582505440009	2634	Pip4k2b	11	phosphatidylinositol-5-phosphate 4-kinase, type II, beta
108086	0.193779158667172	0.414186101930113	19442	Rnf216	5	ring finger protein 216
108089	-0.115763984292271	0.266755131991211	40982	Rnf144a	12	ring finger protein 144A
108096	0.00791652734088011	0.958737355772399	56603	Slco1a5	6	solute carrier organic anion transporter family, member 1a5
108097	0.0167124747591609	0.931518978641808	38046	Prkab2	3	protein kinase, AMP-activated, beta 2 non-catalytic subunit
108098	0.144704700730436	0.250815915539571	NA	NA	NA	NA
108099	0.259032076412257	0.127239390615552	90952	Prkag2	5	protein kinase, AMP-activated, gamma 2 non-catalytic subunit
108100	0.116385156931704	0.511094098457477	9697	Baiap2	11	brain-specific angiogenesis inhibitor 1-associated protein 2
108101	0.0686792328386776	0.655566631340541	12877	Fermt3	19	fermitin family homolog 3 (Drosophila)
108105	-0.0354765919262645	0.847967463524975	24989	B3gnt5	16	UDP-GlcNAc:betaGal beta-1,3-N-acetylglucosaminyltransferase 5
108112	-0.0800474209821953	0.589233521876567	NA	NA	NA	NA
108114	-0.416866488033133	0.0123891483680929	21328	Slc22a7	17	solute carrier family 22 (organic anion transporter), member 7
108115	0.541748224274789	0.0992901476865197	9482	Slco4a1	2	solute carrier organic anion transporter family, member 4a1
108116	-0.529189823593772	0.00353088733034454	40862	Slco3a1	7	solute carrier organic anion transporter family, member 3a1
108123	-0.017964254409998	0.904269913854852	NA	NA	NA	NA
108124	0.125896889279129	0.418268573882737	2839	Napa	7	N-ethylmaleimide sensitive fusion protein attachment protein alpha
108138	-0.0365439211800709	0.852689095204044	2555	Xrcc4	13	X-ray repair complementing defective repair in Chinese hamster cells 4
108143	0.0599513668030855	0.580775706203498	39986	Taf9	13	TAF9 RNA polymerase II, TATA box binding protein (TBP)-associated factor
108147	-0.0617954715830216	0.682007166533549	2983	Atic	1	5-aminoimidazole-4-carboxamide ribonucleotide formyltransferase/IMP cyclohydrolase
108148	-0.0405032750851788	0.723035299416709	3297	Galnt2	8	UDP-N-acetyl-alpha-D-galactosamine:polypeptide N-acetylgalactosaminyltransferase 2
108150	-0.0206749602183107	0.922730868915461	9685	Galnt7	8	UDP-N-acetyl-alpha-D-galactosamine: polypeptide N-acetylgalactosaminyltransferase 7
108151	0.0244046701819158	0.889276670676694	23664	Sema3d	5	sema domain, immunoglobulin domain (Ig), short basic domain, secreted, (semaphorin) 3D
108153	-0.00850909962639257	0.984941524697425	22803	Adamts7	9	a disintegrin-like and metallopeptidase (reprolysin type) with thrombospondin type 1 motif, 7
108155	0.036481574780133	0.811193466182292	9675	Ogt	X	O-linked N-acetylglucosamine (GlcNAc) transferase (UDP-N-acetylglucosamine:polypeptide-N-acetylglucosaminyl transferase)
108156	0.0401233761987303	0.804035865429743	55940	Mthfd1	12	methylenetetrahydrofolate dehydrogenase (NADP+ dependent), methenyltetrahydrofolate cyclohydrolase, formyltetrahydrofolate synthase
108159	0.0466157192885213	0.605429471709181	4149	Ubxn8	8	UBX domain protein 8
108160	0.151941956251822	0.433384498060182	NA	NA	NA	NA
108161	-0.051786511719647	0.819436111072091	101669	Fam50b	13	family with sequence similarity 50, member B
108176	0.0903517702892263	0.728550008540124	NA	NA	NA	NA
108645	0.0328451093479813	0.828179662041734	8323	Mat2b	11	methionine adenosyltransferase II, beta
108652	-0.00765524758631564	0.979130102948772	9313	Slc35b3	13	solute carrier family 35, member B3
108653	-0.0260781822755911	0.836441277678524	18968	Rimklb	6	ribosomal modification protein rimK-like family member B
108654	-0.0286852090283736	0.789175206509928	34981	Fam210a	18	family with sequence similarity 210, member A
108655	-0.0335052767832122	0.853663153146987	13092	Foxp1	6	forkhead box P1
108657	-0.0952531566958932	0.523037394602126	NA	NA	NA	NA
108660	0.0148312440218135	0.941339334785861	23360	Rnf187	11	ring finger protein 187
108664	-0.0861295469287846	0.336777127446227	7139	Atp6v1h	1	ATPase, H+ transporting, lysosomal V1 subunit H
108670	0.0502954221991629	0.770140887765592	12630	Epsti1	14	epithelial stromal interaction 1 (breast)
108672	0.0299480044517928	0.770679605844163	81788	Zdhhc15	X	zinc finger, DHHC domain containing 15
108673	0.00557748510735934	0.987685042998945	41531	Ccdc86	19	coiled-coil domain containing 86
108679	0.0610097621897285	0.596398848483436	4882	Cops8	1	COP9 (constitutive photomorphogenic) homolog, subunit 8 (Arabidopsis thaliana)
108682	0.36022282281135	0.0364964741642844	68832	Gpt2	8	glutamic pyruvate transaminase (alanine aminotransferase) 2
108686	-0.0416346927616651	0.712800413592275	41180	Ccdc88a	11	coiled coil domain containing 88A
108687	-0.0373847136265972	0.852520728144572	10075	Edem2	2	ER degradation enhancer, mannosidase alpha-like 2
108689	-0.0923138434966484	0.683061413275223	11788	Obfc1	19	oligonucleotide/oligosaccharide-binding fold containing 1
108699	0.0197724611468342	0.887614469488427	NA	NA	NA	NA
108705	0.0599661589366143	0.757948317233812	3203	Pttg1ip	10	pituitary tumor-transforming 1 interacting protein
108707	0.155646919505397	0.490995884750879	14384	Fam207a	10	family with sequence similarity 207, member A
108723	0.0862352077098656	0.495290862261709	13024	Card11	5	caspase recruitment domain family, member 11
108735	0.0459616524476836	0.717254381778807	27069	Sft2d2	1	SFT2 domain containing 2
108737	0.0438806845643853	0.878255099225847	31288	Oxsr1	9	oxidative-stress responsive 1
108755	-0.0901948335738112	0.648323614757963	10728	Lyrm2	4	LYR motif containing 2
108760	-0.0148650678135889	0.961122127566566	18907	Galnt16	12	UDP-N-acetyl-alpha-D-galactosamine:polypeptide N-acetylgalactosaminyltransferase 16
108767	0.00568182735550948	0.987939691649657	4960	Pnrc1	4	proline-rich nuclear receptor coactivator 1
108797	-0.0774058179057793	0.434116205390605	13570	Mex3b	7	mex3 homolog B (C. elegans)
108800	0.0803640928429603	0.728550008540124	84338	Ston2	12	stonin 2
108811	-0.356895677706821	0.0107598781172697	51651	Ccdc122	14	coiled-coil domain containing 122
108812	0.0320525139525518	0.919221018902177	51399	Als2cr12	1	amyotrophic lateral sclerosis 2 (juvenile) chromosome region, candidate 12 (human)
108829	0.0944868255534637	0.725254903960026	3129	Jmjd1c	10	jumonji domain containing 1C
108832	0.013117606834764	0.947659139402591	10148	Tmem74b	2	transmembrane protein 74B
108837	0.0427598407498317	0.704088603297238	34661	Ibtk	9	inhibitor of Bruton agammaglobulinemia tyrosine kinase
108841	0.119858240115998	0.650205256637754	121782	Rdh13	7	retinol dehydrogenase 13 (all-trans and 9-cis)
108853	0.0594120349600935	0.75343601401486	5905	Mtrf1l	10	mitochondrial translational release factor 1-like
108857	0.0588968439027449	0.700338418465561	130711	Ankhd1	18	ankyrin repeat and KH domain containing 1
108888	0.108021496389066	0.373951912334594	10059	Atad3a	4	ATPase family, AAA domain containing 3A
108897	-0.0228780464254204	0.855224358910235	12863	Aif1l	2	allograft inflammatory factor 1-like
108899	0.0820589239796812	0.599058830888039	52179	2700081O15Rik	19	RIKEN cDNA 2700081O15 gene
108900	-0.003185287209031	0.987939691649657	82352	Fam72a	1	family with sequence similarity 72, member A
108902	-0.0242946587136146	0.88374583414498	38239	B3gnt1	19	UDP-GlcNAc:betaGal beta-1,3-N-acetylglucosaminyltransferase 1
108903	-0.0315839285330988	0.915109183588674	4368	Tbcd	11	tubulin-specific chaperone d
108907	-0.18818865841109	0.189050756554535	10207	Nusap1	2	nucleolar and spindle associated protein 1
108909	0.0821757743331384	0.38841859380237	11268	Aida	1	axin interactor, dorsalization associated
108911	0.0687290167357117	0.544937797104416	10282	Rcc2	4	regulator of chromosome condensation 2
108912	-0.0966575111560628	0.597075853532882	18444	Cdca2	14	cell division cycle associated 2
108927	0.198036179511643	0.433384498060182	4223	Lhfp	3	lipoma HMGIC fusion partner
108937	-0.0595564899311833	0.728489899860753	47510	Rnf169	7	ring finger protein 169
108943	-0.029833410601757	0.807084955806856	6886	Trmt10a	3	tRNA methyltransferase 10A
108946	0.161962310882283	0.475418715491198	NA	NA	NA	NA
108954	0.135621598279219	0.320653955530644	13134	Ppp1r15b	1	protein phosphatase 1, regulatory (inhibitor) subunit 15b
108958	0.075170020181444	0.467401030737421	13125	Fam73b	2	family with sequence similarity 73, member B
108960	-0.0168099128343453	0.968404229653686	1207	Irak2	6	interleukin-1 receptor-associated kinase 2
108961	-0.129361597037675	0.208317571899235	11654	E2f8	7	E2F transcription factor 8
108989	0.0323365755318274	0.919290450767811	37753	Tpr	1	translocated promoter region
108995	0.0159596995172029	0.908080195917811	77854	Tbc1d10c	19	TBC1 domain family, member 10c
109006	0.0437790011189998	0.780407699303393	10658	Ciapin1	8	cytokine induced apoptosis inhibitor 1
109019	0.446518791826817	0.0160850013989606	57094	Nabp1	1	nucleic acid binding protein 1
109042	0.091825239763704	0.631550375499379	12490	Prkcdbp	7	protein kinase C, delta binding protein
109050	0.00165565055188122	0.995335981046995	10421	Fam212b	3	family with sequence similarity 212, member B
109052	-0.23470817442481	0.408179583523081	20983	Krt75	15	keratin 75
109054	0.102492017402392	0.297626924017851	NA	NA	NA	NA
109065	0.011429352513753	0.968404229653686	10026	Dnaaf2	12	dynein, axonemal assembly factor 2
109075	0.0715448025761045	0.628914583105629	6017	Exosc4	15	exosome component 4
109077	0.185071451742629	0.403748736550616	35303	Ints5	19	integrator complex subunit 5
109079	-0.0235759209817719	0.853663153146987	56558	Sephs1	2	selenophosphate synthetase 1
109082	-0.0274773670708504	0.829807086254096	82571	Fbxw17	13	F-box and WD-40 domain protein 17
109093	0.00874809085715533	0.966799365211999	5707	Rars2	4	arginyl-tRNA synthetase 2, mitochondrial
109095	0.076809965325217	0.685560125755114	8325	Rbm15b	9	RNA binding motif protein 15B
109108	0.0343169959656038	0.871364623343071	4627	Slc30a9	5	solute carrier family 30 (zinc transporter), member 9
109113	-0.0540856477990603	0.647486000111428	17001	Uhrf2	19	ubiquitin-like, containing PHD and RING finger domains 2
109115	-0.0141783362326269	0.953069626901235	121570	Supt3	17	suppressor of Ty 3
109129	-0.0324366189957175	0.826983785233256	9248	Mmadhc	2	methylmalonic aciduria (cobalamin deficiency) cblD type, with homocystinuria
109135	-0.133444995791475	0.552585760435236	10377	Plekha5	6	pleckstrin homology domain containing, family A member 5
109136	-0.034248454187269	0.897196182461846	14586	Mmaa	8	methylmalonic aciduria (cobalamin deficiency) type A
109145	-0.00882501979946593	0.96944821477093	5759	Gins4	8	GINS complex subunit 4 (Sld5 homolog)
109151	-0.0432003992013223	0.88865733338906	11844	Chd9	8	chromodomain helicase DNA binding protein 9
109154	-0.174646061562235	0.139241542461609	8823	Mlec	5	malectin
109161	-0.19865353478064	0.218337762146627	45455	Ube2q2	9	ubiquitin-conjugating enzyme E2Q (putative) 2
109168	0.0248985756145528	0.828278057037709	9149	Atl3	19	atlastin GTPase 3
109169	-0.0799168847174219	0.654277742617255	NA	NA	NA	NA
109181	-0.0683032268964414	0.513138577669791	20897	Trip11	12	thyroid hormone receptor interactor 11
109198	-0.0575777289495969	0.811197918985762	NA	NA	NA	NA
109202	-0.0202869642166501	0.941791316960339	NA	NA	NA	NA
109205	0.0801371875887327	0.628914583105629	41216	Sobp	10	sine oculis-binding protein homolog (Drosophila)
109212	-0.107246502808827	0.495397909340076	10378	Fam64a	11	family with sequence similarity 64, member A
109218	-0.0559504559612591	0.829807086254096	51920	Tmem139	6	transmembrane protein 139
109222	-0.0146353674132582	0.936172441012436	2166	Rarres1	3	retinoic acid receptor responder (tazarotene induced) 1
109225	-0.149588524445114	0.51126221951206	10922	Ms4a7	19	membrane-spanning 4-domains, subfamily A, member 7
109226	-0.079919238619846	0.643674769115597	NA	NA	NA	NA
109229	0.103899915237265	0.369420160866234	11584	Fam118b	9	family with sequence similarity 118, member B
109232	-0.0172845398905146	0.937105333148563	9334	Sccpdh	1	saccharopine dehydrogenase (putative)
109237	-0.00737085840598084	0.968625328450618	NA	NA	NA	NA
109241	-0.0774125359065536	0.689911469015777	NA	NA	NA	NA
109242	0.0358358148201958	0.924517608935852	52346	Kif24	4	kinesin family member 24
109245	-0.0746189397275856	0.401543647111398	13668	Lrrc39	3	leucine rich repeat containing 39
109246	0.0662907372242092	0.644416188002189	4860	Tspan9	6	tetraspanin 9
109254	0.0301140865562797	0.904995995517993	13107	Adtrp	13	androgen dependent TFPI regulating protein
109263	-0.0783671221728	0.762564511609172	8243	Rlf	4	rearranged L-myc fusion sequence
109264	-0.0615424343592608	0.698174750570829	100773	Me3	7	malic enzyme 3, NADP(+)-dependent, mitochondrial
109267	-0.146329636214244	0.359265904399457	34137	Srcrb4d	5	scavenger receptor cysteine rich domain containing, group B (4 domains)
109270	0.368826966441106	0.335208825216244	17132	Prr5	15	proline rich 5 (renal)
109272	0.0389467803291685	0.736512943329384	NA	NA	NA	NA
109275	0.00840795839542352	0.979490895028677	6818	Actr5	2	ARP5 actin-related protein 5
109284	0.0464281445589982	0.677002668974522	16343	R3hdm4	10	R3H domain containing 4
109292	-0.117224409359809	0.641160661232566	NA	NA	NA	NA
109294	-0.110769316501928	0.226939204615672	23523	Prex2	1	phosphatidylinositol-3,4,5-trisphosphate-dependent Rac exchange factor 2
109299	-0.136499042746518	0.382729395635744	66992	C330006A16Rik	2	RIKEN cDNA C330006A16 gene
109305	-0.064456175202265	0.592439812718418	13117	Orai1	5	ORAI calcium release-activated calcium modulator 1
109314	-0.125302083122588	0.457138943949944	130379	Prr9	3	proline rich 9
109323	0.000382789903792258	0.999377507017729	12900	C1qtnf7	5	C1q and tumor necrosis factor related protein 7
109331	0.125025241863463	0.287177271114149	5571	Rnf20	4	ring finger protein 20
109333	0.0570163607353713	0.650205256637754	2054	Pkn2	3	protein kinase N2
109335	-0.0881266006304617	0.488124585914317	NA	NA	NA	NA
109342	0.177092212201597	0.31404538626477	65037	Slc5a10	11	solute carrier family 5 (sodium/glucose cotransporter), member 10
109344	0.0706937189443835	0.66314397934903	NA	NA	NA	NA
109346	-0.0196407181870093	0.912726421658367	9519	Ankrd39	1	ankyrin repeat domain 39
109349	-0.0443951596419545	0.842393768292463	106097	Fam163b	2	family with sequence similarity 163, member B
109359	0.193580127102891	0.210066350978837	12970	Fam175b	7	family with sequence similarity 175, member B
109361	-0.0997811382975877	0.467189304770377	NA	NA	NA	NA
109552	0.0502920638182722	0.684404642330908	NA	NA	NA	NA
109594	0.0683482304767251	0.78146379629459	48101	Lmo1	7	LIM domain only 1
109620	-0.0961159408154284	0.639990473126008	37922	Dsp	13	desmoplakin
109624	0.0835326197385751	0.780734788413491	8287	Cald1	6	caldesmon 1
109637	-0.195902732125765	0.371763091636368	21383	Upk1a	7	uroplakin 1A
109648	-0.0804681473418078	0.685885599643798	697	Npy	6	neuropeptide Y
109652	-0.405886302633537	0.00868473345068003	110440	Acy1	9	aminoacylase 1
109658	0.0568367326331876	0.605000972780178	NA	NA	NA	NA
109660	-0.074133172456623	0.744053473644256	37549	Ctrl	8	chymotrypsin-like
109672	-0.0713695655065862	0.503430599718067	41475	Cyb5	18	cytochrome b-5
109674	0.15982937152579	0.172826815162417	2979	Ampd2	3	adenosine monophosphate deaminase 2
109676	-0.0188410173497253	0.94166298285898	NA	NA	NA	NA
109685	-0.0294182923873194	0.919522531204513	2626	Hyal3	9	hyaluronoglucosaminidase 3
109689	-0.012877912506859	0.968404229653686	2981	Arrb1	7	arrestin, beta 1
109697	0.0502464853031075	0.792479246235565	55609	Cpa1	6	carboxypeptidase A1, pancreatic
109700	0.178699931523601	0.0628314515501832	57137	Itga1	13	integrin alpha 1
109711	0.0769906648461491	0.372788783087244	55553	Actn1	12	actinin, alpha 1
109731	-0.114427575624047	0.386260907348611	20251	Maob	X	monoamine oxidase B
109754	-0.0383715887625193	0.81157860306384	47921	Cyb5r3	15	cytochrome b5 reductase 3
109778	-0.132400125990321	0.146400269101089	572	Blvra	2	biliverdin reductase A
109785	-0.161582481185917	0.309099727619959	9205	Pgm3	9	phosphoglucomutase 3
109791	-0.000494824659389437	0.998135005987716	1383	Clps	17	colipase, pancreatic
109801	-0.00468566760803135	0.983424792216152	4880	Glo1	17	glyoxalase 1
109815	0.130629987101418	0.576020547601826	10200	Vimp	7	VCP-interacting membrane protein
109820	-0.0277269367731661	0.9040764291894	55669	Pgc	17	progastricsin (pepsinogen C)
109821	-0.00840225268903438	0.979130102948772	86654	F11	8	coagulation factor XI
109857	0.190185791508607	0.182895119656256	20332	Cbr3	16	carbonyl reductase 3
109880	-0.0782534793717353	0.394783756782585	3197	Braf	6	Braf transforming gene
109889	0.0336508179398081	0.888807473741505	9633	Mzf1	7	myeloid zinc finger 1
109900	0.489913549231479	0.00138815181226291	32	Asl	5	argininosuccinate lyase
109901	0.258772901970065	0.208138830918254	20454	Cela1	15	chymotrypsin-like elastase family, member 1
109904	-0.0271794888579855	0.862903223597134	3917	Mcf2	X	mcf.2 transforming sequence
109910	0.0450429417564315	0.723000640395137	43144	Zfp91	19	zinc finger protein 91
109929	-0.0604161385957758	0.76706103341052	5070	Zbtb25	12	zinc finger and BTB domain containing 25
109934	-0.00247544711900982	0.992065993592202	11081	Abr	11	active BCR-related gene
109978	-0.0165317074853188	0.924517608935852	10883	Art4	6	ADP-ribosyltransferase 4
109979	0.0214375505173106	0.919243832541656	911	Art3	5	ADP-ribosyltransferase 3
110006	-0.448585375364017	0.158196069362449	37271	Gusb	5	glucuronidase, beta
110012	-0.0233827749264091	0.924517608935852	17525	Tpgs1	10	tubulin polyglutamylase complex subunit 1
110033	0.0499221715374727	0.825542681568979	32011	Kif22	7	kinesin family member 22
110058	0.055235818387052	0.811193466182292	9553	Syt17	7	synaptotagmin XVII
110074	-0.0673452570257655	0.5420287851061	31475	Dut	2	deoxyuridine triphosphatase
110078	0.0914418037284914	0.371763091636368	100930	Pygb	2	brain glycogen phosphorylase
110082	-0.0300822125113997	0.7867157153347	1048	Dnah5	15	dynein, axonemal, heavy chain 5
110083	-0.115592944233521	0.425216258643033	56821	Dnah12	14	dynein, axonemal, heavy chain 12
110084	0.0273766824212895	0.903050654295295	67131	Dnah1	14	dynein, axonemal, heavy chain 1
110094	0.0066279260017712	0.987685042998945	246	Phka2	X	phosphorylase kinase alpha 2
110095	-0.129764408981318	0.559355288774034	84371	Pygl	12	liver glycogen phosphorylase
110109	0.173311357386583	0.166443657983027	6817	Nop2	6	NOP2 nucleolar protein
110115	-0.0410083171832119	0.783451240873774	NA	NA	NA	NA
110119	0.0464859518414382	0.874379602409956	1825	Mpi	9	mannose phosphate isomerase
110135	0.351056646489375	0.0735931325256899	3772	Fgb	3	fibrinogen beta chain
110147	0.100509867330008	0.401543647111398	48460	Ehmt2	17	euchromatic histone lysine N-methyltransferase 2
110157	0.0015276057724698	0.994714322743554	48145	Raf1	6	v-raf-leukemia viral oncogene 1
110168	-0.120441801353541	0.527728793503384	18814	Gpr18	14	G protein-coupled receptor 18
110172	-0.0631097253841819	0.772811001600322	4252	Slc35b1	11	solute carrier family 35, member B1
110173	0.0802554430324101	0.685560125755114	4317	Manba	3	mannosidase, beta A, lysosomal
110175	-0.595176624459975	0.000940421385406381	11437	Ggct	6	gamma-glutamyl cyclotransferase
110197	-0.0731036158007106	0.733457389663978	1029	Dgkg	16	diacylglycerol kinase, gamma
110198	-0.0616139910835862	0.61255573473628	2737	Akr7a5	4	aldo-keto reductase family 7, member A5 (aflatoxin aldehyde reductase)
110208	0.242053618490196	0.108159208818298	68268	Pgd	4	phosphogluconate dehydrogenase
110213	0.00901791068806368	0.969549305735504	2419	Tmbim6	15	transmembrane BAX inhibitor motif containing 6
110253	0.121927684787543	0.294373894418102	5104	Triobp	15	TRIO and F-actin binding protein
110265	-0.0490315844457836	0.826983785233256	5812	Msra	14	methionine sulfoxide reductase A
110279	0.0463782729531577	0.816178283034128	3192	Bcr	10	breakpoint cluster region
110304	-0.105758964183531	0.629600862829937	142	Glra3	8	glycine receptor, alpha 3 subunit
110308	-0.0241370139419725	0.896470944253267	NA	NA	NA	NA
110310	0.137036128354389	0.212646852498276	4058	Krt7	15	keratin 7
110312	-0.0258035260074063	0.905150519918949	37653	Pmch	10	pro-melanin-concentrating hormone
110323	0.0157815892983848	0.938386450336105	39658	Cox6b1	7	cytochrome c oxidase, subunit VIb polypeptide 1
110326	-0.0273231249418791	0.936696394168634	12888	Tas1r1	4	taste receptor, type 1, member 1
110333	-0.0474098211818887	0.727727959292487	NA	NA	NA	NA
110350	-0.156715055858104	0.28369982818818	14468	Dync2h1	9	dynein cytoplasmic 2 heavy chain 1
110351	0.0105580387243158	0.975299043186262	2163	Rap1gap	4	Rap1 GTPase-activating protein
110355	0.118466406695038	0.29980013897443	1223	Adrbk1	19	adrenergic receptor kinase, beta 1
110379	-0.0270054162317308	0.897159156438844	6479	Sec13	6	SEC13 homolog (S. cerevisiae)
110380	0.0128559927290031	0.933937699400535	84697	Shroom2	X	shroom family member 2
110382	0.0294394355415024	0.834226232518463	48	C8b	4	complement component 8, beta polypeptide
110391	0.0516376489485459	0.629655547942323	271	Qdpr	5	quinoid dihydropteridine reductase
110417	-0.043908072579887	0.775135989912029	3361	Pigh	12	phosphatidylinositol glycan anchor biosynthesis, class H
110446	-0.136572430249235	0.182878728050792	6	Acat1	9	acetyl-Coenzyme A acetyltransferase 1
110454	-0.144131088428521	0.0655459447711125	NA	NA	NA	NA
110460	-0.00510713231602011	0.976136600163077	NA	NA	NA	NA
110524	-0.00354001383219682	0.994420947638594	20352	Dgkq	5	diacylglycerol kinase, theta
110532	0.0341317571528217	0.760027768140844	8280	Adarb1	10	adenosine deaminase, RNA-specific, B1
110542	0.0642358169451782	0.621708455883602	10746	Amhr2	15	anti-Mullerian hormone type 2 receptor
110593	-0.0938727248580733	0.323698980066313	40822	Prdm2	4	PR domain containing 2, with ZNF domain
110595	0.0159431031066424	0.905824798912406	37748	Timp4	6	tissue inhibitor of metalloproteinase 4
110596	-0.0198610850008336	0.923846661057569	8078	Arhgef28	13	Rho guanine nucleotide exchange factor (GEF) 28
110606	-0.0635881273159349	0.683061413275223	1535	Fntb	12	farnesyltransferase, CAAX box, beta
110611	0.064989717954818	0.691038898588099	38035	Hdlbp	1	high density lipoprotein (HDL) binding protein
110616	-0.0270189342495284	0.806682178510169	3658	Atxn3	12	ataxin 3
110637	0.0511188864637049	0.780223062298125	81829	Grik4	9	glutamate receptor, ionotropic, kainate 4
110639	0.0287154616784022	0.813691085404563	128301	Prps2	X	phosphoribosyl pyrophosphate synthetase 2
110648	-0.0181965019148667	0.960455302407745	24921	Lmx1a	1	LIM homeobox transcription factor 1 alpha
110695	0.0970759590529617	0.449029040247944	913	Aldh7a1	18	aldehyde dehydrogenase family 7, member A1
110749	0.0040923466929037	0.987685042998945	48346	Chaf1b	16	chromatin assembly factor 1, subunit B (p60)
110750	0.0491194249772313	0.861193122615581	1006	Cse1l	2	chromosome segregation 1-like (S. cerevisiae)
110751	0.0615062517185514	0.793398196200631	11881	Adam33	2	a disintegrin and metallopeptidase domain 33
110785	-0.0422438340487048	0.773934771959829	NA	NA	NA	NA
110786	-0.176106135104272	0.348205034032014	NA	NA	NA	NA
110789	-0.0975918995640273	0.669149710565271	19815	Gpr98	13	G protein-coupled receptor 98
110796	-0.0591857179764581	0.735435150315375	4227	Tshz1	18	teashirt zinc finger family member 1
110809	0.18367008310098	0.227585490506185	31411	Srsf1	11	serine/arginine-rich splicing factor 1
110816	0.146418587066048	0.40099993252474	3702	Pwp2	10	PWP2 periodic tryptophan protein homolog (yeast)
110821	-0.0107760386921854	0.965809647730832	236	Pcca	14	propionyl-Coenzyme A carboxylase, alpha polypeptide
110826	0.164484722492851	0.178649093622578	1503	Etfb	7	electron transferring flavoprotein, beta polypeptide
110829	0.0509053362766645	0.618851218666688	68428	Lims1	10	LIM and senescent cell antigen-like domains 1
110834	-0.061723122344759	0.795896079003332	591	Chrna3	9	cholinergic receptor, nicotinic, alpha polypeptide 3
110835	-0.050027292600344	0.704243393832337	55485	Chrna5	9	cholinergic receptor, nicotinic, alpha polypeptide 5
110842	0.0466995667409833	0.75063857385948	100	Etfa	9	electron transferring flavoprotein, alpha polypeptide
110854	0.0806069770274433	0.494338432968589	6149	Ppp2r4	2	protein phosphatase 2A activator, regulatory subunit B
110855	-0.0621292555455142	0.572904699654825	4521	Pde6c	19	phosphodiesterase 6C, cGMP specific, cone, alpha prime
110862	0.0583745447878723	0.573522056854472	20949	Kcnq3	15	potassium voltage-gated channel, subfamily Q, member 3
110876	-0.0510668856153771	0.628914583105629	75001	Scn2a1	2	sodium channel, voltage-gated, type II, alpha 1
110877	-0.33979227609295	0.0620410943344935	20664	Slc18a1	8	solute carrier family 18 (vesicular monoamine), member 1
110880	0.000806165239200851	0.995708296246051	283	Scn4a	11	sodium channel, voltage-gated, type IV, alpha
110886	-0.0219212666503612	0.92399631579476	20219	Gabra5	7	gamma-aminobutyric acid (GABA) A receptor, subunit alpha 5
110891	-0.0367957814272692	0.833956440556718	27358	Slc8a2	7	solute carrier family 8 (sodium/calcium exchanger), member 2
110893	-0.0410083538459745	0.775135989912029	62645	Slc8a3	12	solute carrier family 8 (sodium/calcium exchanger), member 3
110902	-0.130749181219872	0.467525895651403	20193	Chrna2	14	cholinergic receptor, nicotinic, alpha polypeptide 2 (neuronal)
110911	0.177171349923219	0.0705097590441752	37854	Cds2	2	CDP-diacylglycerol synthase (phosphatidate cytidylyltransferase) 2
110920	-0.0734949696645177	0.714018688008681	5062	Hspa13	16	heat shock protein 70 family, member 13
110935	-0.1273456641156	0.46707973786417	68198	Atp6v1b1	6	ATPase, H+ transporting, lysosomal V1 subunit B1
110948	-0.126088359411233	0.580157395387783	37302	Hlcs	16	holocarboxylase synthetase (biotin- [propriony-Coenzyme A-carboxylase (ATP-hydrolysing)] ligase)
110957	0.0306632551389141	0.820019612340248	55839	D1Pas1	1	DNA segment, Chr 1, Pasteur Institute 1
110958	0.0104549547593313	0.97242322778328	NA	NA	NA	NA
110959	-0.42435317878552	0.0826898680934605	13211	Nudt19	7	nudix (nucleoside diphosphate linked moiety X)-type motif 19
110960	0.158839067102836	0.292020537354508	11852	Tars	15	threonyl-tRNA synthetase
110962	0.0713168939399482	0.780837275405458	14171	Mbd6	10	methyl-CpG binding domain protein 6
111173	0.0149174939247372	0.908080195917811	14229	Erc1	6	ELKS/RAB6-interacting/CAST family member 1
111174	-0.125148640900218	0.403048001723177	24938	Taar1	10	trace amine-associated receptor 1
111175	0.0160676226441971	0.919622794170676	69255	Pecr	1	peroxisomal trans-2-enoyl-CoA reductase
111970	0.0168464103843995	0.94493237181795	NA	NA	NA	NA
111975	-0.0293443760396244	0.929829359854939	NA	NA	NA	NA
112403	-0.00455545651673361	0.990903579521201	38061	Dxo	17	decapping exoribonuclease
112405	0.0233766951652203	0.908080195917811	56936	Egln1	8	EGL nine homolog 1 (C. elegans)
112406	-0.0183319682279013	0.930650912328189	14204	Egln2	7	EGL nine homolog 2 (C. elegans)
112407	-0.583283354651964	0.00562027191596818	32531	Egln3	12	EGL nine homolog 3 (C. elegans)
112415	-0.118241879072258	0.469442466730133	NA	NA	NA	NA
112417	-0.533587478489109	0.124492878430907	NA	NA	NA	NA
112418	-0.00959790399154148	0.965809647730832	14230	1700102P08Rik	9	RIKEN cDNA 1700102P08 gene
112419	0.0268234448424591	0.830491081955656	78213	2010002M12Rik	19	RIKEN cDNA 2010002M12 gene
112422	-0.023847752607522	0.832123488920727	NA	NA	NA	NA
11287	-1.28813970094597	0.00447176072512447	104112	Pzp	6	pregnancy zone protein
11298	0.0399132050222253	0.727400757605425	31013	Aanat	11	arylalkylamine N-acetyltransferase
11302	0.0970099159645548	0.589391051099446	74861	Aatk	11	apoptosis-associated tyrosine kinase
11303	0.376824498286062	0.0707335628884551	21130	Abca1	4	ATP-binding cassette, sub-family A (ABC1), member 1
11304	-0.0236046171777566	0.94576419360123	298	Abca4	3	ATP-binding cassette, sub-family A (ABC1), member 4
11305	-0.00384427661569475	0.990903579521201	55590	Abca2	2	ATP-binding cassette, sub-family A (ABC1), member 2
11306	-0.126045801976291	0.278692432472401	3175	Abcb7	X	ATP-binding cassette, sub-family B (MDR/TAP), member 7
11307	0.0344098461887601	0.817550679489859	21022	Abcg1	17	ATP-binding cassette, sub-family G (WHITE), member 1
11308	0.00717165975856826	0.979277707564915	38053	Abi1	2	abl-interactor 1
11350	0.0105373365871442	0.947945141854818	3783	Abl1	2	c-abl oncogene 1, non-receptor tyrosine kinase
11352	0.0312321996170661	0.88560059844348	5278	Abl2	1	v-abl Abelson murine leukemia viral oncogene 2 (arg, Abelson-related gene)
11354	-0.131219217033358	0.404956615250039	104122	Scgb1b27	7	secretoglobin, family 1B, member 27
11363	0.251237718328714	0.0147652436013533	37498	Acadl	1	acyl-Coenzyme A dehydrogenase, long-chain
11364	0.0698388611743628	0.675406075697416	3	Acadm	3	acyl-Coenzyme A dehydrogenase, medium chain
11370	0.193574599261153	0.0516554695781521	5	Acadvl	11	acyl-Coenzyme A dehydrogenase, very long chain
113846	-0.0260483032259335	0.825318478473125	NA	NA	NA	NA
113847	-0.0326947557174719	0.813895324811299	NA	NA	NA	NA
113848	-0.0606770758765451	0.811193466182292	NA	NA	NA	NA
113851	0.00496787174343005	0.990903579521201	NA	NA	NA	NA
113852	-0.000484780353608549	0.998715701014945	NA	NA	NA	NA
113853	-0.0740139393183812	0.621230207251865	NA	NA	NA	NA
113855	-0.0655657880497698	0.533195674364815	NA	NA	NA	NA
113856	-0.0857923886114156	0.467488163908395	NA	NA	NA	NA
113859	-0.0374527966311442	0.737675211160767	NA	NA	NA	NA
113860	-0.00731127578415247	0.963057500363666	128345	Vmn1r11	6	vomeronasal 1 receptor 11
113862	-0.0178531508773778	0.918179923901308	74368	Vmn1r13	6	vomeronasal 1 receptor 13
113863	-0.0924164553873386	0.371763091636368	123826	Vmn1r15	6	vomeronasal 1 receptor 15
113864	0.0688317696551666	0.526022259748326	74373	Vmn1r14	6	vomeronasal 1 receptor 14
113865	-0.0665497762546128	0.658693161076586	NA	NA	NA	NA
113868	0.221650386943727	0.209730579821579	37497	Acaa1a	9	acetyl-Coenzyme A acyltransferase 1A
11409	-0.0511577227053515	0.76554914962149	20057	Acads	5	acyl-Coenzyme A dehydrogenase, short chain
114128	0.121953982347868	0.246959760795482	10182	Laptm4b	15	lysosomal-associated protein transmembrane 4B
114141	-0.00888963677525823	0.968404229653686	4799	Cldn16	16	claudin 16
114142	-0.0233092700499418	0.829859256213271	33482	Foxp2	6	forkhead box P2
114143	0.114560946570817	0.266755131991211	2986	Atp6v0b	4	ATPase, H+ transporting, lysosomal V0 subunit B
11416	-0.0304221369119446	0.963467214921903	3476	Slc33a1	3	solute carrier family 33 (acetyl-CoA transporter), member 1
11418	0.0429269552020699	0.831931983875545	NA	NA	NA	NA
11419	-0.00381313369832714	0.986303563775025	121755	Asic1	15	acid-sensing (proton-gated) ion channel 1
11421	-0.533129597782322	0.00837481939001075	37351	Ace	11	angiotensin I converting enzyme (peptidyl-dipeptidase A) 1
114229	-0.0166145211397302	0.912726421658367	11411	Kiss1r	10	KISS1 receptor
11423	0.0293058804744382	0.906028923026057	NA	NA	NA	NA
114230	0.0165486009932581	0.931152329645251	22806	Aipl1	11	aryl hydrocarbon receptor-interacting protein-like 1
114249	0.0448838603964044	0.813895324811299	NA	NA	NA	NA
11425	-0.0723592578751484	0.74098018219667	1245	Apoc4	7	apolipoprotein C-IV
114255	0.0442318159875814	0.881693099541321	10009	Dok4	8	docking protein 4
11426	0.112479336210946	0.505084451581284	NA	NA	NA	NA
11428	-0.137792253702015	0.189898717801137	1657	Aco1	4	aconitase 1
11429	0.0572583558123494	0.588025251560068	856	Aco2	15	aconitase 2, mitochondrial
11430	0.0323194275591323	0.875810978521259	38299	Acox1	11	acyl-Coenzyme A oxidase 1, palmitoyl
114301	-0.0108581675710697	0.946180758447043	9804	Palmd	3	palmdelphin
114304	0.0011416620011877	0.995951058999341	32533	Slc28a3	13	solute carrier family 28 (sodium-coupled nucleoside transporter), member 3
11431	-0.463736920266506	0.00605152156995944	38274	Acp1	12	acid phosphatase 1, soluble
11432	-0.0221833520348431	0.907224243985397	1217	Acp2	2	acid phosphatase 2, lysosomal
11433	-0.31911047208475	0.0375668335706867	NA	NA	NA	NA
114332	0.0213828826820972	0.842165221472081	4868	Lyve1	7	lymphatic vessel endothelial hyaluronan receptor 1
11434	-0.213143354748468	0.241266150871299	855	Acr	15	acrosin prepropeptide
11435	0.0284627047347827	0.937062595336878	59	Chrna1	2	cholinergic receptor, nicotinic, alpha polypeptide 1 (muscle)
11438	0.101154223667137	0.460984967608664	592	Chrna4	2	cholinergic receptor, nicotinic, alpha polypeptide 4
11440	0.030986623954476	0.780664307095724	20888	Chrna6	8	cholinergic receptor, nicotinic, alpha polypeptide 6
11441	-0.00867455440387666	0.973494137613158	593	Chrna7	7	cholinergic receptor, nicotinic, alpha polypeptide 7
11443	-0.117343341432808	0.34230620255273	594	Chrnb1	11	cholinergic receptor, nicotinic, beta polypeptide 1 (muscle)
11444	-0.00109145554761625	0.995335981046995	595	Chrnb2	3	cholinergic receptor, nicotinic, beta polypeptide 2 (neuronal)
11447	0.0211039277350276	0.916636477680862	37340	Chrnd	1	cholinergic receptor, nicotinic, delta polypeptide
114479	0.00216368211197704	0.99082483017556	37311	Slc5a5	8	solute carrier family 5 (sodium iodide symporter), member 5
11448	0.00962281964772416	0.975546930123968	60	Chrne	11	cholinergic receptor, nicotinic, epsilon polypeptide
11449	0.0339724737479026	0.858074276253877	3810	Chrng	1	cholinergic receptor, nicotinic, gamma polypeptide
11450	0.708762452322022	0.0176715508569447	3525	Adipoq	16	adiponectin, C1Q and collagen domain containing
11451	0.0854196284796824	0.504741097536194	1219	Acrv1	9	acrosomal vesicle protein 1
114565	0.0279118190656682	0.820860919725178	NA	NA	NA	NA
114566	-0.0418752389960515	0.813126316610773	13200	Krt82	15	keratin 82
114570	-0.0938687440060741	0.531298105740149	28039	Crip3	17	cysteine-rich protein 3
114584	-0.00407231781216844	0.983923878673338	20343	Clic1	17	chloride intracellular channel 1
11459	0.0772348199368897	0.639528321867262	121702	Acta1	8	actin, alpha 1, skeletal muscle
114601	0.141405876927867	0.213538789567233	9072	Ehbp1l1	19	EH domain binding protein 1-like 1
114602	-0.101707370193457	0.501735629506037	9293	Zmynd10	9	zinc finger, MYND domain containing 10
114604	0.0466244297910725	0.820860919725178	56941	Prdm15	16	PR domain containing 15
114606	0.0143970037536949	0.968404229653686	NA	NA	NA	NA
11461	0.00570189783262798	0.98300799704093	110648	Actb	5	actin, beta
114615	-0.0893386291519835	0.493508055697166	10272	Elac1	18	elaC homolog 1 (E. coli)
11464	0.00284043774273268	0.987685042998945	68446	Actc1	2	actin, alpha, cardiac muscle 1
114640	0.0405305323018714	0.914664153016895	14235	Pth2	7	parathyroid hormone 2
114641	0.00340787907369133	0.983424792216152	133014	Rpl31	1	ribosomal protein L31
114642	-0.0160978517722556	0.911971116017558	NA	NA	NA	NA
114643	-0.0131252317558577	0.932325177168081	NA	NA	NA	NA
114644	-0.112053752054333	0.457693538143936	11266	Slc13a3	2	solute carrier family 13 (sodium-dependent dicarboxylate transporter), member 3
114654	0.0606015100109651	0.793465834956695	76442	Ly6g6d	17	lymphocyte antigen 6 complex, locus G6D
114660	-0.0265051400971821	0.898945837608209	NA	NA	NA	NA
114661	-0.0633392699906619	0.794540960949844	NA	NA	NA	NA
114662	0.0351177223030525	0.80832404217952	70877	Prss29	17	protease, serine 29
114663	0.0421832575638126	0.793058101306809	22799	Impa2	18	inositol (myo)-1(or 4)-monophosphatase 2
114664	-0.373548524156238	0.233057294698527	69209	Hsd17b11	5	hydroxysteroid (17-beta) dehydrogenase 11
114666	-0.0388183554297408	0.870090965340097	NA	NA	NA	NA
114668	-0.0208479452171941	0.936172441012436	NA	NA	NA	NA
114672	-0.00172448274799653	0.992512512447017	NA	NA	NA	NA
114674	0.0932815923401549	0.551880743631538	24941	Gtf2ird2	5	GTF2I repeat domain containing 2
114675	0.0179184832834594	0.971243170273143	NA	NA	NA	NA
114679	-0.0619594211348264	0.752302798921046	14237	Selm	11	selenoprotein M
11468	-0.00715311856757328	0.985621044424147	123845	Actg2	6	actin, gamma 2, smooth muscle, enteric
11470	-0.0585115455475824	0.649380636105374	7613	Actl7a	4	actin-like 7a
11471	0.0219671492480726	0.940141710540575	21330	Actl7b	4	actin-like 7b
114712	0.0561596473915671	0.712800413592275	14136	Ferd3l	12	Fer3-like (Drosophila)
114713	-0.0406844871574439	0.793749620091389	4745	Rasa2	9	RAS p21 protein activator 2
114714	-0.129668653740373	0.408232689544694	14238	Rad51c	11	RAD51 homolog C
114716	-0.0446581413728193	0.726866817058878	24918	Spred2	11	sprouty-related, EVH1 domain containing 2
11472	-0.0133475136643106	0.969916064539565	31016	Actn2	13	actinin alpha 2
11474	0.0868898320483327	0.488132043261224	862	Actn3	19	actinin alpha 3
114741	-0.104785874547902	0.46565462966897	5207	Supt16	14	suppressor of Ty 16
11475	0.113611715761088	0.620432307505813	48026	Acta2	19	actin, alpha 2, smooth muscle, aorta
11477	0.0474210066693006	0.748920770338841	7	Acvr1	2	activin A receptor, type 1
11479	0.0140776839331984	0.979402417429842	20906	Acvr1b	15	activin A receptor, type 1B
11480	-0.0375057299942068	0.750826033628947	20391	Acvr2a	2	activin receptor IIA
11481	-0.288614677038283	0.477014402806942	863	Acvr2b	9	activin receptor IIB
11482	-0.0233467541981174	0.891921684647518	20058	Acvrl1	15	activin A receptor, type II-like 1
11484	-0.102614525096316	0.571561578735881	33	Aspa	11	aspartoacylase
11486	-0.0243493903003511	0.959864401071443	37249	Ada	2	adenosine deaminase
114863	-0.0193639236067202	0.928925132100349	5211	Prosc	8	proline synthetase co-transcribed
11487	0.0137396353382702	0.940334102154488	865	Adam10	9	a disintegrin and metallopeptidase domain 10
114873	0.00187781138927079	0.993969117892376	79549	Dscaml1	9	Down syndrome cell adhesion molecule like 1
114874	-0.0727014292132662	0.631728561872289	35221	Ddhd1	14	DDHD domain containing 1
114875	-0.0239247274261114	0.837358683886468	23815	Plcz1	6	phospholipase C, zeta 1
11488	-0.061395555283438	0.632286247717284	7614	Adam11	11	a disintegrin and metallopeptidase domain 11
114886	0.300246545840338	0.0196125301416225	12706	Cygb	11	cytoglobin
114889	0.0270107795576351	0.898087597163459	8743	Vsx1	2	visual system homeobox 1 homolog (zebrafish)
11489	-0.0439865561507897	0.757363685839302	74862	Adam12	7	a disintegrin and metallopeptidase domain 12 (meltrin alpha)
114893	-0.0110569580886875	0.933843382293211	NA	NA	NA	NA
114896	0.0509389288543591	0.603816731804442	24990	Afg3l1	8	AFG3(ATPase family gene 3)-like 1 (yeast)
11490	0.0439833999358186	0.695382341521883	2829	Adam15	3	a disintegrin and metallopeptidase domain 15 (metargidin)
11491	0.204489634821257	0.0253033459218911	2395	Adam17	12	a disintegrin and metallopeptidase domain 17
11492	-0.0758846584174373	0.597535386755526	74925	Adam19	11	a disintegrin and metallopeptidase domain 19 (meltrin beta)
11495	-0.0554040334538799	0.829225825880535	1127	Adam2	14	a disintegrin and metallopeptidase domain 2
11496	-0.0180008517254819	0.927502034118724	37898	Adam22	5	a disintegrin and metallopeptidase domain 22
11497	-0.0403509057121409	0.824112190453378	69052	Adam3	8	a disintegrin and metallopeptidase domain 3 (cyritestin)
11499	-0.00712270095545176	0.967186334124028	49138	Adam5	8	a disintegrin and metallopeptidase domain 5
11500	-0.013971681909303	0.944851540615821	2830	Adam7	14	a disintegrin and metallopeptidase domain 7
11501	-0.1063032527409	0.477530040585711	74384	Adam8	7	a disintegrin and metallopeptidase domain 8
11502	0.0107567923345879	0.955030600095463	20824	Adam9	8	a disintegrin and metallopeptidase domain 9 (meltrin gamma)
11504	0.308657978364849	0.532994732538768	21381	Adamts1	16	a disintegrin-like and metallopeptidase (reprolysin type) with thrombospondin type 1 motif, 1
11512	0.123905102356948	0.520912167532174	22400	Adcy6	15	adenylate cyclase 6
11513	0.0570411971602161	0.624516773496929	866	Adcy7	8	adenylate cyclase 7
11514	0.0592127132594982	0.73089339556388	37443	Adcy8	15	adenylate cyclase 8
11515	-0.122331544035086	0.46565462966897	NA	NA	NA	NA
11516	-0.0807857935973333	0.602548120983176	869	Adcyap1	17	adenylate cyclase activating polypeptide 1
11517	-0.023157765516725	0.896544966643056	870	Adcyap1r1	6	adenylate cyclase activating polypeptide 1 receptor 1
11518	0.00259906322208714	0.990565841110269	22758	Add1	5	adducin 1 (alpha)
11519	-0.0243224388803309	0.8647426813942	1221	Add2	6	adducin 2 (beta)
11520	0.0594178852655318	0.625684786363805	872	Plin2	4	perilipin 2
11522	-0.317994662878151	0.0435237818801051	73888	Adh1	3	alcohol dehydrogenase 1 (class I)
11529	-0.020101446995719	0.856776583617798	37333	Adh7	3	alcohol dehydrogenase 7 (class IV), mu or sigma polypeptide
11532	-0.0659882777785352	0.559355288774034	68076	Adh5	3	alcohol dehydrogenase 5 (class III), chi polypeptide
11534	0.078889076176532	0.597165634992079	4891	Adk	14	adenosine kinase
11535	0.135671472239873	0.491583206466369	873	Adm	7	adrenomedullin
11536	0.119800922971502	0.398768937872854	5255	Gpr182	10	G protein-coupled receptor 182
11537	0.668074647534814	0.0618819015315322	20453	Cfd	10	complement factor D (adipsin)
11538	0.076565042696604	0.741055278149342	7617	Adnp	2	activity-dependent neuroprotective protein
11539	0.0153295391997776	0.94065751507969	20165	Adora1	1	adenosine A1 receptor
11540	-0.00148475698376505	0.993408799677247	20166	Adora2a	10	adenosine A2a receptor
11541	-0.0216936689370302	0.842817941814776	20167	Adora2b	11	adenosine A2b receptor
11542	0.0598347362833937	0.747761543491242	550	Adora3	3	adenosine A3 receptor
11544	-0.0337074803067736	0.747234187505904	874	Adprh	16	ADP-ribosylarginine hydrolase
11545	0.0746156904020694	0.464301985626662	1222	Parp1	1	poly (ADP-ribose) polymerase family, member 1
11546	0.0572630652391357	0.829225825880535	4004	Parp2	14	poly (ADP-ribose) polymerase family, member 2
11548	0.0664686719671392	0.634848759106309	55477	Adra1b	11	adrenergic receptor, alpha 1b
11549	0.0749087661195516	0.604745528914349	68078	Adra1a	14	adrenergic receptor, alpha 1a
11551	0.0146468920510863	0.935907886414548	NA	NA	NA	NA
11552	0.00574821540360748	0.984396266753527	553	Adra2b	2	adrenergic receptor, alpha 2b
11553	-0.0299344936170174	0.903336624446137	20170	Adra2c	5	adrenergic receptor, alpha 2c
11554	-0.0276190291752521	0.904346963914134	20171	Adrb1	19	adrenergic receptor, beta 1
11555	-0.173419736977422	0.34971516981401	30948	Adrb2	18	adrenergic receptor, beta 2
11556	0.219938208180372	0.383852541447197	37250	Adrb3	8	adrenergic receptor, beta 3
11564	0.140981948922217	0.663199092905031	12	Adsl	15	adenylosuccinate lyase
11565	-0.0752433551952096	0.619781509815212	NA	NA	NA	NA
11566	0.053576936079212	0.688277799551108	875	Adss	1	adenylosuccinate synthetase, non muscle
11567	-0.0221819350553698	0.929174243997722	NA	NA	NA	NA
11568	0.0494445763181357	0.706800037537891	878	Aebp1	11	AE binding protein 1
11569	0.0909502855164117	0.593846240363124	NA	NA	NA	NA
11571	-0.0494701639365829	0.732033797973528	50654	Crisp1	17	cysteine-rich secretory protein 1
11572	-0.0290151872399536	0.829225825880535	NA	NA	NA	NA
11576	-0.154503737454973	0.26327619130095	36278	Afp	5	alpha fetoprotein
11593	-0.0117837972360508	0.95573155563214	13	Aga	8	aspartylglucosaminidase
11595	-0.0439778972509082	0.897196182461846	7227	Acan	7	aggrecan
11596	0.101296417333973	0.525575447704676	883	Ager	17	advanced glycosylation end product-specific receptor
11600	0.00974175545522105	0.973499418176146	37447	Angpt1	15	angiopoietin 1
11601	-0.118812654052586	0.661232828276009	22401	Angpt2	8	angiopoietin 2
11602	0.163809100103996	0.285086786683473	36302	Angpt4	2	angiopoietin 4
11603	0.032579532559275	0.833956440556718	27907	Agrn	4	agrin
11604	0.101178208799251	0.542807643719738	7184	Agrp	8	agouti related protein
11605	0.0183823139519896	0.890417909740564	90852	Gla	X	galactosidase, alpha
11606	0.338817662764592	0.0387779945337082	14	Agt	8	angiotensinogen (serpin peptidase inhibitor, clade A, member 8)
11607	0.00262447674446342	0.99422943578889	3556	Agtr1a	13	angiotensin II receptor, type 1a
11608	-0.0375649757472507	0.805060972171548	84871	Agtr1b	3	angiotensin II receptor, type 1b
11609	0.0238518341506424	0.846412131904269	20172	Agtr2	X	angiotensin II receptor, type 2
11610	0.0787184278359625	0.474981067602584	7621	Agtrap	4	angiotensin II, type I receptor-associated protein
11611	-0.0593516912010852	0.830888010042842	37251	Agxt	1	alanine-glyoxylate aminotransferase
11614	0.0709496095159796	0.660944896296705	403	Nr0b1	X	nuclear receptor subfamily 0, group B, member 1
11622	0.284231523588631	0.031446820166177	1224	Ahr	12	aryl-hydrocarbon receptor
11624	-0.00810398255384825	0.968404229653686	49215	Ahrr	13	aryl-hydrocarbon receptor repressor
11625	0.116018471265807	0.601483993403036	1225	Ahsg	16	alpha-2-HS-glycoprotein
11628	0.0332010725529992	0.912726421658367	7623	Aicda	6	activation-induced cytidine deaminase
11629	0.00861819491408866	0.976995166101695	1226	Aif1	17	allograft inflammatory factor 1
11630	-0.102668327770908	0.733622811110777	18168	Aim1	10	absent in melanoma 1
11632	-0.0573133146835332	0.694383247615093	2959	Aip	19	aryl-hydrocarbon receptor-interacting protein
11634	-0.0160024691179688	0.968004263715201	327	Aire	10	autoimmune regulator (autoimmune polyendocrinopathy candidiasis ectodermal dystrophy)
11636	-0.0958440436337309	0.532683535070098	NA	NA	NA	NA
11637	0.131071297984247	0.350886673434253	1227	Ak2	4	adenylate kinase 2
11639	0.041455489903047	0.865730711974907	100316	Ak4	4	adenylate kinase 4
11640	0.0952298939852785	0.526022259748326	31165	Akap1	11	A kinase (PRKA) anchor protein 1
11641	0.0693156564604767	0.588025251560068	100376	Akap2	4	A kinase (PRKA) anchor protein 2
11642	-0.000623139654927662	0.997650806243516	4688	Akap3	6	A kinase (PRKA) anchor protein 3
11643	-0.0303940419668667	0.893211696949926	2887	Akap4	X	A kinase (PRKA) anchor protein 4
11647	0.351242765400798	0.0166789894031947	37314	Alpl	4	alkaline phosphatase, liver/bone/kidney
11648	0.0965163791165899	0.697329975253647	122572	Akp3	1	alkaline phosphatase 3, intestine, not Mn requiring
11650	0.0190787810621549	0.926518885304375	128715	Alppl2	1	alkaline phosphatase, placental-like 2
11651	0.15739558091016	0.137931173732335	3785	Akt1	12	thymoma viral proto-oncogene 1
11652	0.0215288037857029	0.91963084461317	48773	Akt2	7	thymoma viral proto-oncogene 2
11655	0.764974599706788	0.0434110882315546	NA	NA	NA	NA
11656	-0.262359554269015	0.761401593370968	17	Alas2	X	aminolevulinic acid synthase 2, erythroid
11657	-0.112646553518698	0.756797754825788	405	Alb	5	albumin
11658	-0.0347274269469553	0.882474197260909	1229	Alcam	16	activated leukocyte cell adhesion molecule
11666	0.0230043231769983	0.903201938615818	55426	Abcd1	X	ATP-binding cassette, sub-family D (ALD), member 1
11668	0.514511341620392	0.0920476639950602	110441	Aldh1a1	19	aldehyde dehydrogenase family 1, subfamily A1
11669	0.100341213629799	0.480689751314866	55480	Aldh2	5	aldehyde dehydrogenase 2, mitochondrial
11670	-0.0488259095642745	0.782072092848185	20175	Aldh3a1	11	aldehyde dehydrogenase family 3, subfamily A1
116701	0.0103656617137862	0.971261422840972	11067	Fgfrl1	5	fibroblast growth factor receptor-like 1
11671	0.041152087280949	0.828747072592422	55458	Aldh3a2	11	aldehyde dehydrogenase family 3, subfamily A2
116732	-0.0188912435885609	0.940728625359816	76446	Tsga13	6	testis specific gene A13
116733	0.0220160197741688	0.87672116207	69132	Vps4a	8	vacuolar protein sorting 4a (yeast)
11674	0.210826170116485	0.0387779945337082	123896	Aldoa	7	aldolase A, fructose-bisphosphate
116746	0.0375981944951773	0.760577021948432	NA	NA	NA	NA
116748	-0.0726408926370894	0.767440803569342	13154	Lsm10	4	U7 snRNP-specific Sm-like protein LSM10
11676	0.114243591877927	0.533167605290432	21073	Aldoc	11	aldolase C, fructose-bisphosphate
116810	0.0791904777964385	0.629866294197035	17526	Foxn4	5	forkhead box N4
116811	-0.183177564894864	0.267051130880179	NA	NA	NA	NA
11682	0.0252800238151822	0.904193994830026	68387	Alk	17	anaplastic lymphoma kinase
116838	0.0062399211985511	0.964126736956348	81639	Rims2	15	regulating synaptic membrane exocytosis 2
11684	-0.00416341921860663	0.979490895028677	560	Alox12	11	arachidonate 12-lipoxygenase
116847	0.0369941103264875	0.866711058329307	2041	Prelp	1	proline arginine-rich end leucine-rich repeat
116848	-0.00554005132056545	0.980471461719781	8393	Baz2a	10	bromodomain adjacent to zinc finger domain, 2A
11685	0.0963720143643423	0.447710632005907	105868	Alox12e	11	arachidonate lipoxygenase, epidermal
116852	-0.00163193691158625	0.992743670069916	NA	NA	NA	NA
11686	0.0142273980628209	0.941149129765467	884	Alox12b	11	arachidonate 12-lipoxygenase, 12R type
11687	-0.00773183323502735	0.96931423309229	44935	Alox15	11	arachidonate 15-lipoxygenase
116870	0.0887003100743797	0.642693158022469	3442	Mta1	12	metastasis associated 1
116871	-0.133346564315687	0.373387902591875	14282	Mta3	17	metastasis associated 3
116872	-0.0931681549109538	0.575429207048623	68363	Serpinb7	1	serine (or cysteine) peptidase inhibitor, clade B, member 7
116873	-0.0385946075129837	0.803647238579357	32490	Stim2	5	stromal interaction molecule 2
11688	0.171703305012676	0.46857400800834	886	Alox8	11	arachidonate 8-lipoxygenase
11689	-0.114694647983823	0.683061413275223	561	Alox5	6	arachidonate 5-lipoxygenase
116891	0.0157657675836234	0.950317016928066	NA	NA	NA	NA
11690	0.00910032506947189	0.983013762986692	1231	Alox5ap	5	arachidonate 5-lipoxygenase activating protein
116903	0.000765847767809191	0.998681753428966	88401	Calcb	7	calcitonin-related polypeptide, beta
116904	-0.0482928697907425	0.78146379629459	10813	Alpk3	7	alpha-kinase 3
116913	0.155589921254223	0.721955472773459	NA	NA	NA	NA
116914	0.130536400698236	0.408043739395701	38258	Slc19a2	1	solute carrier family 19 (thiamine transporter), member 2
11692	-0.0260002904287848	0.876969367253497	55884	Gfer	17	growth factor, erv1 (S. cerevisiae)-like (augmenter of liver regeneration)
116939	0.0287846760930526	0.874379602409956	NA	NA	NA	NA
11694	0.0302133376898874	0.842252083403658	4737	Alx3	3	aristaless-like homeobox 3
116940	0.0148081984554302	0.957699323287517	32608	Tgs1	4	trimethylguanosine synthase homolog (S. cerevisiae)
11695	0.102181178449915	0.654932301222769	7229	Alx4	2	aristaless-like homeobox 4
11698	-0.0371252897773102	0.741055278149342	7625	Ambn	5	ameloblastin
11699	-0.00437964714212224	0.984488179362117	1234	Ambp	4	alpha 1 microglobulin/bikunin
117004	-0.0239226578619096	0.881347310177007	NA	NA	NA	NA
117005	-0.0146845753983849	0.952553760371187	74078	Olfr74	2	olfactory receptor 74
11704	0.0170521868404663	0.912726421658367	36056	Amelx	X	amelogenin, X-linked
11705	0.0313013953988355	0.905288170065466	68060	Amh	10	anti-Mullerian hormone
117066	-0.0845263559618141	0.55009829848111	NA	NA	NA	NA
117109	0.0239464813005323	0.873727386376544	NA	NA	NA	NA
117146	0.03581178364729	0.8647426813942	NA	NA	NA	NA
117147	-0.274720141906135	0.0316682657663946	NA	NA	NA	NA
117148	0.0864334811020466	0.532994732538768	62200	Necab2	8	N-terminal EF-hand calcium binding protein 2
117149	0.0377155639843387	0.767563569435425	14285	Tirap	9	toll-interleukin 1 receptor (TIR) domain-containing adaptor protein
117150	0.0688317256141158	0.632068901834556	23484	Pip4k2c	10	phosphatidylinositol-5-phosphate 4-kinase, type II, gamma
117158	-0.0505899976226374	0.704533946672274	14274	Scgb3a2	18	secretoglobin, family 3A, member 2
117160	-0.0351974286351089	0.840866752811875	41882	Ttyh2	11	tweety homolog 2 (Drosophila)
117167	0.309527635009002	0.0738103849813468	36422	Steap4	5	STEAP family member 4
11717	0.146229725299275	0.41858390319771	408	Ampd3	7	adenosine monophosphate deaminase 3
117171	0.0113807387682652	0.968512189996866	NA	NA	NA	NA
117172	-0.0183133736133323	0.932818445530147	NA	NA	NA	NA
117197	0.140033296199992	0.47191424497247	10155	Bloc1s4	5	biogenesis of lysosomal organelles complex-1, subunit 4, cappuccino
117198	0.0759929092646807	0.68591778702837	31384	Ivns1abp	1	influenza virus NS1A binding protein
11720	0.000434628901119005	0.998715701014945	68057	Mat1a	14	methionine adenosyltransferase I, alpha
11722	0.14999939822085	0.513860513953034	86951	Amy1	3	amylase 1, salivary
117229	-0.00325750522031232	0.983923878673338	75307	Stk33	7	serine/threonine kinase 33
11727	0.230503855233124	0.0735931325256899	74385	Ang	14	angiogenin, ribonuclease, RNase A family, 5
11731	-0.0121012380666743	0.960455302407745	NA	NA	NA	NA
11732	-0.151541202320417	0.359613423027687	10664	Ank	15	progressive ankylosis
11733	-0.00869182979953642	0.968625328450618	55427	Ank1	8	ankyrin 1, erythroid
11735	0.0158858837017384	0.931152329645251	56908	Ank3	10	ankyrin 3, epithelial
11736	0.0219614550244742	0.912726421658367	NA	NA	NA	NA
11737	0.0763274838539498	0.631513109825672	21269	Anp32a	9	acidic (leucine-rich) nuclear phosphoprotein 32 family, member A
11739	0.173470547676047	0.102153907630175	36058	Slc25a4	8	solute carrier family 25 (mitochondrial carrier, adenine nucleotide translocator), member 4
11745	0.172972551636349	0.292214008903395	68445	Anxa3	5	annexin A3
11746	-0.00271443166485419	0.98871390007273	68164	Anxa4	6	annexin A4
11747	0.0243186333382148	0.898945837608209	20312	Anxa5	3	annexin A5
11749	0.180017405626655	0.22279225816993	55558	Anxa6	11	annexin A6
11750	0.1702857139692	0.0553856330549974	36149	Anxa7	14	annexin A7
11752	-0.00114953425370246	0.994973190045782	20393	Anxa8	14	annexin A8
11754	0.393447509353106	0.0435237818801051	2770	Aoc3	11	amine oxidase, copper containing 3
11757	0.0222953188759174	0.901205175335794	4944	Prdx3	19	peroxiredoxin 3
11758	-0.182282865752684	0.107272144101214	3606	Prdx6	1	peroxiredoxin 6
117589	-0.0893153353428886	0.620443935522419	34130	Asb7	7	ankyrin repeat and SOCS box-containing 7
117590	0.0652631168062596	0.540202059377894	15398	Asb10	5	ankyrin repeat and SOCS box-containing 10
117591	-0.0282314066230045	0.893243324083585	69290	Slc2a9	5	solute carrier family 2 (facilitated glucose transporter), member 9
117592	0.00880301336921896	0.94425990183689	14549	B3galt6	4	UDP-Gal:betaGal beta 1,3-galactosyltransferase, polypeptide 6
117599	-0.066028839741306	0.604785591550556	50463	Helb	10	helicase (DNA) B
117600	-0.0138994201131135	0.947659139402591	56898	Srgap1	10	SLIT-ROBO Rho GTPase activating protein 1
117606	-0.0540986461778861	0.70473698473515	NA	NA	NA	NA
11761	0.106851602889969	0.618059725727137	68165	Aox1	1	aldehyde oxidase 1
11764	0.0840854536269688	0.543826658087722	21972	Ap1b1	11	adaptor protein complex AP-1, beta 1 subunit
11765	0.152363797627778	0.11738761206119	47995	Ap1g1	8	adaptor protein complex AP-1, gamma 1 subunit
11766	-0.046103113873726	0.671041962808772	49141	Ap1g2	14	adaptor protein complex AP-1, gamma 2 subunit
11767	0.0447238114107584	0.776774040144131	4017	Ap1m1	8	adaptor-related protein complex AP-1, mu subunit 1
11768	0.0703734147589774	0.754041344220473	55906	Ap1m2	9	adaptor protein complex AP-1, mu 2 subunit
11769	0.0442925957769695	0.831112559197181	20342	Ap1s1	5	adaptor protein complex AP-1, sigma 1
11770	0.52300091259605	0.0303821413549796	36067	Fabp4	3	fatty acid binding protein 4, adipocyte
11771	-0.0111112967524765	0.969549305735504	68997	Ap2a1	7	adaptor-related protein complex 2, alpha 1 subunit
11772	0.0262724038398794	0.882030515865234	5335	Ap2a2	7	adaptor-related protein complex 2, alpha 2 subunit
11774	0.134875503934779	0.258195286906999	68125	Ap3b1	13	adaptor-related protein complex 3, beta 1 subunit
11775	0.0344605007796028	0.835649113052944	NA	NA	NA	NA
11776	0.113265077485829	0.376764427632462	2926	Ap3d1	10	adaptor-related protein complex 3, delta 1 subunit
11778	-0.0117265957497272	0.952722308312621	100592	Ap3s2	7	adaptor-related protein complex 3, sigma 2 subunit
11781	0.0588541595026557	0.780407699303393	3467	Ap4m1	5	adaptor-related protein complex AP-4, mu 1
11782	-0.288085203372413	0.166364709544105	32513	Ap4s1	12	adaptor-related protein complex AP-4, sigma 1
11783	-0.00448502958776054	0.976995166101695	7626	Apaf1	10	apoptotic peptidase activating factor 1
11784	0.0537247556448657	0.744346235251292	4021	Apba2	7	amyloid beta (A4) precursor protein-binding, family A, member 2
11785	-0.0552229437925016	0.643742439287587	898	Apbb1	7	amyloid beta (A4) precursor protein-binding, family B, member 1
11787	0.119487719879395	0.319265440024026	32079	Apbb2	5	amyloid beta (A4) precursor protein-binding, family B, member 2
11789	-0.029712634939818	0.794540960949844	30950	Apc	18	adenomatosis polyposis coli
11790	0.0571545855851205	0.814413701864327	55619	Speg	1	SPEG complex locus
11792	0.0256935696399232	0.888915464229543	1241	Apex1	14	apurinic/apyrimidinic endonuclease 1
11793	-0.0848316062823073	0.477530040585711	NA	NA	NA	NA
11796	-0.199159189576379	0.232779970386025	899	Birc3	9	baculoviral IAP repeat-containing 3
11797	0.018951785025239	0.925467091552254	900	Birc2	9	baculoviral IAP repeat-containing 2
11798	0.00965078175751177	0.953592651777719	901	Xiap	X	X-linked inhibitor of apoptosis
11799	0.112389922867497	0.556909237007336	NA	NA	NA	NA
11800	0.0290731373510615	0.887062319838885	4809	Api5	2	apoptosis inhibitor 5
11801	0.102820119108387	0.544399836993221	55936	Cd5l	3	CD5 antigen-like
11803	0.0114667504807011	0.95992930479319	68447	Aplp1	7	amyloid beta (A4) precursor-like protein 1
11804	0.06714833948433	0.603613377483989	NA	NA	NA	NA
11806	0.0886312566367682	0.628460112146143	NA	NA	NA	NA
11807	-0.0702493682495398	0.780223062298125	1242	Apoa2	1	apolipoprotein A-II
11808	-0.215301327334763	0.150647530305208	47927	Apoa4	9	apolipoprotein A-IV
11810	-0.0175104587318815	0.95487374308055	1243	Apobec1	6	apolipoprotein B mRNA editing enzyme, catalytic polypeptide 1
11811	-0.409914273021123	0.021947939446793	4941	Apobec2	17	apolipoprotein B mRNA editing enzyme, catalytic polypeptide 2
11812	0.000688384704528033	0.998881247121575	1244	Apoc1	7	apolipoprotein C-I
11813	0.0733691888962298	0.532994732538768	47928	Apoc2	7	apolipoprotein C-II
11814	-0.0891638237053556	0.820575864105374	NA	NA	NA	NA
11815	-0.0981950245018135	0.643152440593562	1246	Apod	16	apolipoprotein D
11816	0.203078912445365	0.512083775809794	30951	Apoe	7	apolipoprotein E
11818	-0.914635974858321	0.0020394841278402	26	Apoh	11	apolipoprotein H
11819	-0.0363833879969544	0.897145607423442	7628	Nr2f2	7	nuclear receptor subfamily 2, group F, member 2
11820	0.164869998324333	0.0796545202341449	NA	NA	NA	NA
11821	-0.00490420686810111	0.984550500124158	413	Aprt	8	adenine phosphoribosyl transferase
11826	0.20421046523145	0.17263045542164	68051	Aqp1	6	aquaporin 1
11827	0.0746326052739796	0.881395879218071	20137	Aqp2	15	aquaporin 2
11828	-0.179648354014342	0.464301985626662	21025	Aqp3	4	aquaporin 3
11829	-0.11854556941748	0.461809689981309	37507	Aqp4	18	aquaporin 4
11830	0.0382614686090799	0.83488550069374	20398	Aqp5	15	aquaporin 5
11831	0.685382176178493	0.000909181084722997	20399	Aqp6	15	aquaporin 6
11832	-0.0290494469992311	0.870863638430064	48000	Aqp7	4	aquaporin 7
11833	-0.0847477214347556	0.725254903960026	68166	Aqp8	7	aquaporin 8
11834	0.0469704120499115	0.655566631340541	7629	Aqr	2	aquarius
11835	-0.0699402157975859	0.649121788098673	28	Ar	X	androgen receptor
11836	-0.0285289887234725	0.792662525794454	1249	Araf	X	v-raf murine sarcoma 3611 viral oncogene homolog
11838	0.0259527946727305	0.894444338457953	9056	Arc	15	activity regulated cytoskeletal-associated protein
11839	-0.0165400918523853	0.943408164360354	1252	Areg	5	amphiregulin
11840	0.024496843748036	0.830234641066168	128392	Arf1	11	ADP-ribosylation factor 1
11841	0.124524401554408	0.336984933257981	56086	Arf2	11	ADP-ribosylation factor 2
11842	0.103728027528058	0.583838767996632	68195	Arf3	15	ADP-ribosylation factor 3
11843	0.0294183808604114	0.846412131904269	55593	Arf4	14	ADP-ribosylation factor 4
11844	0.0406379298454951	0.814977737084054	129625	Arf5	6	ADP-ribosylation factor 5
118445	-0.0762708452397085	0.499740359129381	69496	Klf16	10	Kruppel-like factor 16
118446	0.061328079297609	0.664438459257736	15399	Gjc3	5	gap junction protein, gamma 3
118449	2.06646441114344e-05	0.999998131882274	15400	Synpo2	3	synaptopodin 2
11845	0.0497686326971802	0.76575390383948	1256	Arf6	12	ADP-ribosylation factor 6
118451	0.0708495948055905	0.52124222534509	99837	Mrps2	2	mitochondrial ribosomal protein S2
118452	-8.08452113671976e-05	0.999935849549736	11732	Baalc	15	brain and acute leukemia, cytoplasmic
118454	0.0823690770817702	0.480673563973151	10715	Gjc2	11	gap junction protein, gamma 2
11846	0.0193340759624556	0.905307901419138	29	Arg1	10	arginase, liver
11847	0.1439732309774	0.28369982818818	906	Arg2	12	arginase type II
11852	0.23624571544552	0.394783756782585	68377	Rhob	12	ras homolog gene family, member B
11853	0.0964857701387203	0.570496547425219	90945	Rhoc	3	ras homolog gene family, member C
11854	0.118045900550253	0.673027686086238	22409	Rhod	19	ras homolog gene family, member D
11855	-0.264086234988584	0.271081478312554	907	Arhgap5	12	Rho GTPase activating protein 5
11856	-0.0523410038938223	0.687651385206278	7630	Arhgap6	X	Rho GTPase activating protein 6
11857	-0.0551574599821425	0.83488550069374	20318	Arhgdib	6	Rho, GDP dissociation inhibitor (GDI) beta
11859	-0.0859879721857082	0.431429365958451	31296	Phox2a	7	paired-like homeobox 2a
11861	-0.0890837426317121	0.434116205390605	4194	Arl4a	12	ADP-ribosylation factor-like 4A
11863	0.0378576027315152	0.770416125390667	1261	Arnt	3	aryl hydrocarbon receptor nuclear translocator
11864	0.158408822333485	0.133440650455067	7230	Arnt2	7	aryl hydrocarbon receptor nuclear translocator 2
11865	-0.0731140901373166	0.906984919922179	910	Arntl	7	aryl hydrocarbon receptor nuclear translocator-like
11870	0.00563517319301443	0.986484105203835	129794	Art1	7	ADP-ribosyltransferase 1
11871	-0.0484979620949924	0.69242319390041	NA	NA	NA	NA
11872	-0.0960516873225288	0.713963861760097	113756	Art2b	7	ADP-ribosyltransferase 2b
11875	0.0704901567732286	0.578896815827897	7231	Art5	7	ADP-ribosyltransferase 5
11876	0.0271698165953662	0.907070513528787	7631	Artn	4	artemin
11877	0.246247348741629	0.0510610012575552	31046	Arvcf	16	armadillo repeat gene deleted in velo-cardio-facial syndrome
11878	0.0125098593791551	0.919290450767811	68998	Arx	X	aristaless related homeobox
11881	-0.186454446362335	0.0707335628884551	73870	Arsb	13	arylsulfatase B
11883	-0.0158509003015723	0.919716353284598	20138	Arsa	15	arylsulfatase A
11886	0.0741739548771161	0.515716516760533	10504	Asah1	8	N-acylsphingosine amidohydrolase 1
11889	0.020548023727418	0.919290450767811	1263	Asgr1	11	asialoglycoprotein receptor 1
11890	-0.0749812756754826	0.75343601401486	912	Asgr2	11	asialoglycoprotein receptor 2
11891	0.0514313025705277	0.820441239465841	3069	Rab27a	9	RAB27A, member RAS oncogene family
11899	-0.12025950311783	0.383594495811971	7233	Astn1	1	astrotactin 1
11905	0.0909221830372102	0.732005988107842	20139	Serpinc1	1	serine (or cysteine) peptidase inhibitor, clade C (antithrombin), member 1
11906	-0.0117512225934968	0.938111121160752	21366	Zfhx3	8	zinc finger homeobox 3
11907	0.0825719112523391	0.526339091186329	31420	Ate1	7	arginyltransferase 1
11908	-0.0573399374126398	0.865376578224654	3790	Atf1	15	activating transcription factor 1
11909	0.0897289973466968	0.621708455883602	31061	Atf2	2	activating transcription factor 2
11910	0.0740853135242237	0.634848759106309	1265	Atf3	1	activating transcription factor 3
11911	0.491204396852918	0.184872565655542	1266	Atf4	15	activating transcription factor 4
11920	0.0232184366308639	0.873269326229232	30952	Atm	9	ataxia telangiectasia mutated homolog (human)
11921	-0.0213301056771851	0.926720367353564	31297	Atoh1	6	atonal homolog 1 (Drosophila)
11922	0.0267327464570428	0.841904832107575	7632	Neurod6	6	neurogenic differentiation 6
11923	-0.00556239177072904	0.973217318111002	7234	Neurod4	10	neurogenic differentiation 4
11924	-0.0889487721545565	0.830234641066168	7633	Neurog2	3	neurogenin 2
11925	0.00319374991312582	0.987939691649657	40692	Neurog3	10	neurogenin 3
11927	0.0282794596112641	0.898026674545668	2984	Atox1	11	ATX1 (antioxidant protein 1) homolog 1 (yeast)
11928	0.102695415349499	0.2496934088388	564	Atp1a1	3	ATPase, Na+/K+ transporting, alpha 1 polypeptide
11931	0.112643891207883	0.209358788301045	37509	Atp1b1	1	ATPase, Na+/K+ transporting, beta 1 polypeptide
11932	0.0380344017578986	0.761323696666865	36075	Atp1b2	11	ATPase, Na+/K+ transporting, beta 2 polypeptide
11933	0.114501372416449	0.352651002384125	37510	Atp1b3	9	ATPase, Na+/K+ transporting, beta 3 polypeptide
11936	-0.0439065408008563	0.757048532660754	86992	Fxyd2	9	FXYD domain-containing ion transport regulator 2
11937	0.0390813592277572	0.839699324377473	NA	NA	NA	NA
11938	0.230841843507843	0.19907452669359	80167	Atp2a2	5	ATPase, Ca++ transporting, cardiac muscle, slow twitch 2
11941	-0.0150582732451268	0.910235562754049	56150	Atp2b2	6	ATPase, Ca++ transporting, plasma membrane 2
11944	0.0826167250235006	0.624850911555132	68081	Atp4a	7	ATPase, H+/K+ exchanging, gastric, alpha polypeptide
11945	0.0127453267134907	0.952932866455601	20182	Atp4b	8	ATPase, H+/K+ exchanging, beta polypeptide
11946	0.0784278760170007	0.401910865520156	2985	Atp5a1	18	ATP synthase, H+ transporting, mitochondrial F1 complex, alpha subunit 1
11947	0.0351868474091166	0.780837275405458	1273	Atp5b	10	ATP synthase, H+ transporting mitochondrial F1 complex, beta subunit
11957	0.0699150475126142	0.595946381772733	1272	Atp5j	16	ATP synthase, H+ transporting, mitochondrial F0 complex, subunit F
11958	0.0081800040913631	0.97114539740263	5148	Atp5k	5	ATP synthase, H+ transporting, mitochondrial F1F0 complex, subunit E
11964	0.0782302923939167	0.663695306606593	123934	Atp6v1a	16	ATPase, H+ transporting, lysosomal V1 subunit A
11966	0.0677782377143004	0.644568561090148	1279	Atp6v1b2	8	ATPase, H+ transporting, lysosomal V1 subunit B2
11972	0.023936175728231	0.903336624446137	3444	Atp6v0d1	8	ATPase, H+ transporting, lysosomal V0 subunit D1
11973	0.0983288039821009	0.408349344252283	1282	Atp6v1e1	6	ATPase, H+ transporting, lysosomal V1 subunit E1
11974	0.00930301286514812	0.963769901936434	2931	Atp6v0e	17	ATPase, H+ transporting, lysosomal V0 subunit E
11975	-0.0155314656542185	0.949683503344368	3795	Atp6v0a1	11	ATPase, H+ transporting, lysosomal V0 subunit A1
11977	0.104133590859386	0.602116858533722	35	Atp7a	X	ATPase, Cu++ transporting, alpha polypeptide
11979	0.140521781942637	0.230895711986612	20063	Atp7b	8	ATPase, Cu++ transporting, beta polypeptide
11980	0.0130835302528487	0.936014831486262	48402	Atp8a1	5	ATPase, aminophospholipid transporter (APLT), class I, type 8A, member 1
11981	0.0828955707998666	0.51284737737751	NA	NA	NA	NA
11982	-0.0152526432254945	0.918903608156539	56461	Atp10a	7	ATPase, class V, type 10A
11983	-0.0741732950380545	0.727997334032994	40581	Atpif1	4	ATPase inhibitory factor 1
11987	-0.0186522911294196	0.862002736307532	20658	Slc7a1	5	solute carrier family 7 (cationic amino acid transporter, y+ system), member 1
11988	0.0386789640118348	0.804933619466686	20659	Slc7a2	8	solute carrier family 7 (cationic amino acid transporter, y+ system), member 2
11989	-0.096543749509868	0.621708455883602	56382	Slc7a3	X	solute carrier family 7 (cationic amino acid transporter, y+ system), member 3
11990	0.0368903107390528	0.870863638430064	22542	Atrn	2	attractin
11991	-0.0323960044944869	0.779372839550497	22410	Hnrnpd	5	heterogeneous nuclear ribonucleoprotein D
11992	-0.00778464046736893	0.972785333589209	1284	Auh	13	AU RNA binding protein/enoyl-coenzyme A hydratase
11993	-0.00758073939002557	0.971134250882793	7239	Aup1	6	ancient ubiquitous protein 1
11994	-0.0362451754617243	0.801934599892971	23401	Pcdh15	10	protocadherin 15
11997	0.0670414043125342	0.719559454741571	122176	Akr1b7	6	aldo-keto reductase family 1, member B7
11998	0.145824188529724	0.408487420146926	417	Avp	2	arginine vasopressin
12000	-0.177635452977016	0.467276907286217	20064	Avpr2	X	arginine vasopressin receptor 2
12005	0.103499738125777	0.527193333293662	2614	Axin1	17	axin 1
12006	0.0132701925083847	0.953069626901235	3420	Axin2	11	axin2
12007	0.0373469847761196	0.940494056164154	915	Azgp1	5	alpha-2-glycoprotein 1, zinc
12009	0.0769452980108642	0.80832404217952	7638	Azi1	11	5-azacytidine induced gene 1
12010	0.245421050535221	0.125590206369998	2987	B2m	2	beta-2 microglobulin
12012	0.0115288680659686	0.938386450336105	1286	Baat	4	bile acid-Coenzyme A: amino acid N-acyltransferase
12013	-0.150556926150372	0.455731343024779	916	Bach1	16	BTB and CNC homology 1
12014	-0.403719704281595	0.0786570050370594	7240	Bach2	4	BTB and CNC homology 2
12015	0.00603214270157437	0.978160056527471	3189	Bad	19	BCL2-associated agonist of cell death
12017	0.0622200664380124	0.70473698473515	3190	Bag1	4	BCL2-associated athanogene 1
12018	0.0358304804384106	0.70551532449628	917	Bak1	17	BCL2-antagonist/killer 1
12020	0.107627660345453	0.794540960949844	NA	NA	NA	NA
12021	-0.0797169226922723	0.590276648557098	400	Bard1	1	BRCA1 associated RING domain 1
12022	0.0829769018602162	0.70227274745563	7241	Barx1	13	BarH-like homeobox 1
12023	0.0522989379934868	0.607035247851848	NA	NA	NA	NA
12028	0.0819912556871145	0.601640196967051	7242	Bax	7	BCL2-associated X protein
12029	0.0648461317342175	0.778267269931321	7243	Bcl6b	11	B cell CLL/lymphoma 6, member B
12032	0.0220973860938418	0.878777149401993	7244	Bcan	3	brevican
12033	0.0246143137149826	0.945319536529124	22411	Bcap29	12	B cell receptor associated protein 29
12034	0.100845130309398	0.433384498060182	5263	Phb2	6	prohibitin 2
12035	-0.39786871024611	0.105179280790463	20320	Bcat1	6	branched chain aminotransferase 1, cytosolic
12036	0.269109373358458	0.172826815162417	81684	Bcat2	7	branched chain aminotransferase 2, mitochondrial
12038	-0.0250067297539953	0.831618236280283	20065	Bche	3	butyrylcholinesterase
12039	0.0147008596489471	0.957699323287517	569	Bckdha	7	branched chain ketoacid dehydrogenase E1, alpha polypeptide
12040	0.019264392682464	0.933404784325216	39	Bckdhb	9	branched chain ketoacid dehydrogenase E1, beta polypeptide
12041	-0.0534157883900352	0.735723842675852	37642	Bckdk	7	branched chain ketoacid dehydrogenase kinase
12042	-0.0427020645145628	0.774845962378679	2912	Bcl10	3	B cell leukemia/lymphoma 10
12043	-0.0614966893510367	0.638148816405946	527	Bcl2	1	B cell leukemia/lymphoma 2
12048	-0.00109002647727685	0.994712210199766	7639	Bcl2l1	2	BCL2-like 1
12049	-0.0618972558878346	0.762690607207013	8396	Bcl2l10	9	Bcl2-like 10
12050	0.0543666820582143	0.791067576804656	2989	Bcl2l2	14	BCL2-like 2
12051	-0.0568726614276454	0.741055278149342	81738	Bcl3	7	B cell leukemia/lymphoma 3
12053	-0.0362041549424044	0.988017872169428	7640	Bcl6	16	B cell leukemia/lymphoma 6
12054	0.0146858115684436	0.919082238233973	NA	NA	NA	NA
12055	0.0189969692602094	0.961299244014314	3498	Bcl7c	7	B cell CLL/lymphoma 7C
12057	-0.0571302103207136	0.654558070783075	1291	Opn1sw	6	opsin 1 (cone pigments), short-wave-sensitive (color blindness, tritan)
12061	0.0485495993233913	0.758223873926729	570	Bdkrb1	12	bradykinin receptor, beta 1
12062	-0.0498020596795241	0.826983785233256	519	Bdkrb2	12	bradykinin receptor, beta 2
12064	0.0331031483213744	0.915468274311116	7245	Bdnf	2	brain derived neurotrophic factor
12068	-0.0211260163818485	0.906033940254268	38108	Bet1	6	blocked early in transport 1 homolog (S. cerevisiae)
12069	0.00679618949081728	0.968404229653686	88940	Bex2	X	brain expressed X-linked 2
12070	0.116486380852121	0.469518691637514	7642	Ngfrap1	X	nerve growth factor receptor (TNFRSF16) associated protein 1
12075	0.0392277124537879	0.811663942906734	922	Bfsp1	2	beaded filament structural protein 1, in lens-CP94
12091	-0.271774138962522	0.12793242885134	47922	Glb1	9	galactosidase, beta 1
121021	-0.0772324557712381	0.575429207048623	20445	Cspg4	9	chondroitin sulfate proteoglycan 4
121022	0.180399707681568	0.309099727619959	NA	NA	NA	NA
12111	0.21240254113957	0.185085749834048	1293	Bgn	X	biglycan
12121	-0.0221398991133661	0.8647426813942	37518	Bicd1	6	bicaudal D homolog 1 (Drosophila)
12122	-0.00662512023672157	0.987472589880014	923	Bid	6	BH3 interacting domain death agonist
12123	0.00281260242120762	0.991861151186496	37853	Hrk	5	harakiri, BCL2 interacting protein (contains only BH3 domain)
12124	-0.0765869133604271	0.642586959894612	924	Bik	15	BCL2-interacting killer
12125	-0.228872956665742	0.307864942508604	7643	Bcl2l11	2	BCL2-like 11 (apoptosis facilitator)
12140	0.27218469723912	0.464301985626662	37880	Fabp7	10	fatty acid binding protein 7, brain
12142	-0.156993252005362	0.312622279999701	925	Prdm1	10	PR domain containing 1, with ZNF domain
12143	-0.0599320496191513	0.670485221996364	1297	Blk	14	B lymphoid kinase
12144	-0.0987527444961858	0.557295826256507	47902	Blm	7	Bloom syndrome, RecQ helicase-like
12145	0.00535071149270294	0.978718811582875	1298	Cxcr5	9	chemokine (C-X-C motif) receptor 5
12151	0.252083868463391	0.229080199378073	3797	Bmi1	2	Bmi1 polycomb ring finger oncogene
12153	0.103718721162483	0.391343390876132	55955	Bmp1	14	bone morphogenetic protein 1
12154	-0.0361979715430669	0.922465334768538	7644	Bmp10	6	bone morphogenetic protein 10
12155	0.00234439521627383	0.98871390007273	3977	Bmp15	X	bone morphogenetic protein 15
12156	0.0301805891685349	0.83634307387167	926	Bmp2	2	bone morphogenetic protein 2
12159	-0.450082885944109	0.11242245001054	7247	Bmp4	14	bone morphogenetic protein 4
12160	-0.0877432775022502	0.474981067602584	22412	Bmp5	9	bone morphogenetic protein 5
12162	0.11860334530699	0.441852099042301	20410	Bmp7	2	bone morphogenetic protein 7
12163	0.0514734441519131	0.762660562073114	74865	Bmp8a	4	bone morphogenetic protein 8a
12164	0.013991052563548	0.927502034118724	130625	Bmp8b	4	bone morphogenetic protein 8b
12165	-0.0305892261148086	0.856581465305019	32299	Gdf2	14	growth differentiation factor 2
12166	0.0473937564844702	0.598834830961095	20911	Bmpr1a	14	bone morphogenetic protein receptor, type 1A
12167	-0.0482947578716928	0.652519995565393	NA	NA	NA	NA
12168	0.0527521229421453	0.842578091920457	929	Bmpr2	1	bone morphogenetic protein receptor, type II (serine/threonine kinase)
12169	-0.0992069556605593	0.431429365958451	20411	Bmx	X	BMX non-receptor tyrosine kinase
12173	-0.082903276992071	0.478477635570465	31048	Bnc1	7	basonuclin 1
12175	0.0311068929941927	0.88865733338906	3194	Bnip2	9	BCL2/adenovirus E1B interacting protein 2
12177	-0.0994812013245454	0.320505643338579	3195	Bnip3l	14	BCL2/adenovirus E1B interacting protein 3-like
12180	-0.0297046273446693	0.783451240873774	7645	Smyd1	6	SET and MYND domain containing 1
12181	0.0177061922419366	0.915109183588674	6612	Bop1	15	block of proliferation 1
12182	-0.0127945718420648	0.94065751507969	3198	Bst1	5	bone marrow stromal cell antigen 1
12183	-0.0527583258522473	0.763966224828764	55599	Bpgm	6	2,3-bisphosphoglycerate mutase
12189	0.00145029295156629	0.994095977074378	5276	Brca1	11	breast cancer 1
12190	-0.111294295425322	0.730882441990635	41	Brca2	5	breast cancer 2
12192	0.0869660486145243	0.689165909329586	31276	Zfp36l1	12	zinc finger protein 36, C3H type-like 1
12193	0.0351036223405234	0.875852789995372	5027	Zfp36l2	17	zinc finger protein 36, C3H type-like 2
12209	-0.0496976967740039	0.758530751291725	1307	Brs3	X	bombesin-like receptor 3
12211	-0.051573852175558	0.766474002896639	7248	Birc6	17	baculoviral IAP repeat-containing 6
12212	-0.232896295391475	0.149311165050416	47543	Chic1	X	cysteine-rich hydrophobic domain 1
12215	0.0898516403767324	0.519388439414383	1308	Bsg	10	basigin
12217	-0.00719080555832097	0.973361757105854	31161	Bsn	9	bassoon
12223	-0.107721012873619	0.545144643463067	1309	Btc	5	betacellulin, epidermal growth factor family member
12224	-0.10797290942451	0.510506161451601	37520	Klf5	14	Kruppel-like factor 5
12226	0.106618974382825	0.736903261855756	37521	Btg1	10	B cell translocation gene 1, anti-proliferative
12227	0.0755869904380777	0.575647418961995	31406	Btg2	1	B cell translocation gene 2, anti-proliferative
12229	-0.0410487296915711	0.896508484953231	30953	Btk	X	Bruton agammaglobulinemia tyrosine kinase
12231	-0.0145273092625171	0.949774139734578	1312	Btn1a1	13	butyrophilin, subfamily 1, member A1
12234	-0.0307397645615772	0.862392867335531	39330	Btrc	19	beta-transducin repeat containing protein
12235	-0.112118720869875	0.395539326177092	37910	Bub1	2	budding uninhibited by benzimidazoles 1 homolog (S. cerevisiae)
12236	0.0241880071984948	0.912726421658367	933	Bub1b	2	budding uninhibited by benzimidazoles 1 homolog, beta (S. cerevisiae)
12237	-0.0883274604927529	0.398624082785738	3470	Bub3	7	budding uninhibited by benzimidazoles 3 homolog (S. cerevisiae)
12238	0.0277444845869628	0.782072092848185	15693	Commd3	2	COMM domain containing 3
12257	-0.231560558407779	0.0665204192313791	574	Tspo	15	translocator protein
12258	0.151875312657335	0.319596176427104	44	Serping1	2	serine (or cysteine) peptidase inhibitor, clade G, member 1
12259	0.108823348479946	0.69636638466877	7249	C1qa	4	complement component 1, q subcomponent, alpha polypeptide
12260	0.0602518889416208	0.845378830358655	418	C1qb	4	complement component 1, q subcomponent, beta polypeptide
12261	0.111178515881647	0.495397909340076	31023	C1qbp	11	complement component 1, q subcomponent binding protein
12262	0.131580319535165	0.727132450010101	32020	C1qc	4	complement component 1, q subcomponent, C chain
12263	0.504743621458736	0.0193332984745072	45	C2	17	complement component 2 (within H-2S)
12265	0.0516397389558545	0.699393793858732	207	Ciita	16	class II transactivator
12266	0.391289729581949	0.115095065296672	68031	C3	17	complement component 3
12267	-0.100606442784634	0.434446231174889	2992	C3ar1	6	complement component 3a receptor 1
12269	-0.00427882916689004	0.986525147123097	NA	NA	NA	NA
12270	-0.0122717930939737	0.965922331373567	NA	NA	NA	NA
12273	0.0363217714067385	0.752825965531696	NA	NA	NA	NA
12274	-0.177010951548692	0.559188670921499	47	C6	15	complement component 6
12279	-0.0132177702716447	0.980965232221709	74406	C9	15	complement component 9
12282	0.0619918541926445	0.875852789995372	4658	Hyou1	9	hypoxia up-regulated 1
12283	0.111558261944936	0.399039530279054	NA	NA	NA	NA
12286	-0.0108222046509008	0.970948140879448	56383	Cacna1a	8	calcium channel, voltage-dependent, P/Q type, alpha 1A subunit
12287	-0.0716174078869249	0.65948965356463	20184	Cacna1b	2	calcium channel, voltage-dependent, N type, alpha 1B subunit
12288	0.0617438285363718	0.577505924648193	55484	Cacna1c	6	calcium channel, voltage-dependent, L type, alpha 1C subunit
12289	-0.0196519313533816	0.909640300755579	578	Cacna1d	14	calcium channel, voltage-dependent, L type, alpha 1D subunit
12290	-0.0209962075584871	0.960942684395399	20185	Cacna1e	1	calcium channel, voltage-dependent, R type, alpha 1E subunit
12291	0.0272518605729299	0.8647426813942	22544	Cacna1g	11	calcium channel, voltage-dependent, T type, alpha 1G subunit
12292	0.0496230254433314	0.675532520921404	NA	NA	NA	NA
12293	0.00663379135486153	0.968625328450618	579	Cacna2d1	5	calcium channel, voltage-dependent, alpha2/delta subunit 1
12294	-0.0176954221311885	0.923327349645938	74929	Cacna2d3	14	calcium channel, voltage-dependent, alpha2/delta subunit 3
12295	0.0118475569762975	0.947384659012631	20186	Cacnb1	11	calcium channel, voltage-dependent, beta 1 subunit
12296	-0.0208745914457671	0.874379602409956	75191	Cacnb2	2	calcium channel, voltage-dependent, beta 2 subunit
12297	0.146530153827756	0.344418353878252	20187	Cacnb3	15	calcium channel, voltage-dependent, beta 3 subunit
12298	-0.0328696525722032	0.798379144411889	20188	Cacnb4	2	calcium channel, voltage-dependent, beta 4 subunit
12299	0.0588626095184246	0.58940056585	582	Cacng1	11	calcium channel, voltage-dependent, gamma subunit 1
12300	0.05838609466986	0.591681279431789	4432	Cacng2	15	calcium channel, voltage-dependent, gamma subunit 2
12301	0.333804561318383	0.2859864656443	7649	Cacybp	1	calcyclin binding protein
12304	0.0222004474094835	0.952341670336083	21020	Pdia4	6	protein disulfide isomerase associated 4
12305	0.107189183368666	0.471769689473311	68212	Ddr1	17	discoidin domain receptor family, member 1
12306	-0.0539676501029405	0.802635931061537	20857	Anxa2	9	annexin A2
12307	0.351557089226029	0.033514569464613	21026	Calb1	4	calbindin 1
12308	-0.039190944098225	0.819597517017089	1318	Calb2	8	calbindin 2
12309	0.383631622360651	0.079503954832599	36150	S100g	X	S100 calcium binding protein G
12310	-0.10045324052122	0.437595549642124	105263	Calca	7	calcitonin/calcitonin-related polypeptide, alpha
12311	-0.03796332889035	0.75063857385948	1320	Calcr	6	calcitonin receptor
12313	0.014626582043876	0.957699323287517	116117	Calm1	12	calmodulin 1
12315	-0.0618338633494915	0.590250360679848	NA	NA	NA	NA
12316	-0.0308434499622194	0.804933619466686	7650	Aspm	1	asp (abnormal spindle)-like, microcephaly associated (Drosophila)
12317	0.0681670294883006	0.621708455883602	37911	Calr	8	calreticulin
12319	0.0193867937293968	0.888332062928761	20861	Car8	4	carbonic anhydrase 8
12321	0.055704580765763	0.70630848990146	936	Calu	6	calumenin
12322	0.0233145591494877	0.8647426813942	56577	Camk2a	18	calcium/calmodulin-dependent protein kinase II alpha
12323	0.0354289923011857	0.820019612340248	128755	Camk2b	11	calcium/calmodulin-dependent protein kinase II, beta
12325	-0.0765446167146191	0.789889366541269	15596	Camk2g	14	calcium/calmodulin-dependent protein kinase II gamma
12326	0.0181151008702649	0.872451439487953	100780	Camk4	18	calcium/calmodulin-dependent protein kinase IV
12328	0.00837591993537146	0.976692687967269	1323	Caml	13	calcium modulating ligand
12330	0.0324418157920334	0.832126428284155	1324	Canx	11	calnexin
12331	-0.139717418909002	0.621697367153368	74572	Cap1	4	CAP, adenylate cyclase-associated protein 1 (yeast)
12332	-0.0402266480804734	0.904269913854852	37523	Capg	6	capping protein (actin filament), gelsolin-like
12333	0.0338606507808041	0.804933619466686	3800	Capn1	19	calpain 1
12334	0.116868146503785	0.193156007865595	1326	Capn2	1	calpain 2
12335	-0.049830159911358	0.795896079003332	52	Capn3	2	calpain 3
12336	0.0233629275488791	0.888807473741505	1327	Capns1	7	calpain, small subunit 1
12337	0.114380963067179	0.588025251560068	31212	Capn5	7	calpain 5
12338	-0.0386690341354745	0.730882441990635	7252	Capn6	X	calpain 6
12339	-0.0924686393427567	0.555786859092478	7651	Capn7	14	calpain 7
12343	0.0158746982154625	0.912726421658367	55956	Capza2	6	capping protein (actin filament) muscle Z-line, alpha 2
12344	0.00363482959375006	0.987939691649657	7253	Capza3	6	capping protein (actin filament) muscle Z-line, alpha 3
12345	0.0199180395045726	0.926278755157763	3620	Capzb	4	capping protein (actin filament) muscle Z-line, beta
12346	-0.0430343275985443	0.735569266665702	20414	Car1	3	carbonic anhydrase 1
12348	-0.081809937969064	0.553903227800436	36061	Car11	7	carbonic anhydrase 11
12349	0.0240176686847153	0.915109183588674	37256	Car2	3	carbonic anhydrase 2
12350	0.559665708210234	0.00915141532900223	31298	Car3	3	carbonic anhydrase 3
12351	-0.263480380456201	0.19907452669359	20183	Car4	11	carbonic anhydrase 4
12352	0.0150922244738032	0.949407929802865	68200	Car5a	8	carbonic anhydrase 5a, mitochondrial
12353	-0.0333113903156068	0.850241157894048	20324	Car6	4	carbonic anhydrase 6
12354	0.020520022911108	0.888522922116783	55875	Car7	8	carbonic anhydrase 7
12355	-0.0103530499834319	0.979600993743272	3759	Nr1i3	1	nuclear receptor subfamily 1, group I, member 3
12359	0.109333630923631	0.526557936008998	55514	Cat	2	catalase
12361	0.00198661406262701	0.992344178500522	2736	Cask	X	calcium/calmodulin-dependent serine protein kinase (MAGUK family)
12362	-0.00269690147606383	0.993563958902805	133272	Casp1	9	caspase 1
12363	-0.132849639006376	0.488124585914317	938	Casp4	9	caspase 4, apoptosis-related cysteine peptidase
12364	0.0163854405553359	0.912445172686752	7654	Casp12	9	caspase 12
12365	-0.205860793848474	0.321111582037481	36304	Casp14	10	caspase 14
12366	-0.010852830230089	0.960455302407745	7254	Casp2	6	caspase 2
12367	0.00481324448045406	0.991861151186496	37912	Casp3	8	caspase 3
12368	-0.0546623321350967	0.756106476977802	37455	Casp6	3	caspase 6
12369	-0.0260901630635093	0.912726421658367	11168	Casp7	19	caspase 7
12370	-0.160507011109057	0.552415748844501	7657	Casp8	1	caspase 8
12371	0.0487820652863364	0.806400627670017	31024	Casp9	4	caspase 9
12372	-0.16692202093485	0.526147063557988	20329	Casq1	1	calsequestrin 1
12373	0.0088940856794899	0.968045303889049	20330	Casq2	3	calsequestrin 2
12374	-0.0500613075851284	0.727228895907686	332	Casr	16	calcium-sensing receptor
12380	0.025104905522535	0.890417909740564	7658	Cast	13	calpastatin
12385	0.14530879167476	0.210712225543326	1433	Ctnna1	18	catenin (cadherin associated protein), alpha 1
12386	-0.061993602339216	0.760310571931735	68394	Ctnna2	6	catenin (cadherin associated protein), alpha 2
12387	0.126273658291067	0.285086786683473	1434	Ctnnb1	9	catenin (cadherin associated protein), beta 1
12388	0.123853812532531	0.455452453359561	1017	Ctnnd1	2	catenin (cadherin associated protein), delta 1
12389	0.151331982215339	0.435665133603469	1330	Cav1	6	caveolin 1, caveolae protein
12390	0.0575471408854664	0.820019612340248	942	Cav2	6	caveolin 2
12391	-0.008165910212516	0.979842165062278	7255	Cav3	6	caveolin 3
12393	-0.0316604523947026	0.79763324177901	68389	Runx2	17	runt related transcription factor 2
12394	0.0109600249073116	0.937527893940727	1331	Runx1	16	runt related transcription factor 1
12395	-0.0459747640152326	0.705239577891302	3801	Runx1t1	4	runt-related transcription factor 1; translocated to, 1 (cyclin D-related)
12396	0.00609699029552235	0.973494137613158	3733	Cbfa2t2	2	core-binding factor, runt domain, alpha subunit 2, translocated to, 2 (human)
12398	0.00250265977967157	0.987685042998945	74543	Cbfa2t3	8	core-binding factor, runt domain, alpha subunit 2, translocated to, 3 (human)
12399	0.00526698855208441	0.979454475142553	37914	Runx3	4	runt related transcription factor 3
12400	0.197913183122898	0.568800310266592	11173	Cbfb	8	core binding factor beta
12401	-0.137016119680066	0.489881621584215	20417	Serpina6	12	serine (or cysteine) peptidase inhibitor, clade A, member 6
12402	-0.214870991520086	0.451763132101245	3802	Cbl	9	Casitas B-lineage lymphoma
12404	0.00287077927188317	0.986105226189228	74520	Cbln1	8	cerebellin 1 precursor protein
12405	-0.128869781369209	0.355392478015823	18203	Cbln2	18	cerebellin 2 precursor protein
12406	0.237944407910586	0.141341255809729	20331	Serpinh1	7	serine (or cysteine) peptidase inhibitor, clade H, member 1
12408	0.52123901842994	0.0481007958356753	37524	Cbr1	16	carbonyl reductase 1
12409	-0.33204536065658	0.142240957211935	NA	NA	NA	NA
12411	-0.138693800007539	0.463086531421723	37258	Cbs	17	cystathionine beta-synthase
12412	-0.0650499905174815	0.552083496044095	89116	Cbx1	11	chromobox 1
12416	0.0689797695839305	0.780734788413491	7256	Cbx2	11	chromobox 2
12418	0.0504772660507671	0.849241897153235	2712	Cbx4	11	chromobox 4
12419	-0.00355266704013069	0.984941524697425	7257	Cbx5	15	chromobox 5
12421	-0.0744472096495654	0.489444655622034	7659	Rb1cc1	1	RB1-inducible coiled-coil 1
12424	0.0460562460769367	0.92033946977361	583	Cck	9	cholecystokinin
12425	-0.856532864869912	0.000932496883729921	37337	Cckar	5	cholecystokinin A receptor
12426	0.00800483507152361	0.968404229653686	7258	Cckbr	7	cholecystokinin B receptor
12427	0.0542632972009702	0.813895324811299	31203	Ccna1	3	cyclin A1
12428	-0.0367639721390107	0.819067383126301	55562	Ccna2	3	cyclin A2
12442	0.129683418814356	0.6610084960945	74359	Ccnb2	9	cyclin B2
12443	0.344196646350451	0.0355027847161854	1334	Ccnd1	7	cyclin D1
12444	0.0792722902047327	0.3742824364666	37525	Ccnd2	6	cyclin D2
12445	0.128453710873092	0.561905354942406	NA	NA	NA	NA
12447	0.043824836974756	0.89311265216699	14452	Ccne1	7	cyclin E1
12448	0.000193288820861781	0.999377507017729	7660	Ccne2	4	cyclin E2
12449	-0.0796636711268945	0.769214652243322	1335	Ccnf	17	cyclin F
12450	0.0660467543472496	0.565446817200936	2995	Ccng1	11	cyclin G1
12452	-0.0218744845101506	0.92033946977361	3208	Ccng2	5	cyclin G2
12453	0.0630433856695483	0.685560125755114	4979	Ccni	5	cyclin I
12454	0.0448098550833906	0.842393768292463	14748	Ccnk	12	cyclin K
12455	0.0200582302169545	0.96230897266861	947	Ccnt1	15	cyclin T1
12457	-0.0114685722329551	0.987685042998945	7661	Ccrn4l	3	CCR4 carbon catabolite repression 4-like (S. cerevisiae)
12458	0.0868968333996243	0.583605175085306	3214	Ccr6	17	chemokine (C-C motif) receptor 6
12460	0.143239467899914	0.24366734941832	3762	Ccs	19	copper chaperone for superoxide dismutase
12461	0.128848584364832	0.181333867727952	4696	Cct2	10	chaperonin containing Tcp1, subunit 2 (beta)
12462	0.0452397620247247	0.75949279972725	4373	Cct3	3	chaperonin containing Tcp1, subunit 3 (gamma)
12464	0.118120634527216	0.406935249666354	4695	Cct4	11	chaperonin containing Tcp1, subunit 4 (delta)
12465	0.0794820450805798	0.463282984633775	6287	Cct5	15	chaperonin containing Tcp1, subunit 5 (epsilon)
12466	0.0820474897156984	0.46937812855016	1336	Cct6a	5	chaperonin containing Tcp1, subunit 6a (zeta)
12467	-0.0531587040459769	0.870090965340097	55978	Cct6b	11	chaperonin containing Tcp1, subunit 6b (zeta)
12468	0.140026879250964	0.125487610123942	4694	Cct7	6	chaperonin containing Tcp1, subunit 7 (eta)
12469	0.1078985123993	0.364004857497242	4802	Cct8	16	chaperonin containing Tcp1, subunit 8 (theta)
12475	0.0865913901185733	0.645373387343893	493	Cd14	18	CD14 antigen
12476	0.0626806453514632	0.485412935958371	20916	Cd151	7	CD151 antigen
12477	0.0727261499949519	0.629600862829937	3820	Ctla4	1	cytotoxic T-lymphocyte-associated protein 4
12478	-0.132984849434651	0.699141757222834	1341	Cd19	7	CD19 antigen
12479	0.151104921610465	0.440952988966599	1337	Cd1d1	3	CD1d1 antigen
12481	0.0181572009050406	0.941095561881894	1338	Cd2	3	CD2 antigen
12482	-0.128494525180919	0.412941908009324	7259	Ms4a1	19	membrane-spanning 4-domains, subfamily A, member 1
12483	-0.0716157972939957	0.678840893355461	31052	Cd22	7	CD22 antigen
12484	-0.0285431011546979	0.830656718442969	7662	Cd24a	10	CD24a antigen
12487	0.0157980044619324	0.912726421658367	4473	Cd28	1	CD28 antigen
12488	0.0936452141781139	0.601700135265616	7663	Cd2ap	17	CD2-associated protein
12489	-0.164418017374551	0.459956199743263	130721	Cd33	7	CD33 antigen
12490	0.311856922990315	0.0731910803504972	1343	Cd34	1	CD34 antigen
12491	-0.478896166594934	0.0526217116997487	73871	Cd36	5	CD36 antigen
12492	0.0486511703593706	0.757181983028403	48353	Scarb2	5	scavenger receptor class B, member 2
12493	-0.112341896066453	0.432713622223963	20422	Cd37	7	CD37 antigen
12494	0.0406433992740007	0.94972455445941	1345	Cd38	5	CD38 antigen
12495	0.0540201414467587	0.776764698185663	20423	Entpd1	19	ectonucleoside triphosphate diphosphohydrolase 1
12496	-0.1115289036367	0.586990450373711	20333	Entpd2	2	ectonucleoside triphosphate diphosphohydrolase 2
12497	-0.0340734086238363	0.793058101306809	68170	Entpd6	2	ectonucleoside triphosphate diphosphohydrolase 6
12499	-0.0669674854049003	0.489510661851341	37457	Entpd5	12	ectonucleoside triphosphate diphosphohydrolase 5
12500	0.0976307861130898	0.555786859092478	585	Cd3d	9	CD3 antigen, delta polypeptide
12501	-0.087266742499355	0.661891058586639	586	Cd3e	9	CD3 antigen, epsilon polypeptide
12502	0.04569180737409	0.884013298585054	55	Cd3g	9	CD3 antigen, gamma polypeptide
12503	-0.0346715121532082	0.79872333700316	12818	Cd247	1	CD247 antigen
12504	-0.0407437946796465	0.73089339556388	513	Cd4	6	CD4 antigen
12505	0.0291106487623072	0.831618236280283	508	Cd44	2	CD44 antigen
12506	0.0967387107120272	0.736512943329384	1347	Cd48	1	CD48 antigen
12507	0.123360891987291	0.568665435760716	7260	Cd5	19	CD5 antigen
12508	-0.0208222186894353	0.877390044169845	20152	Cd53	3	CD53 antigen
12509	-0.0153084615399539	0.957699323287517	NA	NA	NA	NA
12511	0.0744093206289369	0.568800310266592	4893	Cd6	19	CD6 antigen
12514	0.220703220377198	0.241795136006109	955	Cd68	11	CD68 antigen
12515	-0.0395308882401526	0.830656718442969	128608	Cd69	6	CD69 antigen
12516	-0.0202007070295753	0.950384439001295	4471	Cd7	11	CD7 antigen
12517	0.144447858611253	0.393411658979681	1350	Cd72	4	CD72 antigen
12519	0.00570041486103889	0.970025326881381	3804	Cd80	16	CD80 antigen
12520	0.176430587499429	0.130566077001506	20915	Cd81	7	CD81 antigen
12521	0.133129880271747	0.230917641054269	20512	Cd82	2	CD82 antigen
12522	-0.136270655304857	0.274997676797929	3121	Cd83	13	CD83 antigen
12523	-0.0152113790707027	0.935980117010691	48249	Cd84	1	CD84 antigen
12524	0.0204633414313573	0.874379602409956	10443	Cd86	16	CD86 antigen
12525	0.0325643403386922	0.823128960125431	1339	Cd8a	6	CD8 antigen, alpha chain
12526	0.0296456165461469	0.915687031089981	3621	Cd8b1	6	CD8 antigen, beta chain 1
12527	0.0560415487112103	0.672748176592153	20420	Cd9	6	CD9 antigen
12530	0.109795146622899	0.458322967221486	1355	Cdc25a	9	cell division cycle 25A
12531	0.000790926388658519	0.997750908024616	41451	Cdc25b	2	cell division cycle 25B
12532	0.121252093813102	0.356802280207296	1356	Cdc25c	18	cell division cycle 25C
12534	0.0161871157748346	0.969549305735504	68203	Cdk1	10	cyclin-dependent kinase 1
12537	-0.0862630047233921	0.469442466730133	22416	Cdk11b	4	cyclin-dependent kinase 11B
12539	0.0463126791141342	0.735235812876594	38268	Cdc37	9	cell division cycle 37
12540	-0.0307702608794669	0.801388864764734	123986	Cdc42	4	cell division cycle 42
12544	0.111176326972486	0.309884872822742	2616	Cdc45	16	cell division cycle 45
12545	0.0271995153888538	0.870863638430064	31166	Cdc7	5	cell division cycle 7 (S. cerevisiae)
12549	0.0751973557952264	0.575429207048623	10644	Arhgap31	16	Rho GTPase activating protein 31
12550	0.137710534529747	0.465738409447674	20917	Cdh1	8	cadherin 1
12552	0.0416356718732107	0.924517608935852	1361	Cdh11	8	cadherin 11
12554	0.056811366460102	0.684476036735746	20335	Cdh13	8	cadherin 13
12555	0.0726200166391457	0.574845607494928	3622	Cdh15	8	cadherin 15
12556	-0.131315402797304	0.488124585914317	2997	Cdh16	8	cadherin 16
12557	-0.26059230818988	0.559355288774034	56859	Cdh17	4	cadherin 17
12560	0.0231123746655797	0.910235562754049	20425	Cdh3	8	cadherin 3
12561	-0.0224431846059154	0.873269326229232	NA	NA	NA	NA
12562	0.0663827530087078	0.730882441990635	1359	Cdh5	8	cadherin 5
12563	-0.00266642867910605	0.993563958902805	21027	Cdh6	15	cadherin 6
12564	0.0191391333098876	0.938027184192263	55604	Cdh8	8	cadherin 8
12565	-0.0266266068122087	0.861892778645866	9450	Cdh9	15	cadherin 9
12566	-0.0178835069530248	0.925255844609162	74409	Cdk2	10	cyclin-dependent kinase 2
12567	0.185931621039805	0.28360849266556	NA	NA	NA	NA
12568	0.0376280078505093	0.830076798995916	3623	Cdk5	5	cyclin-dependent kinase 5
12569	0.00744598954348241	0.967886030737376	31200	Cdk5r1	11	cyclin-dependent kinase 5, regulatory subunit 1 (p35)
[truncated: 15,608 more rows]
