# Supplementary material for: Cross-species transcriptomic analysis elucidates constitutive aryl hydrocarbon receptor activity
Source: BMC Genomics. 2014 Dec 3;15(1):1053. doi: 10.1186/1471-2164-15-1053 (PMC4301818; doi:10.1186/1471-2164-15-1053)
Supplement: Supplementary file 8 — Additional file 8: Table S2: Annotated Genes and Fold Changes: Mouse, Liver. The log2 fold changes (M) and q-values of all 17,607 unique and sorted Entrez Gene IDs (GeneID) are listed. Useful gene information are provided where available, including gene symbol (Symbol), chromosome, HomoloGene ID (HID) and gene full name (FullName). (TXT 1 MB) [file 12864_2014_6766_MOESM8_ESM.txt]

GeneID	log2-Fold	q.value	HID	GeneSymbol	Chromosome	FullName
100008567	0.0928762109440902	0.884856900261279	NA	NA	NA	NA
100009600	0.0506016564044991	0.855202621018753	104472	Zglp1	9	zinc finger, GATA-like protein 1
100012	-0.0131612737423441	0.952868462028172	NA	NA	NA	NA
100017	0.102081321923155	0.656427670930686	9219	Ldlrap1	4	low density lipoprotein receptor adaptor protein 1
100019	0.0864452796752859	0.784439607938664	39689	Mdn1	4	midasin homolog (yeast)
100034251	0.0615608813574635	0.865571583450991	129608	Wfdc17	11	WAP four-disulfide core domain 17
100034739	-0.0192942736061195	0.955615120095478	NA	NA	NA	NA
100034748	-0.02907531908048	0.91635413339625	NA	NA	NA	NA
100036520	-0.109929062421587	0.866154566705969	NA	NA	NA	NA
100036521	0.00756125640355787	0.987148600669599	NA	NA	NA	NA
100036523	-0.156061464060054	0.451546855443768	NA	NA	NA	NA
100036768	-0.0587727996366576	0.789681865881928	NA	NA	NA	NA
100037258	-0.0226739331293988	0.972532627034661	2486	Dnajc3	14	DnaJ (Hsp40) homolog, subfamily C, member 3
100037262	0.0884510829467144	0.657671581611098	NA	NA	NA	NA
100037278	0.0312762563480451	0.864817158859596	45462	Fam129c	8	family with sequence similarity 129, member C
100038347	0.0463557975951847	0.884586793932294	121932	Fam174b	7	family with sequence similarity 174, member B
100038358	0.03073225395259	0.881789335951317	NA	NA	NA	NA
100038371	0.0427531764154363	0.78149375628128	NA	NA	NA	NA
100038392	0.0156973396265636	0.937228406359123	NA	NA	NA	NA
100038398	2.28740956932932	0.000217858958698436	NA	NA	NA	NA
100038416	-0.012726639088477	0.955231354862451	NA	NA	NA	NA
100038489	-0.0705133572732421	0.721813831430444	NA	NA	NA	NA
100038505	-0.00856027140973126	0.969765944804936	NA	NA	NA	NA
100038525	-0.0748246856656358	0.77097946536146	NA	NA	NA	NA
100038566	-0.0371618438678016	0.860903187964277	NA	NA	NA	NA
100038570	-0.0627684777199642	0.767648073045703	NA	NA	NA	NA
100038571	0.00117794445321007	0.998343058202219	NA	NA	NA	NA
100038599	-0.00361865284944241	0.994551974801809	NA	NA	NA	NA
100038614	-0.0535355182507828	0.850494559129021	NA	NA	NA	NA
100038651	-0.0646554372722594	0.895628465562503	NA	NA	NA	NA
100038689	0.0102171603513082	0.967255331299759	NA	NA	NA	NA
100038711	0.0565344509502985	0.894195501280656	NA	NA	NA	NA
100038732	-0.0944028511598178	0.729736904223388	NA	NA	NA	NA
100038743	0.12908381607254	0.653071235169168	NA	NA	NA	NA
100038746	-0.0973787229869094	0.679712811104478	NA	NA	NA	NA
100039027	0.0205657048814238	0.965540710740074	NA	NA	NA	NA
100039239	0.0255547591616301	0.909374725841424	NA	NA	NA	NA
100039282	-0.0727601781429765	0.709473528026077	NA	NA	NA	NA
100039359	0.0478842592427231	0.860814608022554	NA	NA	NA	NA
100039495	0.05680984310965	0.832774442306187	NA	NA	NA	NA
100039641	-0.00914188765476265	0.966029820412981	NA	NA	NA	NA
100039684	0.187014279170588	0.181484389326916	NA	NA	NA	NA
100039781	0.0565427485672965	0.736246794683173	128734	Hrct1	4	histidine rich carboxyl terminus 1
100039795	0.3088786972068	0.0640336334902106	52388	Ildr2	1	immunoglobulin-like domain containing receptor 2
100039864	0.208936556761661	0.363795088387112	NA	NA	NA	NA
100039968	-0.035624802592416	0.865571583450991	106612	Gm12942	4	predicted gene 12942
100040018	-0.270907537061811	0.399581714283478	NA	NA	NA	NA
100040049	-0.0563533282690054	0.894195501280656	NA	NA	NA	NA
100040201	0.0963052422742718	0.559897620238474	NA	NA	NA	NA
100040214	-0.0711090814859836	0.711843621786266	NA	NA	NA	NA
100040248	-0.12779399395977	0.442208427421119	129881	Gm11563	11	predicted gene 11563
100040268	-0.0204880807473895	0.939523988935233	128098	Olfr157	4	olfactory receptor 157
100040294	0.035517819097465	0.861221218020195	NA	NA	NA	NA
100040322	0.05905250353696	0.831942392859757	NA	NA	NA	NA
100040353	-0.0824342266967069	0.778720399993524	NA	NA	NA	NA
100040421	-0.140703542672328	0.294229326895694	NA	NA	NA	NA
100040447	-0.103365000475007	0.609542412566069	NA	NA	NA	NA
100040462	0.0941009758542544	0.792347301215073	NA	NA	NA	NA
100040465	-0.408777619805263	0.350158101457315	NA	NA	NA	NA
100040529	-0.0458791669103711	0.805080856798535	NA	NA	NA	NA
100040591	0.0238369195896508	0.92209892731503	55638	Kcnj13	1	potassium inwardly-rectifying channel, subfamily J, member 13
100040608	-0.292736855921783	0.353434409327564	75185	Fancf	7	Fanconi anemia, complementation group F
100040724	-0.0398112846737293	0.861221218020195	NA	NA	NA	NA
100040766	-0.0271339721469284	0.900618645360397	NA	NA	NA	NA
100040792	-0.0508649614215173	0.844621662885472	NA	NA	NA	NA
100040882	-0.0268552837418961	0.884523088622202	NA	NA	NA	NA
100040972	-0.0243231923031741	0.909374725841424	87220	Tceal7	X	transcription elongation factor A (SII)-like 7
100041241	0.00305340081336425	0.991100556240191	NA	NA	NA	NA
100041290	0.0496259386527864	0.878487616060988	NA	NA	NA	NA
100041294	-0.0257505292018276	0.942598027233196	NA	NA	NA	NA
100041347	0.00440657954904378	0.984341528113483	NA	NA	NA	NA
100041479	0.0737487641625423	0.81264320397395	NA	NA	NA	NA
100041799	-0.0908591072192353	0.795924517922264	NA	NA	NA	NA
100041960	0.075451650674526	0.758980378551568	NA	NA	NA	NA
100041979	0.00516719479398331	0.98657832861448	NA	NA	NA	NA
100042008	0.00424994121234512	0.985712664528263	NA	NA	NA	NA
100042069	-0.0285277228439877	0.935499652980705	NA	NA	NA	NA
100042132	-0.10683489645346	0.409465798134399	NA	NA	NA	NA
100042150	0.0566597512460882	0.857454423852053	75024	Nrg2	18	neuregulin 2
100042165	0.0115102394062614	0.974323166805928	130067	BC005561	5	cDNA sequence BC005561
100042173	0.132597929917827	0.547033486251936	NA	NA	NA	NA
100042178	-0.0927671645551884	0.445018771644848	NA	NA	NA	NA
100042194	-0.087593043191605	0.615294216076104	NA	NA	NA	NA
100042198	-0.116980570797109	0.611062238796815	NA	NA	NA	NA
100042277	0.0896541848929528	0.670780504038029	NA	NA	NA	NA
100042464	-0.127923969848615	0.498006169952527	NA	NA	NA	NA
100042480	0.0146745258745291	0.941647292020533	19759	Nhsl2	X	NHS-like 2
100042498	0.00532737391031546	0.994050664849726	NA	NA	NA	NA
100042588	0.0116202464630124	0.972237948590312	NA	NA	NA	NA
100042605	0.020491418065677	0.945249933248285	NA	NA	NA	NA
100042648	-0.0403385019714979	0.862118602876956	NA	NA	NA	NA
100042889	0.0424596590256279	0.832996759378379	NA	NA	NA	NA
100042958	0.58734985651998	0.116113344766684	NA	NA	NA	NA
100043040	0.257567867677911	0.44425237138749	NA	NA	NA	NA
100043057	-0.0489027265829085	0.865571583450991	52611	Tmem207	16	transmembrane protein 207
100043072	0.0309968112409762	0.846212299741384	NA	NA	NA	NA
100043132	-0.011988102830748	0.961391053694268	NA	NA	NA	NA
100043133	0.0856380608583516	0.80974171304836	120304	9130023H24Rik	7	RIKEN cDNA 9130023H24 gene
100043189	0.249042267365871	0.0171151222117423	NA	NA	NA	NA
100043213	0.0627499297621688	0.643549243458446	NA	NA	NA	NA
100043232	-0.207414303551699	0.27019603575949	NA	NA	NA	NA
100043272	-0.130475919331281	0.549018290787	NA	NA	NA	NA
100043305	-0.0261320646553891	0.938008963439743	NA	NA	NA	NA
100043315	0.0728878169774374	0.700930059618312	NA	NA	NA	NA
100043332	-0.0913292621008539	0.723234375473093	104917	Ankrd66	17	ankyrin repeat domain 66
100043335	-0.0710810193340379	0.695796475261132	NA	NA	NA	NA
100043364	-0.041711927009203	0.861221218020195	NA	NA	NA	NA
100043424	0.00511013509421154	0.984220702810623	NA	NA	NA	NA
100043468	0.154637717815354	0.723300586271587	NA	NA	NA	NA
100043489	-0.0913371390301929	0.823512895781021	NA	NA	NA	NA
100043597	0.0339697695062631	0.86491252243512	38213	Srcap	7	Snf2-related CREBBP activator protein
100043636	-0.00384400601499824	0.993299303897037	NA	NA	NA	NA
100043766	-0.135661743904279	0.519758109168756	NA	NA	NA	NA
100043772	-0.0243828498488963	0.895220874188794	NA	NA	NA	NA
100043902	0.0287937254635651	0.908483379180175	NA	NA	NA	NA
100043911	0.0522435361007592	0.768894950932873	NA	NA	NA	NA
100044509	0.197667249263522	0.471641542034038	NA	NA	NA	NA
100045066	0.0899118961067122	0.564700765860712	NA	NA	NA	NA
100045469	-0.115627454093019	0.593639570237051	NA	NA	NA	NA
100048534	-0.081057739203521	0.520027501752952	36425	Wdr96	19	WD repeat domain 96
100048658	-0.103104121751305	0.864833586231595	NA	NA	NA	NA
100048701	-0.0192949813574934	0.95255329157958	NA	NA	NA	NA
100049161	-0.0782247531054541	0.791649194675631	NA	NA	NA	NA
100049163	-0.0166358628589487	0.947932971798287	NA	NA	NA	NA
100061	0.0361567101293359	0.845420455132269	36410	Lrrc19	4	leucine rich repeat containing 19
100066	0.117003462029644	0.576845252775298	115603	Cyp2j11	4	cytochrome P450, family 2, subfamily j, polypeptide 11
100072	-0.085144776515234	0.590830013598749	18942	Camta1	4	calmodulin binding transcription activator 1
100073351	-0.0212679026756746	0.903051330254709	52599	Yy2	X	Yy2 transcription factor
100087	0.222624288966793	0.68232056610715	6347	Kti12	4	KTI12 homolog, chromatin associated (S. cerevisiae)
100088	0.154374530129028	0.378232680058948	NA	NA	NA	NA
100090	0.246128221726227	0.212275041967536	3905	Zbtb48	4	zinc finger and BTB domain containing 48
100101484	-0.105186958165831	0.418066065159284	NA	NA	NA	NA
100102	0.48334213268016	0.0831100621437634	17790	Pcsk9	4	proprotein convertase subtilisin/kexin type 9
100113398	-0.120790566812509	0.711203567774558	50671	Adat3	10	adenosine deaminase, tRNA-specific 3
100121	0.0953496927968356	0.634231008917685	8618	Tdrd7	4	tudor domain containing 7
100123473	-0.0453118159078176	0.771081016071766	NA	NA	NA	NA
100124661	0.0249553686802875	0.909287812574711	NA	NA	NA	NA
100124678	-0.0406853782081003	0.911814876781257	NA	NA	NA	NA
100124698	-0.0179762442733704	0.944901024253303	NA	NA	NA	NA
100125255	0.431721897478849	0.609209646091615	NA	NA	NA	NA
100125256	0.000731510478904518	0.998518418388268	NA	NA	NA	NA
100125263	-0.0113571952954619	0.97880421665022	NA	NA	NA	NA
100126226	0.0357725830829958	0.875597075337784	68248	5430421N21Rik	15	RIKEN cDNA 5430421N21 gene
100126229	0.0133714273391909	0.965009635406061	NA	NA	NA	NA
100126242	0.0954086095913231	0.665620091499914	NA	NA	NA	NA
100126243	0.095880634803156	0.707134456098325	NA	NA	NA	NA
100126244	-0.0286180022881677	0.930296969173671	NA	NA	NA	NA
100127111	0.126854278788627	0.801162244129293	NA	NA	NA	NA
100129	0.0651892530893603	0.765128220628482	18662	Gpr153	4	G protein-coupled receptor 153
100141474	-0.0586997051620024	0.905464940446146	NA	NA	NA	NA
100163	-0.0153833313840668	0.95255329157958	37309	Pafah2	4	platelet-activating factor acetylhydrolase 2
100165	-0.120292494781831	0.472341779140792	NA	NA	NA	NA
100169	0.0143706814548636	0.969780810319518	NA	NA	NA	NA
100169874	0.0494193255519439	0.859407155657047	NA	NA	NA	NA
100169878	-0.0657147202229362	0.72352071304466	NA	NA	NA	NA
100177	-0.0430680650361435	0.841279323300445	5186	Zmym6	4	zinc finger, MYM-type 6
100182	0.0694484835681681	0.740419961185673	49947	Akna	4	AT-hook transcription factor
100198	-0.268798396795416	0.302909920979254	48275	H6pd	4	hexose-6-phosphate dehydrogenase (glucose 1-dehydrogenase)
100201	-0.170924139091339	0.547227627252438	NA	NA	NA	NA
100206	0.152607829267444	0.401237079578228	9863	Adprhl2	4	ADP-ribosylhydrolase like 2
100210	0.0110477448058264	0.974581324019061	7006	Gpn2	4	GPN-loop GTPase 2
100213	0.00594143624260202	0.98778556471416	NA	NA	NA	NA
100216343	-0.0659828854802464	0.679669766206328	NA	NA	NA	NA
100216537	-0.139744208392756	0.530496003111124	NA	NA	NA	NA
100226	0.00859323702880488	0.982169054261077	128192	Stx12	4	syntaxin 12
100270744	-0.0790388120869965	0.797069665575466	122125	Gm13718	2	predicted gene 13718
100273	-0.0841478537731231	0.591496457181294	69380	Osbpl9	4	oxysterol binding protein-like 9
100302594	1.13696147923552	0.234139163749503	NA	NA	NA	NA
100302688	-0.10007783028934	0.577404334364135	130045	Gm17455	10	predicted gene, 17455
100303645	-0.139486920201057	0.64584449813984	NA	NA	NA	NA
100316689	0.0398527563203706	0.932620139659344	NA	NA	NA	NA
100317	0.00826825952353705	0.974344420721049	11764	AU040320	4	expressed sequence AU040320
100329140	0.097297140487524	0.53674169060578	NA	NA	NA	NA
100336	0.0999436709915926	0.630546671889973	8555	Ppp1r8	4	protein phosphatase 1, regulatory (inhibitor) subunit 8
100340	-0.0493098423733729	0.793779668152831	8708	Smpdl3b	4	sphingomyelin phosphodiesterase, acid-like 3B
100342	-0.0417808634236199	0.933993995802142	24928	Fam46b	4	family with sequence similarity 46, member B
100380944	0.0168230478878044	0.933884217968748	NA	NA	NA	NA
100382	-0.025608474152687	0.936792549244742	NA	NA	NA	NA
100383	-0.0558303869689674	0.816363154409495	32386	Bsdc1	4	BSD domain containing 1
100415785	-0.101239970675267	0.462432544286983	NA	NA	NA	NA
100416706	0.00249140888391342	0.99209760769105	NA	NA	NA	NA
100416830	-0.152594548664543	0.488432624347187	NA	NA	NA	NA
100417514	-0.0901036172709819	0.650917696071185	NA	NA	NA	NA
100417675	0.0520447884824176	0.905234735070376	NA	NA	NA	NA
100418235	-0.060442574376431	0.700486366091373	NA	NA	NA	NA
100434	0.0731330662992606	0.616276724726707	11137	Slc44a1	4	solute carrier family 44, member 1
100463519	0.0458048729712388	0.91635413339625	NA	NA	NA	NA
100465	0.113156253911159	0.537461470713915	64826	Mob3c	4	MOB kinase activator 3C
100470	-0.0434092510199884	0.818571360432181	44223	Lao1	4	L-amino acid oxidase 1
100473	-0.0383266620366776	0.831942392859757	NA	NA	NA	NA
100494	0.266871020114063	0.431367119128312	64373	Zfand2a	5	zinc finger, AN1-type domain 2A
100502590	0.0817772090620315	0.68383405248113	NA	NA	NA	NA
100502602	-0.0040229047683713	0.987767027364608	NA	NA	NA	NA
100502619	0.0154406417064275	0.947187137162951	NA	NA	NA	NA
100502624	-0.0203718821052687	0.963997770284037	NA	NA	NA	NA
100502668	0.139362975082097	0.731952109836343	NA	NA	NA	NA
100502669	0.0759403856922765	0.729736904223388	NA	NA	NA	NA
100502679	0.122597144909057	0.557388291433689	NA	NA	NA	NA
100502684	-0.0630139645753598	0.789767961519603	NA	NA	NA	NA
100502694	-0.0161639575385806	0.949983649434716	NA	NA	NA	NA
100502695	0.0998145017822347	0.592705862999655	NA	NA	NA	NA
100502698	-0.061745225895363	0.749998707796872	15687	1700021K19Rik	16	RIKEN cDNA 1700021K19 gene
100502700	-0.0200635650108669	0.955231354862451	NA	NA	NA	NA
100502705	-0.0605265205058734	0.758235533277656	NA	NA	NA	NA
100502723	-0.0732150188906502	0.691170278767412	NA	NA	NA	NA
100502736	0.20293881745302	0.535568564252525	NA	NA	NA	NA
100502742	0.249567122055014	0.356124010011893	NA	NA	NA	NA
100502745	0.110043734246817	0.593740043680856	NA	NA	NA	NA
100502777	0.0427660899202804	0.886775278557435	129780	LOC100502777	2	-
100502820	-0.048521994644628	0.884317349953167	NA	NA	NA	NA
100502829	-0.00103896336261222	0.996717882056724	NA	NA	NA	NA
100502834	0.023944802018562	0.926653467253911	NA	NA	NA	NA
100502841	0.194603539627064	0.567738332642768	14575	Epg5	18	ectopic P-granules autophagy protein 5 homolog (C. elegans)
100502861	-0.0767991739591265	0.719397001730345	87213	Ccdc13	9	coiled-coil domain containing 13
100502888	-0.014675918066918	0.956818848146798	NA	NA	NA	NA
100502895	-0.0315389007265328	0.931101327203754	NA	NA	NA	NA
100502914	0.0272637949049654	0.897410890657859	NA	NA	NA	NA
100502917	-0.100194449471858	0.563043636735158	NA	NA	NA	NA
100502923	0.00100249359052818	0.997146460130891	NA	NA	NA	NA
100502931	-0.0184310099612448	0.953810539942874	NA	NA	NA	NA
100502933	0.094882937450687	0.492903052511338	NA	NA	NA	NA
100502936	-0.0103464817376366	0.972237948590312	129947	E330021D16Rik	6	RIKEN cDNA E330021D16 gene
100502938	0.390014906646149	0.103072221187931	NA	NA	NA	NA
100502942	0.0415766612785511	0.860559989934344	NA	NA	NA	NA
100502950	-0.00432649268231522	0.987049863858581	129506	Gm3336	8	predicted gene 3336
100502982	0.01032368524461	0.971655950758044	NA	NA	NA	NA
100502987	0.0353737106060441	0.908606038344945	NA	NA	NA	NA
100503007	0.0106757651074485	0.963461419047987	NA	NA	NA	NA
100503019	0.0288845443910404	0.973537816681023	NA	NA	NA	NA
100503036	-0.0835938852491394	0.824693863145733	132671	1700015G11Rik	7	RIKEN cDNA 1700015G11 gene
100503038	0.00869265866259727	0.985289411580693	NA	NA	NA	NA
100503043	-0.0604441972667207	0.853524571327425	131587	Armcx4	X	armadillo repeat containing, X-linked 4
100503044	-0.00195853383556788	0.994504362645905	NA	NA	NA	NA
100503057	0.0521465339326417	0.75408854455812	NA	NA	NA	NA
100503120	0.042330704280749	0.837693260586903	NA	NA	NA	NA
100503134	-0.0438767379345588	0.907819722107455	NA	NA	NA	NA
100503150	0.0411224038981102	0.874961795890607	NA	NA	NA	NA
100503157	-0.000437520215285758	0.998696838651708	NA	NA	NA	NA
100503166	-0.0336349968245555	0.937218839588364	NA	NA	NA	NA
100503167	-0.137629923833536	0.332011961455407	NA	NA	NA	NA
100503178	-0.108623763133477	0.749655623216151	NA	NA	NA	NA
100503197	-0.0138859244266456	0.967080119613152	NA	NA	NA	NA
100503199	-0.0207762029945293	0.943921794410589	NA	NA	NA	NA
100503222	0.00373614818577384	0.98778556471416	NA	NA	NA	NA
100503230	-0.0394616853294614	0.841675245349888	NA	NA	NA	NA
100503265	-0.0321355458547963	0.888614860927187	NA	NA	NA	NA
100503289	0.0621182029680982	0.820097326955379	NA	NA	NA	NA
100503307	-0.0536409069933486	0.695711036657774	NA	NA	NA	NA
100503311	-0.075635852417844	0.855159671656907	18759	Pifo	3	primary cilia formation
100503337	-0.0705048760321461	0.776112469747425	NA	NA	NA	NA
100503347	0.157127486470364	0.693604721295116	NA	NA	NA	NA
100503351	-0.0238508556934356	0.983416042663943	NA	NA	NA	NA
100503359	0.0412993459246227	0.898196849079848	NA	NA	NA	NA
100503380	0.187244659610506	0.391727683774861	NA	NA	NA	NA
100503381	0.0258250436902219	0.89600562087234	NA	NA	NA	NA
100503386	-0.287018588964934	0.0623640717011048	47844	Gm4980	7	predicted gene 4980
100503392	0.102213795194968	0.686556675518141	NA	NA	NA	NA
100503447	-0.245697892576513	0.491328401041204	NA	NA	NA	NA
100503470	-0.131968861614393	0.451856099119252	NA	NA	NA	NA
100503471	-0.122035804517703	0.724095661827877	NA	NA	NA	NA
100503474	-0.164422898820651	0.162957481578668	NA	NA	NA	NA
100503481	0.00124809811977933	0.997146460130891	NA	NA	NA	NA
100503490	-0.0614860510725483	0.836792011650971	NA	NA	NA	NA
100503495	-0.0127478558818543	0.962248549982369	NA	NA	NA	NA
100503499	-0.0930457559352593	0.561096219843787	NA	NA	NA	NA
100503518	-0.0144258338419965	0.971442523193133	NA	NA	NA	NA
100503538	-0.0288552732382588	0.89613716384606	NA	NA	NA	NA
100503546	-0.106368455267237	0.686650986546812	NA	NA	NA	NA
100503562	0.00143588145626339	0.996544449314936	NA	NA	NA	NA
100503572	0.0113989108141315	0.968406768332683	NA	NA	NA	NA
100503582	-0.141813857405501	0.283284585290341	NA	NA	NA	NA
100503594	0.0658246992343443	0.786992422107487	NA	NA	NA	NA
100503622	0.0541048935805675	0.860559989934344	NA	NA	NA	NA
100503652	0.167246240142942	0.131752860369845	NA	NA	NA	NA
100503654	0.000695976011994226	0.998518418388268	NA	NA	NA	NA
100503659	0.0685021770419025	0.812731721654452	82309	Dos	10	downstream of Stk11
100503660	-0.0993878272458	0.362787141098051	NA	NA	NA	NA
100503661	0.00175280715084991	0.99764239537021	NA	NA	NA	NA
100503670	-0.147707774595307	0.578511808957484	133277	Rpl5	5	ribosomal protein L5
100503690	0.0297459976251204	0.880957511906912	NA	NA	NA	NA
100503724	0.166727947858801	0.591496457181294	NA	NA	NA	NA
100503725	-0.0555717914446063	0.797069665575466	NA	NA	NA	NA
100503727	0.0722123044913987	0.729601541973313	NA	NA	NA	NA
100503742	0.0282984190653579	0.901105724900107	NA	NA	NA	NA
100503759	-0.0674474009808161	0.680959743603842	NA	NA	NA	NA
100503783	0.0453514493254703	0.797588734229151	NA	NA	NA	NA
100503785	0.0728755552891727	0.766500108747172	NA	NA	NA	NA
100503797	0.0350949325081871	0.871164832867402	NA	NA	NA	NA
100503802	0.00863894240448015	0.988371698716336	NA	NA	NA	NA
100503812	-0.0279486461764389	0.883676103618874	NA	NA	NA	NA
100503827	-0.00291898645722721	0.994551974801809	NA	NA	NA	NA
100503842	-0.217632537702621	0.756852737084533	NA	NA	NA	NA
100503855	-0.148801292388672	0.505385264530071	NA	NA	NA	NA
100503859	0.00718307805029239	0.976118626356248	NA	NA	NA	NA
100503868	0.11020981740096	0.522731852439581	NA	NA	NA	NA
100503869	0.0222733532930022	0.940581014706232	NA	NA	NA	NA
100503873	-0.0598914417497944	0.794477156398141	NA	NA	NA	NA
100503882	-0.00346577974887419	0.99289208651542	NA	NA	NA	NA
100503884	0.0997492941019837	0.902395405911471	NA	NA	NA	NA
100503890	0.0716431871364529	0.698609601283844	87502	Pet100	8	PET100 homolog (S. cerevisiae)
100503895	-0.044659146860254	0.88626107496949	NA	NA	NA	NA
100503912	-0.0564214418789186	0.820097326955379	NA	NA	NA	NA
100503915	-0.0104139089517261	0.97139742450016	132205	Smpd5	15	sphingomyelin phosphodiesterase 5
100503921	0.329493680430178	0.263330326290552	NA	NA	NA	NA
100503961	-0.142946532052316	0.519203264950557	NA	NA	NA	NA
100503966	0.00287417419156277	0.991745524249721	NA	NA	NA	NA
100503969	0.15658534868655	0.845093115836102	NA	NA	NA	NA
100504048	0.0362225475681583	0.856592555971657	NA	NA	NA	NA
100504061	0.0938966158532013	0.593147008534547	NA	NA	NA	NA
100504083	0.0041743459284973	0.987445042823494	NA	NA	NA	NA
100504106	-0.130439900058073	0.582451514064998	NA	NA	NA	NA
100504121	-0.00639070421892285	0.977148719098716	NA	NA	NA	NA
100504141	-0.061349336985641	0.777402432975895	NA	NA	NA	NA
100504156	-0.15363315801407	0.390020019628174	NA	NA	NA	NA
100504162	0.0496853362675758	0.787050973596722	NA	NA	NA	NA
100504164	-0.104737184822832	0.750583059687591	50481	Cmtm1	8	CKLF-like MARVEL transmembrane domain containing 1
100504166	-0.0414210598213973	0.896455295602149	NA	NA	NA	NA
100504195	-0.0540981258552131	0.901845542161804	13149	Micalcl	7	MICAL C-terminal like
100504206	0.0250211679572239	0.97061633025781	NA	NA	NA	NA
100504225	0.0532933589769806	0.829973534956513	NA	NA	NA	NA
100504230	0.142999650492302	0.592507972377575	NA	NA	NA	NA
100504231	-0.0836677810881037	0.630738431211069	NA	NA	NA	NA
100504255	0.0954656599015822	0.58635400318716	NA	NA	NA	NA
100504268	0.0178541841652224	0.963461419047987	NA	NA	NA	NA
100504304	0.00881401709390284	0.97286857233642	NA	NA	NA	NA
100504309	0.107643436994671	0.345474887168348	NA	NA	NA	NA
100504312	-0.025881030293446	0.944952649352221	NA	NA	NA	NA
100504350	-0.056145846497647	0.855159671656907	NA	NA	NA	NA
100504377	-0.112280290099847	0.552358162097208	NA	NA	NA	NA
100504389	-0.0690139054030858	0.802277854230974	NA	NA	NA	NA
100504404	-0.113019941263451	0.50724134813566	7751	H2-Ea-ps	17	histocompatibility 2, class II antigen E alpha, pseudogene
100504412	-0.029453038988466	0.910381885516534	NA	NA	NA	NA
100504446	-0.0275406101885229	0.926172970967481	51921	Prr22	17	proline rich 22
100504454	-0.0592153940629858	0.853637898422319	NA	NA	NA	NA
100504455	-0.352515669585692	0.123871209271555	NA	NA	NA	NA
100504457	0.10766822479557	0.745148136294351	NA	NA	NA	NA
100504461	-0.147354477042493	0.522731852439581	NA	NA	NA	NA
100504464	-0.0111554616078839	0.955231354862451	NA	NA	NA	NA
100504474	-0.31659793045884	0.297698714025617	133233	Smlr1	10	small leucine-rich protein 1
100504486	0.48760451854046	0.694694813811927	NA	NA	NA	NA
100504497	-0.137276420071574	0.786977022422379	NA	NA	NA	NA
100504500	-0.046320909727446	0.82968016744804	NA	NA	NA	NA
100504512	-0.0898192207829993	0.789147159783388	NA	NA	NA	NA
100504526	0.102867869119097	0.679712811104478	NA	NA	NA	NA
100504549	0.143886663388844	0.567738332642768	NA	NA	NA	NA
100504556	-0.0253707087764266	0.919700255260386	NA	NA	NA	NA
100504561	0.109482274208376	0.595082274282627	NA	NA	NA	NA
100504586	-0.0223710407921764	0.963461419047987	NA	NA	NA	NA
100504592	-0.284197234819656	0.291983489345112	NA	NA	NA	NA
100504594	-0.150128298307583	0.65578608298333	NA	NA	NA	NA
100504626	0.0339568333380047	0.897910021704464	NA	NA	NA	NA
100504628	-0.61437537449907	0.0185168027099699	NA	NA	NA	NA
100504637	0.0529765536077278	0.834487628614466	NA	NA	NA	NA
100504663	-0.137165089229514	0.750434078510443	45423	Atg14	14	autophagy related 14
100504676	-0.0474382146831829	0.89613716384606	NA	NA	NA	NA
100504687	0.0961078986743598	0.59035506309136	NA	NA	NA	NA
100504701	-0.00947351982780598	0.974086348686347	NA	NA	NA	NA
100504714	0.0445922264865555	0.809261621866971	NA	NA	NA	NA
100504715	0.102435689256307	0.596692376014486	NA	NA	NA	NA
100504734	0.0856514211620021	0.602708246486963	NA	NA	NA	NA
100504740	0.00934679750561118	0.984220702810623	NA	NA	NA	NA
100504965	0.158922276285378	0.335092444215624	NA	NA	NA	NA
100505034	-0.131930394237454	0.391520003317745	NA	NA	NA	NA
100515	0.0448491570975031	0.867136579427704	19115	Zfp518b	5	zinc finger protein 518B
100526796	-0.0484825803440772	0.739175516831165	NA	NA	NA	NA
100532	-0.380591908441574	0.452405900393751	27084	Rell1	5	RELT-like 1
100532730	0.102334809823027	0.553886346370235	NA	NA	NA	NA
100559	-1.47360684156582	0.0364850502607914	NA	NA	NA	NA
100561	0.46018205974941	0.0874320509596586	26432	Slc15a4	5	solute carrier family 15, member 4
100604	-0.102557290443383	0.750434078510443	12997	Lrrc8c	5	leucine rich repeat containing 8 family, member C
100608	0.0207512638162779	0.925271367602934	40545	Noc4l	5	nucleolar complex associated 4 homolog (S. cerevisiae)
100609	0.0142749214424898	0.962842700712327	6828	Nsun5	5	NOL1/NOP2/Sun domain family, member 5
100616095	-0.0316084511133079	0.873614281736973	NA	NA	NA	NA
100637	-0.155797938214939	0.814352345793133	14151	N4bp2l1	5	NEDD4 binding protein 2-like 1
100647	-0.0828660098116396	0.664065668734562	18435	Upk3b	5	uroplakin 3B
100662	0.128557122292734	0.711881286145694	NA	NA	NA	NA
100678	-0.0522713522084119	0.92101666337427	31245	Psph	5	phosphoserine phosphatase
100683	-0.155383276337725	0.369036600419033	NA	NA	NA	NA
100689	-0.105011312859934	0.604368069962673	40843	Spon2	5	spondin 2, extracellular matrix protein
100689703	0.119838758289125	0.600866518389948	NA	NA	NA	NA
100705	-0.657757215122402	0.134098003310181	74382	Acacb	5	acetyl-Coenzyme A carboxylase beta
100710	-0.323045229782616	0.149979777721636	41001	Pds5b	5	PDS5, regulator of cohesion maintenance, homolog B (S. cerevisiae)
100727	-0.085194771759399	0.778281070029932	117389	Ugt2b34	5	UDP glucuronosyltransferase 2 family, polypeptide B34
100732	-0.0164316556893205	0.966989493191202	56565	Mapre3	5	microtubule-associated protein, RP/EB family, member 3
100737	0.134627282959661	0.749655623216151	22867	Dcun1d4	5	DCN1, defective in cullin neddylation 1, domain containing 4 (S. cerevisiae)
100740	-0.0499722991324134	0.795230822279157	NA	NA	NA	NA
100756	0.0189417246102339	0.9408843229813	32789	Usp30	5	ubiquitin specific peptidase 30
100763	0.0101337532875894	0.957758392124365	8783	Ube3c	5	ubiquitin protein ligase E3C
100764	-0.0845660016287839	0.749998707796872	12585	Rita1	5	RBPJ interacting and tubulin associated 1
100855	-0.104943630947234	0.595137416784607	10809	Tbc1d14	5	TBC1 domain family, member 14
100861606	-0.0872003684870877	0.727209618993669	NA	NA	NA	NA
100861722	0.0370305061870102	0.865571583450991	NA	NA	NA	NA
100861853	-0.0237162272623905	0.97479387684362	NA	NA	NA	NA
100861869	0.000501599861906676	0.99866908048223	NA	NA	NA	NA
100861925	-0.0360530581328851	0.922801217132555	NA	NA	NA	NA
100861934	-0.00803182086085119	0.974323166805928	NA	NA	NA	NA
100862344	0.156378510094872	0.153422840721876	NA	NA	NA	NA
100862396	-0.0906838617283379	0.717141071055505	NA	NA	NA	NA
100862400	-0.0339802993151466	0.91870759457141	NA	NA	NA	NA
100900	-0.052235014479896	0.898671267365826	13945	Hscb	5	HscB iron-sulfur cluster co-chaperone homolog (E. coli)
100910	-0.0722528320623885	0.788541468819206	14763	Chpf2	5	chondroitin polymerizing factor 2
100929	-0.0524338426420785	0.832774442306187	7068	Tyw1	5	tRNA-yW synthesizing protein 1 homolog (S. cerevisiae)
100952	-0.0268805146893829	0.941647292020533	5117	Emilin1	5	elastin microfibril interfacer 1
100972	0.041680369988212	0.873614281736973	3135	Rab28	5	RAB28, member RAS oncogene family
100978	0.126012372060579	0.850597340875379	26752	Nfxl1	5	nuclear transcription factor, X-box binding-like 1
100986	0.210061292238279	0.176595998620141	17517	Akap9	5	A kinase (PRKA) anchor protein (yotiao) 9
101023	-0.00212032715727961	0.995450688893897	16955	Zfp513	5	zinc finger protein 513
101055633	-0.218953718253038	0.588734481850665	NA	NA	NA	NA
101055647	0.125456760940013	0.588249492675917	NA	NA	NA	NA
101055652	-0.040621761469593	0.900834928507198	NA	NA	NA	NA
101055670	0.105626339116032	0.644745783801409	NA	NA	NA	NA
101055694	-0.0563832798485366	0.836792011650971	NA	NA	NA	NA
101055698	-0.00670969654918796	0.983728665123326	NA	NA	NA	NA
101055727	-0.0138500875108374	0.955231354862451	NA	NA	NA	NA
101055730	0.150787638481591	0.464360116065235	NA	NA	NA	NA
101055738	-0.018425287710528	0.941647292020533	NA	NA	NA	NA
101055739	-0.0521337625715708	0.799011280396555	NA	NA	NA	NA
101055743	0.00918088686865026	0.976168052981299	NA	NA	NA	NA
101055764	0.493451947867586	0.255715900605629	NA	NA	NA	NA
101055769	-0.00148491454877053	0.996881062927957	NA	NA	NA	NA
101055780	-0.0485221499442217	0.880957511906912	NA	NA	NA	NA
101055782	-0.0253081186003277	0.889790751812956	NA	NA	NA	NA
101055794	-0.0266087165600535	0.908606038344945	NA	NA	NA	NA
101055802	0.110937910175186	0.615034900119284	NA	NA	NA	NA
101055814	0.0233565283836485	0.943713319433613	NA	NA	NA	NA
101055828	-0.0114307942861149	0.963452506085475	NA	NA	NA	NA
101055834	-0.0570151278609972	0.784221720502679	NA	NA	NA	NA
101055871	-0.00203563822671793	0.996544449314936	NA	NA	NA	NA
101055886	-0.0325700699034526	0.913537300688244	NA	NA	NA	NA
101055917	0.0273452294812566	0.879744535475939	NA	NA	NA	NA
101055922	0.0475263670724884	0.830037926534808	NA	NA	NA	NA
101055924	-0.0793892169997079	0.750434078510443	NA	NA	NA	NA
101055928	0.204237371659656	0.62520998692573	NA	NA	NA	NA
101055948	-0.12392417930381	0.296091844005316	NA	NA	NA	NA
101055955	-0.109947497521709	0.569147356756878	NA	NA	NA	NA
101055969	0.0113008008296021	0.976800443562486	NA	NA	NA	NA
101055998	-0.0911100772503071	0.798357245968186	NA	NA	NA	NA
101056011	0.0294457630568496	0.874862659651752	NA	NA	NA	NA
101056021	-0.0436913880304299	0.864833586231595	NA	NA	NA	NA
101056043	0.0872530309531863	0.719617255941069	NA	NA	NA	NA
101056045	-0.056417154400541	0.661779274015896	NA	NA	NA	NA
101056065	-0.0777757218573809	0.744592345363608	NA	NA	NA	NA
101056127	0.0092801450651141	0.976118626356248	NA	NA	NA	NA
101056131	-0.0384283941490215	0.926453306847529	NA	NA	NA	NA
101056146	0.470553934728375	0.012517907959327	NA	NA	NA	NA
101056152	-0.0401873819317728	0.940581014706232	NA	NA	NA	NA
101056165	-0.0732671500019206	0.736773612605729	NA	NA	NA	NA
101056180	-0.0293759730234075	0.907536648813916	NA	NA	NA	NA
101056197	-0.167410332700308	0.500619533440211	NA	NA	NA	NA
101056214	-0.0280752775011912	0.900834928507198	NA	NA	NA	NA
101056236	0.195265217601689	0.607113136854868	NA	NA	NA	NA
101056249	0.139445613105032	0.417020552041806	NA	NA	NA	NA
101095	0.0528801198872868	0.786703001189058	2647	Zfp282	6	zinc finger protein 282
101100	0.0954477007003538	0.597525801412094	NA	NA	NA	NA
101113	0.0571950966917241	0.889715981903169	43132	Snx21	2	sorting nexin family member 21
101118	-0.0566429442605445	0.793779668152831	11202	Tmem168	6	transmembrane protein 168
101122	-0.0486574374838185	0.838046028542375	18342	Rpusd3	6	RNA pseudouridylate synthase domain containing 3
101142	-0.0571088980896794	0.834687022358024	10211	Itfg2	6	integrin alpha FG-GAP repeat containing 2
101148	-0.182880756402001	0.554997046523895	34695	B630005N14Rik	6	RIKEN cDNA B630005N14 gene
101185	0.180218504729768	0.426214698805586	32263	Pot1a	6	protection of telomeres 1A
101187	0.0103407206002952	0.970951161749658	10680	Parp11	6	poly (ADP-ribose) polymerase family, member 11
101197	0.0594712764376073	0.871301039087997	128449	Zfp956	6	zinc finger protein 956
101202	0.0876004943402195	0.465294141588737	18724	Hepacam2	6	HEPACAM family member 2
101206	0.13480065272679	0.662686991806347	4633	Tada3	6	transcriptional adaptor 3
101214	0.141924339100857	0.481415680442329	40866	Tra2a	6	transformer 2 alpha homolog (Drosophila)
101240	-0.134039551927371	0.697245073990622	8562	Wdr91	6	WD repeat domain 91
101314	0.165617592049811	0.19198105466244	10210	Brk1	6	BRICK1, SCAR/WAVE actin-nucleating complex subunit
101351	0.0123936403457758	0.970951161749658	65276	Eogt	6	EGF domain-specific O-linked N-acetylglucosamine (GlcNAc) transferase
101358	0.0971990900176358	0.806208151826048	15271	Fbxl14	6	F-box and leucine-rich repeat protein 14
101359	0.115750011800515	0.547554088801665	46116	Prrt4	6	proline-rich transmembrane protein 4
101401	0.0204844399524307	0.932630512929061	18821	Adamts9	6	a disintegrin-like and metallopeptidase (reprolysin type) with thrombospondin type 1 motif, 9
101434	0.099593035917481	0.499371601856159	131210	Ceacam15	7	carcinoembryonic antigen-related cell adhesion molecule 15
101437	-0.0204135216595862	0.935499652980705	56798	Dhx32	7	DEAH (Asp-Glu-Ala-His) box polypeptide 32
101471	0.142091496939595	0.724884284121453	16377	Phrf1	7	PHD and ring finger domains 1
101476	0.168318620744558	0.408266255552797	11001	Plekha1	7	pleckstrin homology domain containing, family A (phosphoinositide binding specific) member 1
101488	-0.0377029300027214	0.944226663584557	21419	Slco2b1	7	solute carrier organic anion transporter family, member 2b1
101489	0.0643650454906677	0.738363655689293	23331	Ric8	7	resistance to inhibitors of cholinesterase 8 homolog (C. elegans)
101490	-0.0366168315560325	0.92773521860771	8962	Inpp5f	7	inositol polyphosphate-5-phosphatase F
101497	0.0316160551487075	0.92330604843072	16341	Plekhg2	7	pleckstrin homology domain containing, family G (with RhoGef domain) member 2
101502	-0.249883030400582	0.28079278529623	41617	Hsd3b7	7	hydroxy-delta-5-steroid dehydrogenase, 3 beta- and steroid delta-isomerase 7
101513	-0.0101619384332832	0.972237948590312	12477	Mob2	7	MOB kinase activator 2
101540	0.023093091003286	0.893398478796096	9516	Prkd2	7	protein kinase D2
101543	0.0837576856582691	0.801156131888702	64353	Wtip	7	WT1-interacting protein
101544	-0.0149945000161287	0.953929392789515	45485	Zfp575	7	zinc finger protein 575
101565	-0.150570714960171	0.422740906488187	8810	Ccp110	7	centriolar coiled coil protein 110
101568	0.0094821648041794	0.973834637292044	9509	Vrk3	7	vaccinia related kinase 3
101592	0.0628060760378313	0.83515370135239	11599	Eftud1	7	elongation factor Tu GTP binding domain containing 1
101602	0.132412049256821	0.422837656473203	18492	AI467606	7	expressed sequence AI467606
101604	0.0127629614264322	0.965346375581656	131271	E430018J23Rik	7	RIKEN cDNA E430018J23 gene
101612	0.426521366300642	0.0199395125862755	6644	Grwd1	7	glutamate-rich WD repeat containing 1
101613	-0.147050988398044	0.292331956720028	15881	Nlrp6	7	NLR family, pyrin domain containing 6
101631	-0.064945090167055	0.676686877581272	19056	Pwwp2b	7	PWWP domain containing 2B
101685	-0.00766109131454229	0.987767027364608	45499	Spty2d1	7	SPT2, Suppressor of Ty, domain containing 1 (S. cerevisiae)
101694	-0.00979929719056383	0.973633731492234	NA	NA	NA	NA
101700	-0.0971716771370907	0.588249492675917	NA	NA	NA	NA
101706	-0.0472064199351738	0.797069665575466	38150	Numa1	7	nuclear mitotic apparatus protein 1
101739	0.0366254026436854	0.856592555971657	13242	Psip1	4	PC4 and SFRS1 interacting protein 1
101744	0.1128459932663	0.79872658096149	NA	NA	NA	NA
101772	-0.00864737288266415	0.972237948590312	75079	Ano1	7	anoctamin 1, calcium activated chloride channel
101786	-0.0283136964013497	0.908956866301945	NA	NA	NA	NA
101809	-0.023760703397059	0.908606038344945	28061	Spred3	7	sprouty-related, EVH1 domain containing 3
101831	0.0618876765668146	0.700930059618312	17535	C230052I12Rik	7	RIKEN cDNA C230052I12 gene
101861	0.0696923077388787	0.880940019301347	69427	Ints4	7	integrator complex subunit 4
101867	0.304883046278697	0.183038757905869	5621	Rrp8	7	ribosomal RNA processing 8, methyltransferase, homolog (yeast)
101869	0.0449382025335945	0.875636280774205	32423	Unc45a	7	unc-45 homolog A (C. elegans)
101883	-0.007100649324153	0.98301778485198	49779	Igflr1	7	IGF-like family receptor 1
101943	0.00430446615794011	0.993834629340247	6579	Sf3b3	8	splicing factor 3b, subunit 3
101966	0.150948136409603	0.213161900512248	8537	D8Ertd738e	8	DNA segment, Chr 8, ERATO Doi 738, expressed
101985	-0.0165178981966481	0.96812859421791	11611	Usb1	8	U6 snRNA biogenesis 1
101994	0.222411333368082	0.263330326290552	18780	Champ1	8	chromosome alignment maintaining phosphoprotein 1
102022	0.436352938201328	0.0280774937737946	NA	NA	NA	NA
102032	0.214151880615614	0.415373729590151	26703	Smim19	8	small integral membrane protein 19
102058	0.181960071590932	0.445568885498261	44545	Exoc8	8	exocyst complex component 8
102060	0.00769154199802635	0.974581324019061	33474	Gadd45gip1	8	growth arrest and DNA-damage-inducible, gamma interacting protein 1
102075	-0.0839688353325503	0.726641945943038	18516	Plekhg4	8	pleckstrin homology domain containing, family G (with RhoGef domain) member 4
102093	-0.0752578531506751	0.738861469895143	247	Phkb	8	phosphorylase kinase beta
102098	0.000184867102994701	0.999387194726881	32254	Arhgef18	8	rho/rac guanine nucleotide exchange factor (GEF) 18
102103	-0.158551169455135	0.454987773396565	100292	Mtus1	8	mitochondrial tumor suppressor 1
102115	0.14069399463347	0.477925322821691	6290	Dohh	10	deoxyhypusine hydroxylase/monooxygenase
102122	0.0300293255875488	0.900834928507198	11797	Fam192a	8	family with sequence similarity 192, member A
102124	0.115505422559443	0.612111152153598	12957	Enkd1	8	enkurin domain containing 1
102132	0.0456837278602436	0.858761407091483	NA	NA	NA	NA
102141	0.0408575843300687	0.89613716384606	23744	Snx25	8	sorting nexin 25
102162	0.235462057348991	0.246355016229534	8676	Taf5l	8	TAF5-like RNA polymerase II, p300/CBP-associated factor (PCAF)-associated factor
102182	0.103144411286871	0.528679604836073	16298	Prmt10	8	protein arginine methyltransferase 10 (putative)
102193	0.0853126039705128	0.598075068188407	41193	Zdhhc7	8	zinc finger, DHHC domain containing 7
102209	0.037025831046563	0.873054669369683	2318	Snapc2	8	small nuclear RNA activating complex, polypeptide 2
102247	0.587105722253121	0.0110330034079539	32425	Agpat6	8	1-acylglycerol-3-phosphate O-acyltransferase 6 (lysophosphatidic acid acyltransferase, zeta)
102278	0.0131207802933488	0.974560011544898	65128	Cpne7	8	copine VII
102294	-0.549522440323958	0.0060153308798052	133054	Cyp4v3	8	cytochrome P450, family 4, subfamily v, polypeptide 3
102323	0.108974605394124	0.698358706365418	85990	Dcun1d2	8	DCN1, defective in cullin neddylation 1, domain containing 2 (S. cerevisiae)
102334	0.0253704410286453	0.940333359321994	9768	Ankrd10	8	ankyrin repeat domain 10
102339	0.0381728503823417	0.906976678663215	7155	Cog4	8	component of oligomeric golgi complex 4
102371	-0.105774481236002	0.656103907692417	45124	Myzap	9	myocardial zonula adherens protein
102414	-0.0511988776268169	0.8888500958488	101534	Clk3	9	CDC-like kinase 3
102423	0.0672795428091417	0.705932830570993	9174	Hinfp	9	histone H4 transcription factor
102436	-0.0764643273085976	0.656427670930686	6526	Lars2	9	leucyl-tRNA synthetase, mitochondrial
102442	-0.181497526947309	0.412248013680879	NA	NA	NA	NA
102448	0.2081359740145	0.228161862131374	3746	Xylb	9	xylulokinase homolog (H. influenzae)
102462	0.0377660449283361	0.908606038344945	6120	Imp3	9	IMP3, U3 small nucleolar ribonucleoprotein, homolog (yeast)
102502	-0.100374053576289	0.528242777548218	68270	Pls1	9	plastin 1 (I-isoform)
102545	0.0337816433604194	0.868848721380713	15882	Cmtm7	9	CKLF-like MARVEL transmembrane domain containing 7
102566	0.0928998834483208	0.640022175639049	14314	Ano10	9	anoctamin 10
102570	-0.162860532026922	0.508968802973582	3140	Slc22a13	9	solute carrier family 22 (organic cation transporter), member 13
102580	-0.00842666794816083	0.984341528113483	6756	Alg9	9	asparagine-linked glycosylation 9 (alpha 1,2 mannosyltransferase)
102595	0.0496427095402785	0.791885911541245	11870	Plekho2	9	pleckstrin homology domain containing, family O member 2
102607	-0.0578193881420948	0.67490059533038	8846	Snx19	9	sorting nexin 19
102614	0.0170636494774383	0.972948602831937	23048	Rpp25	9	ribonuclease P/MRP 25 subunit
102623	0.013454002668249	0.96961497576563	NA	NA	NA	NA
102626	0.0470653180317688	0.861221218020195	55836	Mapkapk3	9	mitogen-activated protein kinase-activated protein kinase 3
102632	-0.122424889878555	0.553886346370235	49896	Acad11	9	acyl-Coenzyme A dehydrogenase family, member 11
102644	0.0919923762093013	0.789716919690742	14334	Oaf	9	OAF homolog (Drosophila)
102657	-0.167787107295789	0.210670944166356	11892	Cd276	9	CD276 antigen
102688	-0.0498109638882482	0.832774442306187	NA	NA	NA	NA
102693	-0.0306641685810334	0.902395405911471	15903	Phldb1	9	pleckstrin homology-like domain, family B, member 1
102747	0.0108859182819652	0.966989493191202	9782	Lrrc49	9	leucine rich repeat containing 49
102774	-0.0418284025234605	0.795230822279157	13197	Bbs4	9	Bardet-Biedl syndrome 4 (human)
102791	0.0917553263877169	0.525256356248782	11161	Tcta	9	T cell leukemia translocation altered gene
102857	-0.0494044966092844	0.808211599438054	4113	Slc6a8	X	solute carrier family 6 (neurotransmitter transporter, creatine), member 8
102866	-0.0685998467443891	0.75021536285053	128200	Pls3	X	plastin 3 (T-isoform)
102920	-0.116167715420763	0.416790417304371	4899	Cenpi	X	centromere protein I
102941	-0.0744407304548198	0.720911862062348	NA	NA	NA	NA
102954	-0.179409244299407	0.119430760500345	NA	NA	NA	NA
102991	-0.262964743714976	0.0870614829295796	86812	AU022751	X	expressed sequence AU022751
103012	-0.0373763388297492	0.79872658096149	NA	NA	NA	NA
103080	-0.156511018736516	0.407705519261394	27035	Sept10	10	septin 10
103098	-0.0510190928886383	0.805672321742892	18163	Slc6a15	10	solute carrier family 6 (neurotransmitter transporter), member 15
103135	-0.0222201783847247	0.955306899175738	5918	Pan2	10	PAN2 polyA specific ribonuclease subunit homolog (S. cerevisiae)
103136	0.0117190134171805	0.967708703751796	5129	Pwp1	10	PWP1 homolog (S. cerevisiae)
103140	1.02048076731273	0.0783801385553848	NA	NA	NA	NA
103142	-0.577104636120881	0.109131983808506	NA	NA	NA	NA
103149	0.124884923672376	0.366063929967645	9471	Upb1	10	ureidopropionase, beta
103161	0.00116677837174883	0.996425014178071	48030	Apof	10	apolipoprotein F
103172	-0.000684243344815982	0.997831553165763	27885	Chchd10	10	coiled-coil-helix-coiled-coil-helix domain containing 10
103175	-0.0550920874905918	0.781485618271454	NA	NA	NA	NA
103199	0.116395942365587	0.618595632589521	6713	Fig4	10	FIG4 homolog (S. cerevisiae)
103213	0.373030217176832	0.00765571537068858	15885	Traf3ip2	10	TRAF3 interacting protein 2
103220	0.0147312550709486	0.971442523193133	52968	BC030307	10	cDNA sequence BC030307
103232	-0.0889033497401108	0.525985870383249	NA	NA	NA	NA
103236	0.109931070417833	0.493292525970092	100845	Csnk1g2	10	casein kinase 1, gamma 2
103266	-0.0889607014589178	0.816363154409495	17533	AI597468	10	expressed sequence AI597468
103268	-0.0396181977728824	0.855202621018753	12254	Cep57l1	10	centrosomal protein 57-like 1
103284	0.0272894495287295	0.944226663584557	13114	Zc3h10	10	zinc finger CCCH type containing 10
103406	-0.140612611234925	0.379922321387053	88124	Zfr2	10	zinc finger RNA binding protein 2
103425	0.0750494655681386	0.592705862999655	10604	Ncln	10	nicalin homolog (zebrafish)
103466	0.489324441460971	0.0184272680665039	9571	Nt5dc3	10	5'-nucleotidase domain containing 3
103468	0.201213760900576	0.179779610127777	5555	Nup107	10	nucleoporin 107
103511	0.0720219846322134	0.827402822884846	17807	Fam26e	10	family with sequence similarity 26, member E
103534	-0.0137739968178376	0.952868462028172	8611	Mgat4b	11	mannoside acetylglucosaminyltransferase 4, isoenzyme B
103537	-0.13485106516899	0.62520998692573	NA	NA	NA	NA
103551	0.271815953674242	0.135471795948718	82351	E130012A19Rik	11	RIKEN cDNA E130012A19 gene
103554	-0.244095369064613	0.107593229661015	113742	Psme4	11	proteasome (prosome, macropain) activator subunit 4
103573	0.0913503684864807	0.746260638343085	2554	Xpo1	11	exportin 1, CRM1 homolog (yeast)
103583	0.00855555766666427	0.967080119613152	NA	NA	NA	NA
103655	0.126046373488199	0.633229494008919	68807	Sec14l4	11	SEC14-like 4 (S. cerevisiae)
103677	0.155743483206295	0.176310961139303	23024	Smg6	11	Smg-6 homolog, nonsense mediated mRNA decay factor (C. elegans)
103694	0.0368921136954974	0.883582422788258	5308	Tmed4	11	transmembrane emp24 protein transport domain containing 4
103710	0.0735072299390316	0.683421036559168	37409	Slc35e4	11	solute carrier family 35, member E4
103711	0.12221877237889	0.48041606319053	NA	NA	NA	NA
103712	0.0809440458312558	0.80264441657209	122081	6330403K07Rik	11	RIKEN cDNA 6330403K07 gene
103724	-0.0143237313643505	0.95878165359528	32762	Tbc1d10a	11	TBC1 domain family, member 10a
103729	0.00865008484941399	0.976800443562486	NA	NA	NA	NA
103733	0.168513474017489	0.466577443734874	833	Tubg1	11	tubulin, gamma 1
103737	0.359265284146083	0.157390884250393	240	Pex12	11	peroxisomal biogenesis factor 12
103742	0.279459806234611	0.0831100621437634	11969	Mien1	11	migration and invasion enhancer 1
103743	0.293487280273693	0.269794148948338	9185	Tmem98	11	transmembrane protein 98
103765	0.0367662184636792	0.817847208874804	17795	Tmem17	11	transmembrane protein 17
103768	-0.00664287103514827	0.986069816842556	69216	Tubg2	11	tubulin, gamma 2
103775	0.00771980765287061	0.98930580239846	27855	Slc25a41	17	solute carrier family 25, member 41
103784	-0.0518350596186155	0.783860393180839	16321	Wdr92	11	WD repeat domain 92
103806	-0.0930187261796922	0.59035506309136	8845	Maml1	11	mastermind like 1 (Drosophila)
103836	-0.0178201065448453	0.956093935291739	9889	Zfp692	11	zinc finger protein 692
103841	0.00412597046477448	0.987148600669599	9933	Cuedc1	11	CUE domain containing 1
103844	-0.311699853743121	0.394089350892261	19481	Inca1	11	inhibitor of CDK, cyclin A1 interacting protein 1
103850	0.164240875248641	0.372479008273044	10622	Nt5m	11	5',3'-nucleotidase, mitochondrial
103889	0.00442238535764794	0.993589026172717	37584	Hoxb2	11	homeobox B2
103963	-0.0476681773541614	0.851135926498539	NA	NA	NA	NA
103967	-0.0853911582112499	0.525256356248782	22906	Dnm3	1	dynamin 3
103978	-0.0818423505237247	0.68383405248113	3285	Gpc5	14	glypican 5
103988	-0.476766520589168	0.36813675627266	55440	Gck	11	glucokinase
104001	0.067535829545081	0.813762705143044	49654	Rtn1	12	reticulon 1
104002	0.0887410418608887	0.679712811104478	122226	Ctsq	13	cathepsin Q
104009	0.234889728961331	0.214793096625804	37690	Qsox1	1	quiescin Q6 sulfhydryl oxidase 1
104010	0.0470863130988377	0.910191809845195	23148	Cdh22	2	cadherin 22
104015	0.166456639378254	0.213478219864035	48252	Synj1	16	synaptojanin 1
104027	0.0722336256153824	0.718092832709335	5274	Synpo	18	synaptopodin
104069	-0.042737757652997	0.908956866301945	2320	Sncb	13	synuclein, beta
104079	-0.00587929675553855	0.987148600669599	5227	Nxph3	11	neurexophilin 3
104080	0.0819549834825599	0.698609601283844	11020	Nxph4	10	neurexophilin 4
104082	0.100524373585243	0.732407363424076	11408	Wdr7	18	WD repeat domain 7
104086	-0.325617358985239	0.0140896655832536	36040	Cyp27a1	1	cytochrome P450, family 27, subfamily a, polypeptide 1
104099	0.0553667271884528	0.726473412781718	1664	Itga9	9	integrin alpha 9
104103	-0.0627973658707743	0.628208017524596	NA	NA	NA	NA
104110	-0.00344951271996052	0.993589026172717	23149	Adcy4	14	adenylate cyclase 4
104111	0.0644793969236135	0.635669337728266	2978	Adcy3	12	adenylate cyclase 3
104112	0.608710411325719	0.179839362023451	854	Acly	11	ATP citrate lyase
104130	0.0691071998080837	0.704779778405554	10398	Ndufb11	X	NADH dehydrogenase (ubiquinone) 1 beta subcomplex, 11
104156	-0.145134366583084	0.670109845262185	3276	Etv5	16	ets variant gene 5
104158	-0.428576905751406	0.044545664716412	35606	Ces1d	8	carboxylesterase 1D
104174	0.195039322704462	0.258822604637371	141	Gldc	19	glycine decarboxylase
104175	0.423813029387626	0.52138744714763	17084	Sbk1	7	SH3-binding kinase 1
104183	-0.0132115350787014	0.956818848146798	NA	NA	NA	NA
104184	0.144870450042664	0.698358706365418	330	Blmh	11	bleomycin hydrolase
104215	-0.154461168559082	0.453023621701241	22704	Rhoq	17	ras homolog gene family, member Q
104248	0.176507929922209	0.388900346423266	49307	Cabin1	10	calcineurin binding protein 1
104252	0.0754135744457018	0.827124749607758	4933	Cdc42ep2	19	CDC42 effector protein (Rho GTPase binding) 2
104263	-0.0652993836251197	0.910191809845195	10196	Kdm3a	6	lysine (K)-specific demethylase 3A
104271	-0.180410323699616	0.381045698384743	12837	Tex15	8	testis expressed gene 15
104318	0.0124857067305033	0.95669716565485	74841	Csnk1d	11	casein kinase 1, delta
104346	-0.0925461434027364	0.520634537018395	1135	Gas8	8	growth arrest specific 8
104348	-0.0365908303879277	0.896473899704788	NA	NA	NA	NA
104349	-0.0308345128257024	0.949983649434716	NA	NA	NA	NA
104360	0.0527675002185166	0.786992422107487	10730	Isl2	9	insulin related protein 2 (islet 2)
104362	-0.0385903418772031	0.907305985014602	56414	Meig1	2	meiosis expressed gene 1
104382	0.0947945984916991	0.523450199893792	10572	Barhl2	5	BarH-like 2 (Drosophila)
104383	0.156470552135889	0.495491018503766	14280	Rcor2	19	REST corepressor 2
104384	0.0484466885719916	0.887142501750046	NA	NA	NA	NA
104394	0.123886071798305	0.619015207796975	1471	E2f4	8	E2F transcription factor 4
104401	0.0462143407935862	0.808904054167687	17000	Pcnxl3	19	pecanex-like 3 (Drosophila)
104416	0.0443043367631066	0.751683384383938	3421	Bap1	14	Brca1 associated protein 1
104418	0.215231464640244	0.0806342704021634	37831	Dgkz	2	diacylglycerol kinase zeta
104443	-0.180102144472827	0.378899177987128	56982	Npffr2	5	neuropeptide FF receptor 2
104444	-0.096619895444336	0.585141804168714	6447	Rexo2	9	REX2, RNA exonuclease 2 homolog (S. cerevisiae)
104445	0.0315176853022781	0.953835885580835	5128	Cdc42ep1	15	CDC42 effector protein (Rho GTPase binding) 1
104457	-0.0667987880342471	0.749998707796872	12273	0610010K14Rik	11	RIKEN cDNA 0610010K14 gene
104458	0.0545892565192965	0.825976021089315	68281	Rars	11	arginyl-tRNA synthetase
104479	0.0518420537756672	0.963452506085475	15886	Ccdc117	11	coiled-coil domain containing 117
104522	0.06727345943471	0.806293622834307	NA	NA	NA	NA
104570	0.0468085437815677	0.801162244129293	68886	Smek2	11	SMEK homolog 2, suppressor of mek1 (Dictyostelium)
104582	0.0906733244830882	0.726866827184315	66105	Rprml	11	reprimo-like
104601	0.0754265953998905	0.75391116541501	49982	Mycbpap	11	MYCBP associated protein
104625	0.0462352202786693	0.883582422788258	69187	Cnot6	11	CCR4-NOT transcription complex, subunit 6
104662	0.617909285221862	0.0569451988431252	5576	Tsr1	11	TSR1 20S rRNA accumulation
104681	0.0941337814165788	0.562978400695034	20984	Slc16a6	11	solute carrier family 16 (monocarboxylic acid transporters), member 6
104692	-0.159981761325344	0.460221518179894	NA	NA	NA	NA
104709	-0.0759238576068562	0.726866827184315	46215	Pik3r6	11	phosphoinositide-3-kinase, regulatory subunit 6
104718	-0.256336107749481	0.244465773481722	NA	NA	NA	NA
104721	0.185214180019775	0.502414902729952	3627	Ddx1	12	DEAD (Asp-Glu-Ala-Asp) box polypeptide 1
104725	0.652883467176849	0.000913202608719165	15889	Sptssa	12	serine palmitoyltransferase, small subunit A
104732	0.000597637701233111	0.998518418388268	77129	4930427A07Rik	12	RIKEN cDNA 4930427A07 gene
104759	-0.0195052599994456	0.967397558047203	16350	Pld4	12	phospholipase D family, member 4
104771	0.210942402524236	0.470759196606019	9524	Jkamp	12	JNK1/MAPK8-associated membrane protein
104776	0.102012843714338	0.454269433652749	4082	Aldh6a1	12	aldehyde dehydrogenase family 6, subfamily A1
104799	0.092480613079684	0.694564363677636	NA	NA	NA	NA
104806	0.0522837748745681	0.785401220467413	NA	NA	NA	NA
104816	0.0351333231333406	0.955231354862451	113390	Aspg	12	asparaginase homolog (S. cerevisiae)
104831	0.0961539456433291	0.561061530454957	81798	Ptpn23	9	protein tyrosine phosphatase, non-receptor type 23
104836	0.293681482018448	0.379481876300221	11734	Cbll1	12	Casitas B-lineage lymphoma-like 1
104859	0.00570003403198527	0.984173930639318	8897	Tecpr2	12	tectonin beta-propeller repeat containing 2
104871	-0.00163716790706214	0.997146460130891	10189	Spata7	12	spermatogenesis associated 7
104884	-0.0960046134659205	0.548744250759245	5424	Tdp1	12	tyrosyl-DNA phosphodiesterase 1
104885	0.0950623291108572	0.763616810303261	16809	Tmem179	12	transmembrane protein 179
104886	-0.00699676800372018	0.987812799924504	64471	Rab15	12	RAB15, member RAS oncogene family
104910	-0.527112469589142	0.297431917124047	64441	Slc25a47	12	solute carrier family 25, member 47
104923	-1.5983764311528	9.42614269767968e-06	75081	Adi1	12	acireductone dioxygenase 1
104943	-0.0790363609678844	0.602571140101099	75262	Fam110c	12	family with sequence similarity 110, member C
105000	0.0314997847917393	0.871272190609058	34623	Dnal1	12	dynein, axonemal, light chain 1
105005	0.0947854826825987	0.637684335108725	12576	Fam84a	12	family with sequence similarity 84, member A
105014	0.121751753641	0.52138744714763	75139	Rdh14	12	retinol dehydrogenase 14 (all-trans and 9-cis)
105083	-0.00450541321957143	0.995566446187236	6835	Pelo	13	pelota homolog (Drosophila)
105148	0.176824288880379	0.488581392000674	5325	Iars	13	isoleucine-tRNA synthetase
105171	-1.64582968376268	0.363072461318432	69318	Arrdc3	13	arrestin domain containing 3
105193	0.0674885393014453	0.819867407806191	18439	Nhlrc1	13	NHL repeat containing 1
105203	0.170222209575335	0.6079244372802	26435	BC016423	13	cDNA sequence BC016423
105239	0.0718288023914102	0.693604721295116	8934	Rnf44	13	ring finger protein 44
105245	-0.0369136859558239	0.900800239944153	11125	Txndc5	13	thioredoxin domain containing 5
105246	0.0134884219828848	0.967146679826454	82462	Brd9	13	bromodomain containing 9
105278	0.137778843607046	0.511464574594586	8109	Cdk20	13	cyclin-dependent kinase 20
105298	0.0263000519396028	0.900293366771236	9714	Epdr1	13	ependymin related protein 1 (zebrafish)
105348	-0.0886987722211288	0.709343909574438	12346	Golm1	13	golgi membrane protein 1
105349	-0.127679385597399	0.328646355549106	128661	Akr1c18	13	aldo-keto reductase family 1, member C18
105351	0.213823945453631	0.363361354792804	11439	AW209491	13	expressed sequence AW209491
105352	0.183759654809293	0.155432705785489	86039	Dusp22	13	dual specificity phosphatase 22
105355	-0.478410658973397	0.0232433173372233	21319	Slc17a3	13	solute carrier family 17 (sodium phosphate), member 3
105364	0.0394352916086893	0.907323677393658	NA	NA	NA	NA
105372	0.12405004926905	0.474244652267235	6629	Utp15	13	UTP15, U3 small nucleolar ribonucleoprotein, homolog (yeast)
105377	0.0665837605335033	0.691965532087306	13000	Ankrd32	13	ankyrin repeat domain 32
105387	-0.519726451442438	0.0114597693313123	64472	Akr1c14	13	aldo-keto reductase family 1, member C14
105418	-0.0495339187269499	0.788623678562834	NA	NA	NA	NA
105428	-0.00688499346552796	0.985195009883577	67023	Fam149b	14	family with sequence similarity 149, member B
105439	0.0308314343876361	0.888304175902798	16943	Slain1	14	SLAIN motif family, member 1
105440	0.232600083521785	0.409465798134399	9754	Kctd9	14	potassium channel tetramerisation domain containing 9
105445	-0.0794650839575466	0.598634776975616	NA	NA	NA	NA
105446	-0.0789392069807624	0.757726256865734	22983	Gmpr2	14	guanosine monophosphate reductase 2
105450	0.0931036139412482	0.542492289953283	11697	Mmrn2	14	multimerin 2
105501	0.175788840655354	0.257894183329851	56937	Abhd4	14	abhydrolase domain containing 4
105504	0.231774483840119	0.123871209271555	38195	Exoc5	14	exocyst complex component 5
105511	-0.125925268535116	0.653071235169168	19055	Fam170b	14	family with sequence similarity 170, member B
105513	-0.176083965818883	0.412089597672657	14613	Chmp7	14	charged multivesicular body protein 7
105518	0.0768630036224476	0.585407185506204	NA	NA	NA	NA
105522	0.0374621390451253	0.931183689499964	35374	Ankrd28	14	ankyrin repeat domain 28
105559	0.0778377415623055	0.878791297954744	76766	Mbnl2	14	muscleblind-like 2
105590	-0.0557243625834278	0.878798529862457	NA	NA	NA	NA
105638	0.076373286682526	0.758020878517213	44717	Dph3	14	diphthamine biosynthesis 3
105653	0.0125316476578154	0.975032045795619	8847	Phyhip	14	phytanoyl-CoA hydroxylase interacting protein
105663	-0.220791131256172	0.102912090026867	17691	Thtpa	14	thiamine triphosphatase
105670	-0.217483516936911	0.208463832022511	970	Rcbtb2	14	regulator of chromosome condensation (RCC1) and BTB (POZ) domain containing protein 2
105675	0.347637760943007	0.141029028309283	38696	Ppif	14	peptidylprolyl isomerase F (cyclophilin F)
105689	0.100638985768024	0.488581392000674	9005	Mycbp2	14	MYC binding protein 2
105722	0.0807939254927783	0.563252660971342	27888	Ano6	15	anoctamin 6
105727	0.0298728487334019	0.865571583450991	12745	Slc38a1	15	solute carrier family 38, member 1
105732	0.0191941723116864	0.971185402835854	15890	Fam83h	15	family with sequence similarity 83, member H
105734	0.0806928373331885	0.671199059690854	129878	Tigd5	15	tigger transposable element derived 5
105782	-0.0125398092412778	0.965519877249161	44228	Scrib	15	scribbled homolog (Drosophila)
105785	0.156014646766574	0.158603502793376	68533	Kdelr3	15	KDEL (Lys-Asp-Glu-Leu) endoplasmic reticulum protein retention receptor 3
105787	-0.0528974087457383	0.898869597160684	49590	Prkaa1	15	protein kinase, AMP-activated, alpha 1 catalytic subunit
105827	-0.0660281866659211	0.674687958771295	18649	Amigo2	15	adhesion molecule with Ig like domain 2
105833	0.106904593767809	0.781940719548656	13226	Ccdc65	15	coiled-coil domain containing 65
105835	0.0720471809778473	0.723731923091661	9249	Sgsm3	15	small G protein signaling modulator 3
105837	0.170750948127155	0.305656950510041	11102	Mtbp	15	Mdm2, transformed 3T3 cell double minute p53 binding protein
105841	-0.0405469656327764	0.848481100867064	28254	Dennd3	15	DENN/MADD domain containing 3
105844	0.0279307750569115	0.954009471948564	8728	Card10	15	caspase recruitment domain family, member 10
105847	0.00536258973705017	0.986443625140492	11251	Lmf2	15	lipase maturation factor 2
105853	0.056964919902331	0.861543701781439	14167	Mal2	15	mal, T cell differentiation protein 2
105855	0.0913913454384856	0.786992422107487	3901	Nckap1l	15	NCK associated protein 1 like
105859	0.0725169437985	0.8838250432849	8701	Csdc2	15	cold shock domain containing C2, RNA binding
105866	0.00135814713534543	0.997146460130891	25876	Krt72	15	keratin 72
105892	-0.395679120319907	0.112317220079656	NA	NA	NA	NA
105988	0.223466209639623	0.304130614872666	32151	Espl1	15	extra spindle pole bodies 1 (S. cerevisiae)
106014	-0.0298130554268949	0.917493503813565	22888	Fam19a5	15	family with sequence similarity 19, member A5
106021	-0.000752603773121585	0.998607528069264	4237	Topors	4	topoisomerase I binding, arginine/serine-rich
106025	0.0473367165701823	0.747893768570888	11918	Sharpin	15	SHANK-associated RH domain interacting protein
106039	0.0751814990727411	0.530534401371545	39250	Gga1	15	golgi associated, gamma adaptin ear containing, ARF binding protein 1
106042	-0.20914330489829	0.272039726797436	17686	Prickle1	15	prickle homolog 1 (Drosophila)
106052	0.0290964245269461	0.894195501280656	8134	Fbxo4	15	F-box protein 4
106059	-0.0910146236402136	0.483142581630281	NA	NA	NA	NA
106064	0.00968196841746582	0.97880421665022	NA	NA	NA	NA
106068	-0.167486636539846	0.458469905094225	69908	Slc45a4	15	solute carrier family 45, member 4
106073	-0.0414491530686441	0.794509485855823	69517	Mfsd5	15	major facilitator superfamily domain containing 5
106143	0.0484065825800677	0.860559989934344	2718	Cggbp1	16	CGG triplet repeat binding protein 1
106200	0.28355593076215	0.464349576600145	9301	Txndc11	16	thioredoxin domain containing 11
106205	0.22753365793193	0.36813675627266	NA	NA	NA	NA
106248	0.162874610760412	0.295018908680705	41576	Qtrtd1	16	queuine tRNA-ribosyltransferase domain containing 1
106264	0.188012647658785	0.094951739722173	NA	NA	NA	NA
106298	0.179265819526729	0.661779274015896	39531	Rrn3	16	RRN3 RNA polymerase I transcription factor homolog (yeast)
106326	0.0583167927724517	0.844109263964848	23385	Osbpl11	16	oxysterol binding protein-like 11
106338	-0.0604726038918475	0.845097762654526	65358	Nsun3	16	NOL1/NOP2/Sun domain family member 3
106344	-0.141758890176498	0.384974475442271	6288	Rfc4	16	replication factor C (activator 1) 4
106347	-0.00568165323485292	0.978159095020736	15892	Ildr1	16	immunoglobulin-like domain containing receptor 1
106369	0.0835869561064984	0.566151614855748	50340	Ypel1	16	yippee-like 1 (Drosophila)
106389	-0.0132176896828824	0.972237948590312	10208	Eaf2	16	ELL associated factor 2
106393	0.0257988971870917	0.943921794410589	45500	Srl	16	sarcalumenin
106407	0.163380507059526	0.268186399709017	44941	Slc51a	16	solute carrier family 51, alpha subunit
106504	-0.0800516165221357	0.570114253227272	NA	NA	NA	NA
106512	0.0974009200421468	0.732636151024584	11136	Gpsm3	17	G-protein signalling modulator 3 (AGS3-like, C. elegans)
106522	0.00891012522295576	0.990648649197513	18932	Pkdcc	17	protein kinase domain containing, cytoplasmic
106529	-0.0432818574245708	0.78149375628128	36231	Tecr	8	trans-2,3-enoyl-CoA reductase
106557	-0.0654095646830193	0.786992422107487	69533	Ldhal6b	17	lactate dehydrogenase A-like 6B
106564	0.196308558058597	0.275862078576082	6173	Ppcs	4	phosphopantothenoylcysteine synthetase
106565	0.0430222783673102	0.856466853627342	11397	Dlk2	17	delta-like 2 homolog (Drosophila)
106572	-0.112519058183956	0.47605158379164	5001	Rab31	17	RAB31, member RAS oncogene family
106581	0.0600314093614926	0.766500108747172	12932	Itfg3	17	integrin alpha FG-GAP repeat containing 3
106582	-0.163201154700433	0.391201736218036	38294	Nrm	17	nurim (nuclear envelope membrane protein)
106583	0.309463768040255	0.418536129858532	8928	Scaf8	17	SR-related CTD-associated factor 8
106585	0.116851999408666	0.397502715909304	9059	Ankrd12	17	ankyrin repeat domain 12
106618	0.109076419707888	0.744160098247308	NA	NA	NA	NA
106628	0.040071942787784	0.914545875355539	99728	Trip10	17	thyroid hormone receptor interactor 10
106633	0.0577980569700509	0.895191068213472	40979	Ift140	17	intraflagellar transport 140
106639	-0.0549298481653331	0.81034118712076	18727	Vmac	17	vimentin-type intermediate filament associated coiled-coil protein
106648	0.544608543499159	0.00437500358949084	80199	Cyp4f15	17	cytochrome P450, family 4, subfamily f, polypeptide 15
106672	0.121097237340813	0.73276690847382	NA	NA	NA	NA
106707	0.0259206688821036	0.911814876781257	12424	Rpusd1	17	RNA pseudouridylate synthase domain containing 1
106740	-0.0153205994664907	0.955231354862451	NA	NA	NA	NA
106757	0.122309414479054	0.683981823336122	51896	Catsperd	17	catsper channel auxiliary subunit delta
106759	0.0850234350638903	0.845420455132269	NA	NA	NA	NA
106763	0.0929961700967077	0.647765083218612	50342	Ttbk1	17	tau tubulin kinase 1
106766	-0.0286592990648593	0.910191809845195	9798	Stap2	17	signal transducing adaptor family member 2
106794	0.0247427976832206	0.941647292020533	56267	Dhx57	17	DEAH (Asp-Glu-Ala-Asp/His) box polypeptide 57
106795	0.0284699735700276	0.907305985014602	5156	Tcf19	17	transcription factor 19
106821	-0.113934969596961	0.664797816202573	NA	NA	NA	NA
106840	0.112005090462819	0.493747764589964	43997	Unc119b	5	unc-119 homolog B (C. elegans)
106861	-0.0282830390445152	0.936288784335141	14055	Abhd3	18	abhydrolase domain containing 3
106869	0.0388014022917664	0.848809423198937	8649	Tnfaip8	18	tumor necrosis factor, alpha-induced protein 8
106877	-0.00405938097873992	0.986069816842556	18728	Afap1l1	18	actin filament associated protein 1-like 1
106878	-0.134602696263342	0.290903310049211	13167	Smim3	18	small integral membrane protein 3
106894	0.0319681602261408	0.845093115836102	NA	NA	NA	NA
106931	0.0312079183317513	0.877322442341123	65999	Kctd1	18	potassium channel tetramerisation domain containing 1
106947	0.107221153151572	0.329610153604735	44230	Slc39a3	10	solute carrier family 39 (zinc transporter), member 3
106952	0.0195400273885626	0.941647292020533	NA	NA	NA	NA
106957	0.0915705815874679	0.602708246486963	8199	Slc39a6	18	solute carrier family 39 (metal ion transporter), member 6
107022	-0.262371351943733	0.374443844844525	32570	Gramd3	18	GRAM domain containing 3
107029	0.0131481622125129	0.96119637336564	37615	Me2	18	malic enzyme 2, NAD(+)-dependent, mitochondrial
107035	-0.0371249762412962	0.894361053855004	34526	Fbxo38	18	F-box protein 38
107045	0.264409393248756	0.366063929967645	7083	Lars	18	leucyl-tRNA synthetase
107047	0.0146821790297835	0.975155803021299	41354	Psmg2	18	proteasome (prosome, macropain) assembly chaperone 2
107065	-0.036286491633911	0.821236502684408	65342	Lrrtm2	18	leucine rich repeat transmembrane neuronal 2
107071	0.128804926826097	0.458087923134025	41226	Wdr74	19	WD repeat domain 74
107094	0.373298983838878	0.0674619389234866	NA	NA	NA	NA
107141	-0.329793467681705	0.0473433068889346	NA	NA	NA	NA
107146	-0.289901823777024	0.057907210880717	64840	Glyat	19	glycine-N-acyltransferase
107173	-0.138923587012167	0.263601321913969	10598	Gpr137	19	G protein-coupled receptor 137
107182	0.168992682022021	0.270663450415522	31978	Btaf1	19	BTAF1 RNA polymerase II, B-TFIID transcription factor-associated, (Mot1 homolog, S. cerevisiae)
107197	0.196293086515372	0.179894947437111	84061	AI462493	19	expressed sequence AI462493
107221	0.0422308947482843	0.891443331336331	18769	Ffar4	19	free fatty acid receptor 4
107227	-0.018469452573445	0.9691846517072	8549	Macrod1	19	MACRO domain containing 1
107239	-0.0527758005300338	0.891443331336331	NA	NA	NA	NA
107242	0.0321696672029983	0.926444471840918	12869	AI837181	19	expressed sequence AI837181
107250	0.0818356848080839	0.693981943965925	12799	Kazald1	19	Kazal-type serine peptidase inhibitor domain 1
107260	0.247719324469453	0.263868263880546	9772	Otub1	19	OTU domain, ubiquitin aldehyde binding 1
107271	-0.120456597287726	0.439818998318624	2730	Yars	4	tyrosyl-tRNA synthetase
107272	-0.0127494768597352	0.976118626356248	6973	Psat1	19	phosphoserine aminotransferase 1
107305	0.1840443557269	0.698609601283844	45637	Vps37c	19	vacuolar protein sorting 37C (yeast)
107321	0.0878182753268923	0.698789655589811	3536	Lpxn	19	leupaxin
107328	0.0588400458773641	0.728609195630303	12878	Trpt1	19	tRNA phosphotransferase 1
107338	-0.195002602190587	0.100635239131909	37897	Gbf1	19	golgi-specific brefeldin A-resistance factor 1
107350	0.0460586971818611	0.845236564972634	NA	NA	NA	NA
107351	-0.239276646959516	0.344524871505338	17706	Kank1	19	KN motif and ankyrin repeat domains 1
107358	-0.192749804843242	0.0931841017372208	10588	Tm9sf3	19	transmembrane 9 superfamily member 3
107368	0.0832850759446604	0.643466978340038	14879	Pdzd8	19	PDZ domain containing 8
107371	-0.108555655431004	0.449178059077963	41305	Exoc6	19	exocyst complex component 6
107373	-0.0071759701604357	0.972517717731516	49696	Fam111a	19	family with sequence similarity 111, member A
107375	0.190289386854182	0.483758855854401	76679	Slc25a45	19	solute carrier family 25, member 45
107376	-0.102917627841436	0.736246794683173	NA	NA	NA	NA
107392	0.06577950762708	0.778717189574796	32260	Brms1	19	breast cancer metastasis-suppressor 1
107435	0.0687416297375281	0.782207377068251	2701	Hat1	2	histone aminotransferase 1
107448	-0.0170379489244814	0.970611256886876	41474	Unc5a	13	unc-5 homolog A (C. elegans)
107449	-0.0270533560985342	0.905714898716811	32538	Unc5b	10	unc-5 homolog B (C. elegans)
107476	0.0107137227621994	0.988239820595753	31015	Acaca	11	acetyl-Coenzyme A carboxylase alpha
107477	0.121509760362782	0.47553059555343	1586	Guca1b	17	guanylate cyclase activator 1B
107503	0.38879805257281	0.0422126922040084	32142	Atf5	7	activating transcription factor 5
107508	0.159404360185237	0.256104088010548	5870	Eprs	1	glutamyl-prolyl-tRNA synthetase
107513	-0.0849791637249337	0.592804973571514	2368	Ssr1	13	signal sequence receptor, alpha
107515	-0.028557769297187	0.965224179956474	10226	Lgr4	2	leucine-rich repeat-containing G protein-coupled receptor 4
107522	0.208075867894655	0.0804893427457032	56679	Ece2	16	endothelin converting enzyme 2
107526	-0.0909496825383176	0.677826561313456	75084	Gimap4	6	GTPase, IMAP family member 4
107527	0.0137214064193207	0.9655712877584	2860	Il1rl2	1	interleukin 1 receptor-like 2
107528	0.232224614421255	0.35896263738409	10856	Magee1	X	melanoma antigen, family E, 1
107566	0.17690186226914	0.552358162097208	11479	Arl2bp	8	ADP-ribosylation factor-like 2 binding protein
107568	-0.174928238680397	0.299742646058361	21385	Wwp1	4	WW domain containing E3 ubiquitin protein ligase 1
107569	-0.0943847934480679	0.592705862999655	9534	Nt5c3	6	5'-nucleotidase, cytosolic III
107576	0.0713335503810342	0.750583059687591	NA	NA	NA	NA
107581	-0.0372395367044964	0.906595788922026	1397	Col16a1	4	collagen, type XVI, alpha 1
107586	-0.00465681109492166	0.984341528113483	10930	Ovol2	2	ovo-like 2 (Drosophila)
107587	0.0478941173351179	0.848481100867064	14200	Osr2	15	odd-skipped related 2
107589	-0.468266348367471	0.044545664716412	NA	NA	NA	NA
107605	0.0203662760757037	0.955231354862451	NA	NA	NA	NA
107607	-0.207274691451583	0.263868263880546	4440	Nod1	6	nucleotide-binding oligomerization domain containing 1
107650	0.254405303939434	0.397502715909304	6741	Pi4kb	3	phosphatidylinositol 4-kinase, catalytic, beta polypeptide
107652	0.208621877587046	0.503110579347396	2342	Uap1	1	UDP-N-acetylglucosamine pyrophosphorylase 1
107684	0.0239028414877582	0.956336862296205	2546	Coro2a	4	coronin, actin binding protein 2A
107702	-0.0508781689179312	0.777402432975895	2204	Rnh1	7	ribonuclease/angiogenin inhibitor 1
107723	0.0172582125449026	0.955231354862451	21069	Slc12a6	2	solute carrier family 12, member 6
107732	0.109911076857351	0.405713092737925	41665	Mrpl10	11	mitochondrial ribosomal protein L10
107733	-0.0681452899780615	0.625228366755044	13036	Mrpl41	2	mitochondrial ribosomal protein L41
107734	0.204548827705096	0.130537295559655	32675	Mrpl30	1	mitochondrial ribosomal protein L30
107746	0.142807360918478	0.3611472814416	NA	NA	NA	NA
107747	0.227375811334442	0.22375992942515	NA	NA	NA	NA
107753	-0.0297858647097957	0.932630512929061	4741	Lgals2	15	lectin, galactose-binding, soluble 2
107765	-0.0378003711793706	0.900933636679424	8289	Ankrd1	19	ankyrin repeat domain 1 (cardiac muscle)
107766	-0.0260999027641695	0.930296969173671	8148	Haao	17	3-hydroxyanthranilate 3,4-dioxygenase
107767	-0.0109654197828135	0.974581324019061	37975	Scamp1	13	secretory carrier membrane protein 1
107769	-0.0115601533161982	0.966431735621226	11305	Tm6sf1	7	transmembrane 6 superfamily member 1
107770	0.688983857191328	0.00165426970850639	77694	Tm6sf2	8	transmembrane 6 superfamily member 2
107771	-0.29805105016575	0.102912090026867	11343	Bmyc	2	brain expressed myelocytomatosis oncogene
107815	0.0393804765618304	0.831429578232254	NA	NA	NA	NA
107817	0.205335453838675	0.53560717780335	9046	Jmjd6	11	jumonji domain containing 6
107823	0.00412539730265848	0.987481382697442	26175	Whsc1	5	Wolf-Hirschhorn syndrome candidate 1 (human)
107829	-0.0689418601492626	0.759303108244499	37836	Thoc5	11	THO complex 5
107831	0.221503353340678	0.571181106504672	1287	Bai1	15	brain-specific angiogenesis inhibitor 1
107868	-0.104242516097039	0.643549243458446	NA	NA	NA	NA
107869	0.746766278660667	0.0137044752926694	1432	Cth	3	cystathionase (cystathionine gamma-lyase)
107889	-0.0415386070688717	0.806091299003014	3490	Gcm2	13	glial cells missing homolog 2 (Drosophila)
107932	0.186779600148821	0.2433538176979	68175	Chd4	6	chromodomain helicase DNA binding protein 4
107934	0.129125571793566	0.522731852439581	1077	Celsr3	9	cadherin, EGF LAG seven-pass G-type receptor 3 (flamingo homolog, Drosophila)
107939	0.101757741912549	0.757650314823557	70878	Pom121	5	nuclear pore membrane protein 121
107951	-0.019199522103384	0.944226663584557	55566	Cdk9	2	cyclin-dependent kinase 9 (CDC2-related kinase)
107970	0.0783724158148891	0.735248889441033	3889	Hist1h1t	13	histone cluster 1, H1t
107971	-0.0163050783056837	0.930775821592571	4845	Frs3	17	fibroblast growth factor receptor substrate 3
107975	0.00323398540161435	0.994551974801809	9970	Pacs1	19	phosphofurin acidic cluster sorting protein 1
107976	-0.144519060083375	0.190059034763772	3604	Bre	5	brain and reproductive organ-expressed protein
107986	0.244175328578561	0.153624427486602	83	Ddb2	2	damage specific DNA binding protein 2
107993	0.00885138227118176	0.978453206422252	NA	NA	NA	NA
107995	0.0607068327103439	0.80264441657209	37459	Cdc20	4	cell division cycle 20
107999	0.167413088787026	0.368726904342295	8157	Gtpbp6	5	GTP binding protein 6 (putative)
108000	-0.0546794341292616	0.719617255941069	22969	Cenpf	1	centromere protein F
108011	0.0269991429793111	0.93553906293633	22397	Ap4e1	2	adaptor-related protein complex AP-4, epsilon 1
108012	-0.0217312827874654	0.932630512929061	2908	Ap1s2	X	adaptor-related protein complex 1, sigma 2 subunit
108013	-0.115121336588496	0.410784188070653	NA	NA	NA	NA
108014	0.0495295617710365	0.845755466786811	20819	Srsf9	5	serine/arginine-rich splicing factor 9
108015	0.0804868378329848	0.63189564624673	20196	Chrnb4	9	cholinergic receptor, nicotinic, beta polypeptide 4
108017	-0.0257670841562918	0.925884467722887	11183	Fxyd4	6	FXYD domain-containing ion transport regulator 4
108022	0.0451238905227243	0.865571583450991	NA	NA	NA	NA
108030	-0.0333058419656194	0.924337330987797	20976	Lin7a	10	lin-7 homolog A (C. elegans)
108037	0.0349396276189307	0.894350984267026	128324	Shmt2	10	serine hydroxymethyltransferase 2 (mitochondrial)
108043	0.047177658471365	0.860559989934344	36035	Chrnb3	8	cholinergic receptor, nicotinic, beta polypeptide 3
108052	0.00656131056935294	0.984220702810623	9285	Slc14a1	18	solute carrier family 14 (urea transporter), member 1
108058	0.0345838039655977	0.831429578232254	55561	Camk2d	3	calcium/calmodulin-dependent protein kinase II, delta
108062	0.0300719537371759	0.862118602876956	NA	NA	NA	NA
108067	-0.0169939130010981	0.962115726007782	7005	Eif2b3	4	eukaryotic translation initiation factor 2B, subunit 3
108068	0.0642558288331552	0.694680088055957	20229	Grm2	9	glutamate receptor, metabotropic 2
108069	0.139035872891852	0.640022175639049	651	Grm3	5	glutamate receptor, metabotropic 3
108071	0.0101218404614158	0.960387630291324	37354	Grm5	7	glutamate receptor, metabotropic 5
108073	-0.00327108437754209	0.992376859353377	20233	Grm7	6	glutamate receptor, metabotropic 7
108075	0.197226894319444	0.411589539580236	2645	Ltbp4	7	latent transforming growth factor beta binding protein 4
108077	-0.00353859619156172	0.99050654150169	123971	Skiv2l	17	superkiller viralicidic activity 2-like (S. cerevisiae)
108078	-0.0643262192086942	0.749998707796872	1910	Olr1	6	oxidized low density lipoprotein (lectin-like) receptor 1
108079	-0.0934293425342485	0.821059822374361	4551	Prkaa2	4	protein kinase, AMP-activated, alpha 2 catalytic subunit
108083	0.132624175081244	0.498297361699528	2634	Pip4k2b	11	phosphatidylinositol-5-phosphate 4-kinase, type II, beta
108086	0.0115939119477639	0.968826035343619	19442	Rnf216	5	ring finger protein 216
108089	-0.130574026488569	0.297050103369747	40982	Rnf144a	12	ring finger protein 144A
108096	0.0262492985281533	0.921957769133101	56603	Slco1a5	6	solute carrier organic anion transporter family, member 1a5
108097	0.0277904493303245	0.871637128975027	38046	Prkab2	3	protein kinase, AMP-activated, beta 2 non-catalytic subunit
108098	0.294205701134208	0.304221745994669	NA	NA	NA	NA
108099	-0.0842196271052877	0.750424756010117	90952	Prkag2	5	protein kinase, AMP-activated, gamma 2 non-catalytic subunit
108100	0.0332728887453335	0.889715981903169	9697	Baiap2	11	brain-specific angiogenesis inhibitor 1-associated protein 2
108101	0.008736609071474	0.973453352320724	12877	Fermt3	19	fermitin family homolog 3 (Drosophila)
108105	-0.068056394633345	0.598602211994494	24989	B3gnt5	16	UDP-GlcNAc:betaGal beta-1,3-N-acetylglucosaminyltransferase 5
108112	0.226370818022529	0.562978400695034	NA	NA	NA	NA
108114	-2.18758776184299	0.000157572528123312	21328	Slc22a7	17	solute carrier family 22 (organic anion transporter), member 7
108115	0.0405327935900948	0.909374725841424	9482	Slco4a1	2	solute carrier organic anion transporter family, member 4a1
108116	-0.0966982940313761	0.50597135873016	40862	Slco3a1	7	solute carrier organic anion transporter family, member 3a1
108123	0.023139672649954	0.921329261648892	NA	NA	NA	NA
108124	0.136756064031541	0.249622400784243	2839	Napa	7	N-ethylmaleimide sensitive fusion protein attachment protein alpha
108138	0.10993601231305	0.702682641056403	2555	Xrcc4	13	X-ray repair complementing defective repair in Chinese hamster cells 4
108143	0.201049641081461	0.469542052699936	39986	Taf9	13	TAF9 RNA polymerase II, TATA box binding protein (TBP)-associated factor
108147	0.259241432233776	0.203058172324474	2983	Atic	1	5-aminoimidazole-4-carboxamide ribonucleotide formyltransferase/IMP cyclohydrolase
108148	0.13359591788646	0.454930362758675	3297	Galnt2	8	UDP-N-acetyl-alpha-D-galactosamine:polypeptide N-acetylgalactosaminyltransferase 2
108150	-0.0223060747164574	0.908606038344945	9685	Galnt7	8	UDP-N-acetyl-alpha-D-galactosamine: polypeptide N-acetylgalactosaminyltransferase 7
108151	-0.0338663669557944	0.859102413668869	23664	Sema3d	5	sema domain, immunoglobulin domain (Ig), short basic domain, secreted, (semaphorin) 3D
108153	-0.238880748439123	0.181234060867594	22803	Adamts7	9	a disintegrin-like and metallopeptidase (reprolysin type) with thrombospondin type 1 motif, 7
108155	-0.0821599247909477	0.773749395807676	9675	Ogt	X	O-linked N-acetylglucosamine (GlcNAc) transferase (UDP-N-acetylglucosamine:polypeptide-N-acetylglucosaminyl transferase)
108156	0.23294661144025	0.316243158829312	55940	Mthfd1	12	methylenetetrahydrofolate dehydrogenase (NADP+ dependent), methenyltetrahydrofolate cyclohydrolase, formyltetrahydrofolate synthase
108159	0.389777101924732	0.024033244490035	4149	Ubxn8	8	UBX domain protein 8
108160	0.197144251312084	0.287534800673739	NA	NA	NA	NA
108161	0.135760910743432	0.357376379142682	101669	Fam50b	13	family with sequence similarity 50, member B
108176	0.103912855643074	0.731952109836343	NA	NA	NA	NA
108645	-0.0538117075303575	0.846212299741384	8323	Mat2b	11	methionine adenosyltransferase II, beta
108652	0.0175337946161234	0.954878406446145	9313	Slc35b3	13	solute carrier family 35, member B3
108653	0.022232897730726	0.948275761446126	18968	Rimklb	6	ribosomal modification protein rimK-like family member B
108654	-0.246763729379076	0.251700068809201	34981	Fam210a	18	family with sequence similarity 210, member A
108655	-0.1017321300007	0.796878103867413	13092	Foxp1	6	forkhead box P1
108657	0.152377859494722	0.431733132346466	NA	NA	NA	NA
108660	-0.050986602812749	0.726866827184315	23360	Rnf187	11	ring finger protein 187
108664	-0.173052639955582	0.635237454846883	7139	Atp6v1h	1	ATPase, H+ transporting, lysosomal V1 subunit H
108670	-0.0272031502923733	0.931082105215828	12630	Epsti1	14	epithelial stromal interaction 1 (breast)
108672	0.0223058641935054	0.909600119440636	81788	Zdhhc15	X	zinc finger, DHHC domain containing 15
108673	0.188348955577591	0.56596731101414	41531	Ccdc86	19	coiled-coil domain containing 86
108679	0.0979459166063368	0.538875227757945	4882	Cops8	1	COP9 (constitutive photomorphogenic) homolog, subunit 8 (Arabidopsis thaliana)
108682	0.562190197220938	0.0628477974486227	68832	Gpt2	8	glutamic pyruvate transaminase (alanine aminotransferase) 2
108686	-0.0254348912603222	0.914812592904255	41180	Ccdc88a	11	coiled coil domain containing 88A
108687	-0.161476617365981	0.390737093035298	10075	Edem2	2	ER degradation enhancer, mannosidase alpha-like 2
108689	-0.00837192784995278	0.984377720228093	11788	Obfc1	19	oligonucleotide/oligosaccharide-binding fold containing 1
108699	0.0654791932361896	0.849062567785098	NA	NA	NA	NA
108705	0.0900336037150353	0.569466009443252	3203	Pttg1ip	10	pituitary tumor-transforming 1 interacting protein
108707	0.187770828999501	0.360857349410549	14384	Fam207a	10	family with sequence similarity 207, member A
108723	0.02673378706662	0.932037730989488	13024	Card11	5	caspase recruitment domain family, member 11
108735	-0.00568859193521476	0.978059124580892	27069	Sft2d2	1	SFT2 domain containing 2
108737	-0.0628538663763889	0.851458622648184	31288	Oxsr1	9	oxidative-stress responsive 1
108755	0.112189609847745	0.653071235169168	10728	Lyrm2	4	LYR motif containing 2
108760	0.121653221471325	0.621120939572637	18907	Galnt16	12	UDP-N-acetyl-alpha-D-galactosamine:polypeptide N-acetylgalactosaminyltransferase 16
108767	0.180711494804804	0.636571533552396	4960	Pnrc1	4	proline-rich nuclear receptor coactivator 1
108797	0.0225135025871013	0.908183252109263	13570	Mex3b	7	mex3 homolog B (C. elegans)
108800	-0.144309539045655	0.63189564624673	84338	Ston2	12	stonin 2
108811	0.148025790884754	0.656103907692417	51651	Ccdc122	14	coiled-coil domain containing 122
108812	0.1278144353046	0.526370803438956	51399	Als2cr12	1	amyotrophic lateral sclerosis 2 (juvenile) chromosome region, candidate 12 (human)
108829	-0.376747067964859	0.255513434036544	3129	Jmjd1c	10	jumonji domain containing 1C
108832	0.01950503600077	0.918895407225811	10148	Tmem74b	2	transmembrane protein 74B
108837	-0.322529979757465	0.207988798957596	34661	Ibtk	9	inhibitor of Bruton agammaglobulinemia tyrosine kinase
108841	0.403757457890674	0.255513434036544	121782	Rdh13	7	retinol dehydrogenase 13 (all-trans and 9-cis)
108853	-0.0761482004775829	0.786703001189058	5905	Mtrf1l	10	mitochondrial translational release factor 1-like
108857	0.087947093412386	0.703835482403924	130711	Ankhd1	18	ankyrin repeat and KH domain containing 1
108888	0.53437073009721	0.0717825661963968	10059	Atad3a	4	ATPase family, AAA domain containing 3A
108897	-0.0140258509643649	0.937228406359123	12863	Aif1l	2	allograft inflammatory factor 1-like
108899	-0.0841226869782714	0.789716919690742	52179	2700081O15Rik	19	RIKEN cDNA 2700081O15 gene
108900	0.0646879704728986	0.883582422788258	82352	Fam72a	1	family with sequence similarity 72, member A
108902	0.0322083558942348	0.908956866301945	38239	B3gnt1	19	UDP-GlcNAc:betaGal beta-1,3-N-acetylglucosaminyltransferase 1
108903	-0.0434269388551467	0.867136579427704	4368	Tbcd	11	tubulin-specific chaperone d
108907	0.00797875042536145	0.981513018436867	10207	Nusap1	2	nucleolar and spindle associated protein 1
108909	0.0299536762168717	0.871153609279067	11268	Aida	1	axin interactor, dorsalization associated
108911	0.232184804313022	0.408007146357739	10282	Rcc2	4	regulator of chromosome condensation 2
108912	-0.0438644349979898	0.776825384004251	18444	Cdca2	14	cell division cycle associated 2
108927	-0.205144607124111	0.517183824760993	4223	Lhfp	3	lipoma HMGIC fusion partner
108937	0.115580639776243	0.808556015948123	47510	Rnf169	7	ring finger protein 169
108943	-0.0301446198100024	0.890505471791456	6886	Trmt10a	3	tRNA methyltransferase 10A
108946	0.421622842779916	0.302909920979254	NA	NA	NA	NA
108954	0.176409102088431	0.471646982136998	13134	Ppp1r15b	1	protein phosphatase 1, regulatory (inhibitor) subunit 15b
108958	-0.176725287735843	0.18479940541098	13125	Fam73b	2	family with sequence similarity 73, member B
108960	0.0687133748078139	0.846044618756025	1207	Irak2	6	interleukin-1 receptor-associated kinase 2
108961	-0.0814236841137674	0.878487616060988	11654	E2f8	7	E2F transcription factor 8
108989	0.0684852395221238	0.763592057369962	37753	Tpr	1	translocated promoter region
108995	0.0968681812937247	0.535568564252525	77854	Tbc1d10c	19	TBC1 domain family, member 10c
109006	0.0586478001489752	0.700930059618312	10658	Ciapin1	8	cytokine induced apoptosis inhibitor 1
109019	0.35202008449106	0.145411803903038	57094	Nabp1	1	nucleic acid binding protein 1
109042	0.0654875546102964	0.834281841318198	12490	Prkcdbp	7	protein kinase C, delta binding protein
109050	-0.028297704419872	0.888304175902798	10421	Fam212b	3	family with sequence similarity 212, member B
109052	-0.15518966924851	0.347688649980406	20983	Krt75	15	keratin 75
109054	0.00435750030384696	0.995317536519276	NA	NA	NA	NA
109065	-0.233941063367645	0.274078617729482	10026	Dnaaf2	12	dynein, axonemal assembly factor 2
109075	0.0630970664797861	0.676686877581272	6017	Exosc4	15	exosome component 4
109077	0.00169390142157511	0.997146460130891	35303	Ints5	19	integrator complex subunit 5
109079	-0.173570347673703	0.248350809902164	56558	Sephs1	2	selenophosphate synthetase 1
109082	-0.0627569489272259	0.855529111144881	82571	Fbxw17	13	F-box and WD-40 domain protein 17
109093	0.120212438470048	0.538394840928492	5707	Rars2	4	arginyl-tRNA synthetase 2, mitochondrial
109095	-0.0861835576170495	0.81992944546805	8325	Rbm15b	9	RNA binding motif protein 15B
109108	-0.0238411564287242	0.933993995802142	4627	Slc30a9	5	solute carrier family 30 (zinc transporter), member 9
109113	-0.0731761771547923	0.609363474540303	17001	Uhrf2	19	ubiquitin-like, containing PHD and RING finger domains 2
109115	0.0561945163001898	0.815002334562232	121570	Supt3	17	suppressor of Ty 3
109129	-0.0508630082397925	0.865571583450991	9248	Mmadhc	2	methylmalonic aciduria (cobalamin deficiency) cblD type, with homocystinuria
109135	-0.414126061315275	0.0323889516315527	10377	Plekha5	6	pleckstrin homology domain containing, family A member 5
109136	0.0327282551735735	0.888304175902798	14586	Mmaa	8	methylmalonic aciduria (cobalamin deficiency) type A
109145	0.0884465151108671	0.644371414381879	5759	Gins4	8	GINS complex subunit 4 (Sld5 homolog)
109151	-0.0152868343204666	0.981513018436867	11844	Chd9	8	chromodomain helicase DNA binding protein 9
109154	-0.0372701810961367	0.942593697679217	8823	Mlec	5	malectin
109161	-0.155417836734792	0.719595862549947	45455	Ube2q2	9	ubiquitin-conjugating enzyme E2Q (putative) 2
109168	-0.0837944971796052	0.563228395655323	9149	Atl3	19	atlastin GTPase 3
109169	0.0746827560732459	0.634568424097642	NA	NA	NA	NA
109181	0.00364310799149958	0.991100556240191	20897	Trip11	12	thyroid hormone receptor interactor 11
109198	-0.0619266555270963	0.879043788549598	NA	NA	NA	NA
109202	-0.0318285260649773	0.849335455865955	NA	NA	NA	NA
109205	0.0273520256368194	0.940581014706232	41216	Sobp	10	sine oculis-binding protein homolog (Drosophila)
109212	9.94664357731878e-05	0.999712176235346	10378	Fam64a	11	family with sequence similarity 64, member A
109218	-0.0329505993040691	0.911125580147562	51920	Tmem139	6	transmembrane protein 139
109222	-1.82606953956186	0.000217858958698436	2166	Rarres1	3	retinoic acid receptor responder (tazarotene induced) 1
109225	-0.0938830635942995	0.548782328593041	10922	Ms4a7	19	membrane-spanning 4-domains, subfamily A, member 7
109226	-0.0678089442702872	0.749151537419579	NA	NA	NA	NA
109229	-0.0332225295322441	0.911605761488813	11584	Fam118b	9	family with sequence similarity 118, member B
109232	-0.0491773320943762	0.860290312871262	9334	Sccpdh	1	saccharopine dehydrogenase (putative)
109237	0.0650742356462564	0.711338073297891	NA	NA	NA	NA
109241	0.082563968714858	0.717230467409169	NA	NA	NA	NA
109242	-0.173943496053953	0.207606956892346	52346	Kif24	4	kinesin family member 24
109245	-0.116913075858589	0.511981508877855	13668	Lrrc39	3	leucine rich repeat containing 39
109246	0.157473430392764	0.152337486401491	4860	Tspan9	6	tetraspanin 9
109254	-0.3476841453181	0.0192377351746232	13107	Adtrp	13	androgen dependent TFPI regulating protein
109263	0.0417638980495783	0.874588301252113	8243	Rlf	4	rearranged L-myc fusion sequence
109264	-0.137356022804956	0.436026474150846	100773	Me3	7	malic enzyme 3, NADP(+)-dependent, mitochondrial
109267	-0.0367112619047392	0.913951051417271	34137	Srcrb4d	5	scavenger receptor cysteine rich domain containing, group B (4 domains)
109270	-0.0101993445846871	0.963980803835365	17132	Prr5	15	proline rich 5 (renal)
109272	0.0345640095281183	0.878798529862457	NA	NA	NA	NA
109275	0.0039816929981713	0.991100556240191	6818	Actr5	2	ARP5 actin-related protein 5
109284	-0.0861695549858386	0.560248252781665	16343	R3hdm4	10	R3H domain containing 4
109292	0.178942109428823	0.680796964625984	NA	NA	NA	NA
109294	-0.0278948508323174	0.937228406359123	23523	Prex2	1	phosphatidylinositol-3,4,5-trisphosphate-dependent Rac exchange factor 2
109299	0.0546391183920649	0.802131669259349	66992	C330006A16Rik	2	RIKEN cDNA C330006A16 gene
109305	0.0788609624878447	0.800832525853262	13117	Orai1	5	ORAI calcium release-activated calcium modulator 1
109314	-0.075338964554442	0.656427670930686	130379	Prr9	3	proline rich 9
109323	-0.0120610277046644	0.962851644938628	12900	C1qtnf7	5	C1q and tumor necrosis factor related protein 7
109331	0.0701610072075809	0.694041117214084	5571	Rnf20	4	ring finger protein 20
109333	-0.0390290990271422	0.840832562622915	2054	Pkn2	3	protein kinase N2
109335	-0.00351123805069253	0.992100194953495	NA	NA	NA	NA
109342	0.192774410314578	0.257924618848096	65037	Slc5a10	11	solute carrier family 5 (sodium/glucose cotransporter), member 10
109344	-0.0420790897195849	0.864906167710678	NA	NA	NA	NA
109346	0.144365169606233	0.439416709495977	9519	Ankrd39	1	ankyrin repeat domain 39
109349	0.0497458708532639	0.74753212157017	106097	Fam163b	2	family with sequence similarity 163, member B
109359	0.0235474872912889	0.908606038344945	12970	Fam175b	7	family with sequence similarity 175, member B
109361	-0.0334361950493918	0.935499652980705	NA	NA	NA	NA
109552	-0.0846004270958876	0.895191068213472	NA	NA	NA	NA
109594	0.115315985815008	0.419483549296105	48101	Lmo1	7	LIM domain only 1
109620	-0.170220304248263	0.451856099119252	37922	Dsp	13	desmoplakin
109624	-0.0100618559937793	0.976118626356248	8287	Cald1	6	caldesmon 1
109637	-0.0149931961186347	0.970951161749658	21383	Upk1a	7	uroplakin 1A
109648	-0.105397162234556	0.507703970795875	697	Npy	6	neuropeptide Y
109652	0.337000729868864	0.0115292124610888	110440	Acy1	9	aminoacylase 1
109658	0.178846323870067	0.706179237938526	NA	NA	NA	NA
109660	-0.0787874591510578	0.834186020959117	37549	Ctrl	8	chymotrypsin-like
109672	0.0469549955442687	0.809297069828508	41475	Cyb5	18	cytochrome b-5
109674	0.0389976550186066	0.949983649434716	2979	Ampd2	3	adenosine monophosphate deaminase 2
109676	0.0308556116611438	0.883284372676237	NA	NA	NA	NA
109685	0.0554526413836305	0.768894950932873	2626	Hyal3	9	hyaluronoglucosaminidase 3
109689	-0.131609749975251	0.349003387426918	2981	Arrb1	7	arrestin, beta 1
109697	-0.0410123561872329	0.897410890657859	55609	Cpa1	6	carboxypeptidase A1, pancreatic
109700	0.036483376855875	0.84998570209729	57137	Itga1	13	integrin alpha 1
109711	-0.247216817251843	0.211851176844457	55553	Actn1	12	actinin, alpha 1
109731	0.322034950352483	0.0326426208747048	20251	Maob	X	monoamine oxidase B
109754	-0.199409959961457	0.277062752718007	47921	Cyb5r3	15	cytochrome b5 reductase 3
109778	0.0661465246672988	0.781940719548656	572	Blvra	2	biliverdin reductase A
109785	-0.0290859986217491	0.965708331391575	9205	Pgm3	9	phosphoglucomutase 3
109791	0.0139529229504891	0.943921794410589	1383	Clps	17	colipase, pancreatic
109801	-0.512160219773026	0.00368683728942011	4880	Glo1	17	glyoxalase 1
109815	0.168804703099589	0.535568564252525	10200	Vimp	7	VCP-interacting membrane protein
109820	0.0303154665489034	0.868393116380745	55669	Pgc	17	progastricsin (pepsinogen C)
109821	-0.214850519089502	0.36266872140961	86654	F11	8	coagulation factor XI
109857	0.19505950701044	0.338448342499861	20332	Cbr3	16	carbonyl reductase 3
109880	0.0200892277975422	0.908956866301945	3197	Braf	6	Braf transforming gene
109889	0.0681121203583928	0.783624926169172	9633	Mzf1	7	myeloid zinc finger 1
109900	0.659166637928587	0.00231159270371387	32	Asl	5	argininosuccinate lyase
109901	-1.20091241507314	0.000231578313187463	20454	Cela1	15	chymotrypsin-like elastase family, member 1
109904	-0.050431387350474	0.773473063344404	3917	Mcf2	X	mcf.2 transforming sequence
109910	0.0927223814937328	0.637684335108725	43144	Zfp91	19	zinc finger protein 91
109929	-0.00813179657317065	0.982929481259849	5070	Zbtb25	12	zinc finger and BTB domain containing 25
109934	-0.00641409924835035	0.97880421665022	11081	Abr	11	active BCR-related gene
109978	-0.0646765857858194	0.781157214435125	10883	Art4	6	ADP-ribosyltransferase 4
109979	-0.0430715841882576	0.817847208874804	911	Art3	5	ADP-ribosyltransferase 3
110006	0.13934735653915	0.383927318867658	37271	Gusb	5	glucuronidase, beta
110012	-0.000389604730782978	0.998696838651708	17525	Tpgs1	10	tubulin polyglutamylase complex subunit 1
110033	0.125652319756354	0.532932159786313	32011	Kif22	7	kinesin family member 22
110058	0.0249065513011031	0.962851644938628	9553	Syt17	7	synaptotagmin XVII
110074	-0.111505473493592	0.656427670930686	31475	Dut	2	deoxyuridine triphosphatase
110078	0.0343209499769381	0.911605761488813	100930	Pygb	2	brain glycogen phosphorylase
110082	0.0136178459939282	0.965822417672908	1048	Dnah5	15	dynein, axonemal, heavy chain 5
110083	-0.108221588043189	0.474205988866596	56821	Dnah12	14	dynein, axonemal, heavy chain 12
110084	0.0351447823110504	0.898671267365826	67131	Dnah1	14	dynein, axonemal, heavy chain 1
110094	-0.0950996619918536	0.741572897379786	246	Phka2	X	phosphorylase kinase alpha 2
110095	-0.549705456543414	0.0027681081582353	84371	Pygl	12	liver glycogen phosphorylase
110109	0.324475044147805	0.0499743664643156	6817	Nop2	6	NOP2 nucleolar protein
110115	-0.181039187557269	0.269064353963341	NA	NA	NA	NA
110119	-0.156411377938342	0.604571956575648	1825	Mpi	9	mannose phosphate isomerase
110135	0.04615221517723	0.780209101167588	3772	Fgb	3	fibrinogen beta chain
110147	0.0481324217945769	0.744160098247308	48460	Ehmt2	17	euchromatic histone lysine N-methyltransferase 2
110157	-0.175014774009083	0.240704244790567	48145	Raf1	6	v-raf-leukemia viral oncogene 1
110168	-0.0921716516241977	0.472341779140792	18814	Gpr18	14	G protein-coupled receptor 18
110172	-0.245752783127612	0.168803029679793	4252	Slc35b1	11	solute carrier family 35, member B1
110173	-0.0629756637146697	0.828187313384753	4317	Manba	3	mannosidase, beta A, lysosomal
110175	-0.0202907514238984	0.966029820412981	11437	Ggct	6	gamma-glutamyl cyclotransferase
110197	0.0316391495272708	0.854234333585341	1029	Dgkg	16	diacylglycerol kinase, gamma
110198	0.0940217769182006	0.499371601856159	2737	Akr7a5	4	aldo-keto reductase family 7, member A5 (aflatoxin aldehyde reductase)
110208	0.0879313320473152	0.791885911541245	68268	Pgd	4	phosphogluconate dehydrogenase
110213	-0.0663670375367769	0.629374202121689	2419	Tmbim6	15	transmembrane BAX inhibitor motif containing 6
110253	0.210831593996435	0.2684636322496	5104	Triobp	15	TRIO and F-actin binding protein
110265	-0.0518838742704677	0.76644105941786	5812	Msra	14	methionine sulfoxide reductase A
110279	0.067068205648912	0.695796475261132	3192	Bcr	10	breakpoint cluster region
110304	-0.0520375279924545	0.832942475131018	142	Glra3	8	glycine receptor, alpha 3 subunit
110308	0.0110863651658963	0.960387630291324	NA	NA	NA	NA
110310	-0.123568944385729	0.413848901902184	4058	Krt7	15	keratin 7
110312	-0.0829546636439327	0.568254575610585	37653	Pmch	10	pro-melanin-concentrating hormone
110323	0.0727859261877271	0.633647488777788	39658	Cox6b1	7	cytochrome c oxidase, subunit VIb polypeptide 1
110326	-0.149112904574768	0.369036600419033	12888	Tas1r1	4	taste receptor, type 1, member 1
110333	-0.0228249069026774	0.919321439985425	NA	NA	NA	NA
110350	-0.0651657430347994	0.796851613743162	14468	Dync2h1	9	dynein cytoplasmic 2 heavy chain 1
110351	-0.126048708521603	0.502011018629314	2163	Rap1gap	4	Rap1 GTPase-activating protein
110355	0.0656639867549345	0.746260638343085	1223	Adrbk1	19	adrenergic receptor kinase, beta 1
110379	-0.0060980244936939	0.982646779338115	6479	Sec13	6	SEC13 homolog (S. cerevisiae)
110380	-0.172154740306535	0.336740314174152	84697	Shroom2	X	shroom family member 2
110382	-0.0902051864799454	0.785921689978774	48	C8b	4	complement component 8, beta polypeptide
110391	0.0555948273319657	0.845685692077855	271	Qdpr	5	quinoid dihydropteridine reductase
110417	0.0941283268304458	0.755659631144521	3361	Pigh	12	phosphatidylinositol glycan anchor biosynthesis, class H
110446	0.00810713273821584	0.979430334802748	6	Acat1	9	acetyl-Coenzyme A acetyltransferase 1
110454	-0.58780898643351	0.00829498976331394	NA	NA	NA	NA
110460	0.19884415152546	0.297431917124047	NA	NA	NA	NA
110524	-0.132639598423886	0.499250764194753	20352	Dgkq	5	diacylglycerol kinase, theta
110532	0.0497230774440647	0.834186020959117	8280	Adarb1	10	adenosine deaminase, RNA-specific, B1
110542	0.103630083233292	0.757650314823557	10746	Amhr2	15	anti-Mullerian hormone type 2 receptor
110593	0.0284218350251093	0.953739537784681	40822	Prdm2	4	PR domain containing 2, with ZNF domain
110595	-0.0102247664237352	0.968755447228223	37748	Timp4	6	tissue inhibitor of metalloproteinase 4
110596	-0.110926831875665	0.423041831143199	8078	Arhgef28	13	Rho guanine nucleotide exchange factor (GEF) 28
110606	-0.0834254884641217	0.691965532087306	1535	Fntb	12	farnesyltransferase, CAAX box, beta
110611	-0.0384045936653212	0.861221218020195	38035	Hdlbp	1	high density lipoprotein (HDL) binding protein
110616	-0.180316188536785	0.280941675180865	3658	Atxn3	12	ataxin 3
110637	-0.0738289067941169	0.797013582479312	81829	Grik4	9	glutamate receptor, ionotropic, kainate 4
110639	0.106726677592039	0.488581392000674	128301	Prps2	X	phosphoribosyl pyrophosphate synthetase 2
110648	-0.207705742106662	0.362787141098051	24921	Lmx1a	1	LIM homeobox transcription factor 1 alpha
110695	0.101624550280391	0.536013952162659	913	Aldh7a1	18	aldehyde dehydrogenase family 7, member A1
110749	0.121781588021504	0.670530708187471	48346	Chaf1b	16	chromatin assembly factor 1, subunit B (p60)
110750	0.0142535165306175	0.966989493191202	1006	Cse1l	2	chromosome segregation 1-like (S. cerevisiae)
110751	0.0527035612978564	0.862118602876956	11881	Adam33	2	a disintegrin and metallopeptidase domain 33
110785	0.0907318869679195	0.62520998692573	NA	NA	NA	NA
110786	0.157257922747774	0.634231008917685	NA	NA	NA	NA
110789	-0.391445071892789	0.105500857145831	19815	Gpr98	13	G protein-coupled receptor 98
110796	-0.0270769510021225	0.8919130931019	4227	Tshz1	18	teashirt zinc finger family member 1
110809	-0.0159942497187888	0.976118626356248	31411	Srsf1	11	serine/arginine-rich splicing factor 1
110816	0.29785140331752	0.374443844844525	3702	Pwp2	10	PWP2 periodic tryptophan protein homolog (yeast)
110821	0.26407940476544	0.0228414081692069	236	Pcca	14	propionyl-Coenzyme A carboxylase, alpha polypeptide
110826	0.0583404962026322	0.72127579178859	1503	Etfb	7	electron transferring flavoprotein, beta polypeptide
110829	-0.0403927184803559	0.848978895809581	68428	Lims1	10	LIM and senescent cell antigen-like domains 1
110834	-0.0823208775364259	0.606618108525745	591	Chrna3	9	cholinergic receptor, nicotinic, alpha polypeptide 3
110835	-0.0113634781614937	0.955231354862451	55485	Chrna5	9	cholinergic receptor, nicotinic, alpha polypeptide 5
110842	0.0200158569283317	0.914454619040713	100	Etfa	9	electron transferring flavoprotein, alpha polypeptide
110854	-0.0240854490648825	0.898036990167105	6149	Ppp2r4	2	protein phosphatase 2A activator, regulatory subunit B
110855	0.0157582435892438	0.955231354862451	4521	Pde6c	19	phosphodiesterase 6C, cGMP specific, cone, alpha prime
110862	-0.00653696843490792	0.987767027364608	20949	Kcnq3	15	potassium voltage-gated channel, subfamily Q, member 3
110876	0.113031584194102	0.407705519261394	75001	Scn2a1	2	sodium channel, voltage-gated, type II, alpha 1
110877	-0.0194264398920696	0.959206685838208	20664	Slc18a1	8	solute carrier family 18 (vesicular monoamine), member 1
110880	-0.183783880953224	0.351334191260743	283	Scn4a	11	sodium channel, voltage-gated, type IV, alpha
110886	-0.105538800957824	0.40423559232631	20219	Gabra5	7	gamma-aminobutyric acid (GABA) A receptor, subunit alpha 5
110891	-0.0491756852056717	0.911553527515011	27358	Slc8a2	7	solute carrier family 8 (sodium/calcium exchanger), member 2
110893	0.0554075871635176	0.781069301676	62645	Slc8a3	12	solute carrier family 8 (sodium/calcium exchanger), member 3
110902	-0.20685794900136	0.366063929967645	20193	Chrna2	14	cholinergic receptor, nicotinic, alpha polypeptide 2 (neuronal)
110911	0.316428825813389	0.0328970043021065	37854	Cds2	2	CDP-diacylglycerol synthase (phosphatidate cytidylyltransferase) 2
110920	-0.315155809504954	0.410635580592971	5062	Hspa13	16	heat shock protein 70 family, member 13
110935	-0.023244962119386	0.918722214187641	68198	Atp6v1b1	6	ATPase, H+ transporting, lysosomal V1 subunit B1
110948	-0.186667124669065	0.242584059817025	37302	Hlcs	16	holocarboxylase synthetase (biotin- [propriony-Coenzyme A-carboxylase (ATP-hydrolysing)] ligase)
110957	-0.0146338374136494	0.956818848146798	55839	D1Pas1	1	DNA segment, Chr 1, Pasteur Institute 1
110958	0.140855162323361	0.409130981909475	NA	NA	NA	NA
110959	0.42009974595744	0.0114184400851044	13211	Nudt19	7	nudix (nucleoside diphosphate linked moiety X)-type motif 19
110960	-0.116958197841242	0.680150683512698	11852	Tars	15	threonyl-tRNA synthetase
110962	0.0751099648220332	0.736707984640009	14171	Mbd6	10	methyl-CpG binding domain protein 6
111173	0.0632121989962391	0.72927552846122	14229	Erc1	6	ELKS/RAB6-interacting/CAST family member 1
111174	-0.0738225331270961	0.665194762017609	24938	Taar1	10	trace amine-associated receptor 1
111175	-0.174398488245551	0.277331760437541	69255	Pecr	1	peroxisomal trans-2-enoyl-CoA reductase
111970	-0.0443258662856261	0.889715981903169	NA	NA	NA	NA
111975	-0.0271338532647709	0.879051589051379	NA	NA	NA	NA
112403	0.110561608033937	0.428976732120497	38061	Dxo	17	decapping exoribonuclease
112405	0.155649342396187	0.269064353963341	56936	Egln1	8	EGL nine homolog 1 (C. elegans)
112406	0.140278203449697	0.224812410098689	14204	Egln2	7	EGL nine homolog 2 (C. elegans)
112407	0.67366908655649	0.0948525556083281	32531	Egln3	12	EGL nine homolog 3 (C. elegans)
112415	-0.0111573703587915	0.964299799285885	NA	NA	NA	NA
112417	-0.521390096174697	0.360857349410549	NA	NA	NA	NA
112418	-0.0542545010656879	0.801156131888702	14230	1700102P08Rik	9	RIKEN cDNA 1700102P08 gene
112419	0.0490262766488625	0.745064025055748	78213	2010002M12Rik	19	RIKEN cDNA 2010002M12 gene
112422	-0.0373470656789827	0.850207808051347	NA	NA	NA	NA
11287	0.000572417481302878	0.998218176171829	104112	Pzp	6	pregnancy zone protein
11298	0.0828773556035234	0.577404334364135	31013	Aanat	11	arylalkylamine N-acetyltransferase
11302	-0.271363040723666	0.236894312874924	74861	Aatk	11	apoptosis-associated tyrosine kinase
11303	-0.129589600731734	0.570114253227272	21130	Abca1	4	ATP-binding cassette, sub-family A (ABC1), member 1
11304	-0.00346347696203875	0.994551974801809	298	Abca4	3	ATP-binding cassette, sub-family A (ABC1), member 4
11305	-0.205171726734418	0.0782682809857518	55590	Abca2	2	ATP-binding cassette, sub-family A (ABC1), member 2
11306	-0.201703429584032	0.257746563565546	3175	Abcb7	X	ATP-binding cassette, sub-family B (MDR/TAP), member 7
11307	-0.0147661740032543	0.945766615457068	21022	Abcg1	17	ATP-binding cassette, sub-family G (WHITE), member 1
11308	-0.128938574057193	0.444617473455194	38053	Abi1	2	abl-interactor 1
11350	-0.0247640503040616	0.91793150506771	3783	Abl1	2	c-abl oncogene 1, non-receptor tyrosine kinase
11352	0.14540912417166	0.191762628476591	5278	Abl2	1	v-abl Abelson murine leukemia viral oncogene 2 (arg, Abelson-related gene)
11354	-0.103953853491046	0.455078127361116	104122	Scgb1b27	7	secretoglobin, family 1B, member 27
11363	0.178678129009217	0.269299622447979	37498	Acadl	1	acyl-Coenzyme A dehydrogenase, long-chain
11364	0.149259407933611	0.547033486251936	3	Acadm	3	acyl-Coenzyme A dehydrogenase, medium chain
11370	-0.0259781082187498	0.900293366771236	5	Acadvl	11	acyl-Coenzyme A dehydrogenase, very long chain
113846	-0.0335918377460755	0.848809423198937	NA	NA	NA	NA
113847	0.0175448475209743	0.945069189908808	NA	NA	NA	NA
113848	-0.132607783577884	0.561061530454957	NA	NA	NA	NA
113851	-0.126802976908364	0.697048090440348	NA	NA	NA	NA
113852	-0.0287641619216989	0.889321992473043	NA	NA	NA	NA
113853	-0.134272548171088	0.629176298206501	NA	NA	NA	NA
113855	-0.0332713229170145	0.832996759378379	NA	NA	NA	NA
113856	-0.0780562523698167	0.53560717780335	NA	NA	NA	NA
113859	0.0407291810878445	0.852015944147506	NA	NA	NA	NA
113860	0.0307654122509104	0.861881841880249	128345	Vmn1r11	6	vomeronasal 1 receptor 11
113862	-0.0930668797070964	0.631770589225272	74368	Vmn1r13	6	vomeronasal 1 receptor 13
113863	0.0231381028754565	0.95255329157958	123826	Vmn1r15	6	vomeronasal 1 receptor 15
113864	0.0252256388248298	0.943242151646308	74373	Vmn1r14	6	vomeronasal 1 receptor 14
113865	0.00684047116602393	0.97533162730559	NA	NA	NA	NA
113868	0.231689120050463	0.286289708531606	37497	Acaa1a	9	acetyl-Coenzyme A acyltransferase 1A
11409	-0.0557632896706917	0.700930059618312	20057	Acads	5	acyl-Coenzyme A dehydrogenase, short chain
114128	-0.0892575082726808	0.593740043680856	10182	Laptm4b	15	lysosomal-associated protein transmembrane 4B
114141	0.0875748436659478	0.686573978093278	4799	Cldn16	16	claudin 16
114142	0.0443436167409184	0.861221218020195	33482	Foxp2	6	forkhead box P2
114143	0.0476201480213927	0.823512895781021	2986	Atp6v0b	4	ATPase, H+ transporting, lysosomal V0 subunit B
11416	-0.358398109906002	0.133167828441831	3476	Slc33a1	3	solute carrier family 33 (acetyl-CoA transporter), member 1
11418	0.143891589813093	0.202643976629828	NA	NA	NA	NA
11419	-0.108777433420461	0.665475668656476	121755	Asic1	15	acid-sensing (proton-gated) ion channel 1
11421	0.00993358138400424	0.965346375581656	37351	Ace	11	angiotensin I converting enzyme (peptidyl-dipeptidase A) 1
114229	0.00527325101837484	0.982595575061609	11411	Kiss1r	10	KISS1 receptor
11423	-0.0161735455793215	0.934030692560741	NA	NA	NA	NA
114230	0.0230160070084668	0.914545875355539	22806	Aipl1	11	aryl hydrocarbon receptor-interacting protein-like 1
114249	0.0162416835892794	0.955231354862451	NA	NA	NA	NA
11425	0.00477170614534828	0.984220702810623	1245	Apoc4	7	apolipoprotein C-IV
114255	-0.0300780267487433	0.895628465562503	10009	Dok4	8	docking protein 4
11426	-0.161964338920365	0.202643976629828	NA	NA	NA	NA
11428	-0.0276538588426405	0.888723200735805	1657	Aco1	4	aconitase 1
11429	0.165907675428176	0.304671722246617	856	Aco2	15	aconitase 2, mitochondrial
11430	0.00767376413289966	0.97880421665022	38299	Acox1	11	acyl-Coenzyme A oxidase 1, palmitoyl
114301	-0.132833951221714	0.726617585502051	9804	Palmd	3	palmdelphin
114304	0.0185458142671653	0.937265329732071	32533	Slc28a3	13	solute carrier family 28 (sodium-coupled nucleoside transporter), member 3
11431	-0.231524128875078	0.155432705785489	38274	Acp1	12	acid phosphatase 1, soluble
11432	-0.157369307781363	0.209188465985082	1217	Acp2	2	acid phosphatase 2, lysosomal
11433	-0.00984495095833715	0.975705795452582	NA	NA	NA	NA
114332	0.678265643025993	0.141023325597932	4868	Lyve1	7	lymphatic vessel endothelial hyaluronan receptor 1
11434	-0.14090953514106	0.471641542034038	855	Acr	15	acrosin prepropeptide
11435	-0.0876866410304	0.736246794683173	59	Chrna1	2	cholinergic receptor, nicotinic, alpha polypeptide 1 (muscle)
11438	-0.0821463757766816	0.703591531880767	592	Chrna4	2	cholinergic receptor, nicotinic, alpha polypeptide 4
11440	-0.0750871976350025	0.694809490845499	20888	Chrna6	8	cholinergic receptor, nicotinic, alpha polypeptide 6
11441	-0.0838485198682273	0.771410139419704	593	Chrna7	7	cholinergic receptor, nicotinic, alpha polypeptide 7
11443	-0.130702895377836	0.636571533552396	594	Chrnb1	11	cholinergic receptor, nicotinic, beta polypeptide 1 (muscle)
11444	0.0480660217616862	0.777402432975895	595	Chrnb2	3	cholinergic receptor, nicotinic, beta polypeptide 2 (neuronal)
11447	0.0468832187717823	0.786992422107487	37340	Chrnd	1	cholinergic receptor, nicotinic, delta polypeptide
114479	0.0704045356506802	0.729736904223388	37311	Slc5a5	8	solute carrier family 5 (sodium iodide symporter), member 5
11448	-0.149611695671078	0.375970339627549	60	Chrne	11	cholinergic receptor, nicotinic, epsilon polypeptide
11449	0.0384621080583321	0.873164808432401	3810	Chrng	1	cholinergic receptor, nicotinic, gamma polypeptide
11450	0.0255982477754388	0.903714599772829	3525	Adipoq	16	adiponectin, C1Q and collagen domain containing
11451	0.146406160183545	0.48041606319053	1219	Acrv1	9	acrosomal vesicle protein 1
114565	0.27317445719003	0.291325000623976	NA	NA	NA	NA
114566	0.0471987240246987	0.860559989934344	13200	Krt82	15	keratin 82
114570	0.104236958150241	0.675702216413817	28039	Crip3	17	cysteine-rich protein 3
114584	0.0210918292574735	0.937621039555767	20343	Clic1	17	chloride intracellular channel 1
11459	-0.0263748962899397	0.937228406359123	121702	Acta1	8	actin, alpha 1, skeletal muscle
114601	-0.0942572929184955	0.569616991044344	9072	Ehbp1l1	19	EH domain binding protein 1-like 1
114602	-0.0503385270816006	0.899442265880023	9293	Zmynd10	9	zinc finger, MYND domain containing 10
114604	0.0710018132588086	0.831239963941512	56941	Prdm15	16	PR domain containing 15
114606	-0.00739343304865425	0.99050654150169	NA	NA	NA	NA
11461	-0.0154339472262937	0.972237948590312	110648	Actb	5	actin, beta
114615	0.0428656641103018	0.879760355692555	10272	Elac1	18	elaC homolog 1 (E. coli)
11464	-0.0321905079527633	0.925884467722887	68446	Actc1	2	actin, alpha, cardiac muscle 1
114640	-0.117643744993706	0.595049704907958	14235	Pth2	7	parathyroid hormone 2
114641	-0.0424520365197809	0.853524571327425	133014	Rpl31	1	ribosomal protein L31
114642	-0.0239693913469159	0.908956866301945	NA	NA	NA	NA
114643	-0.108082001425271	0.544456255306838	NA	NA	NA	NA
114644	-0.348410574780562	0.143919933009963	11266	Slc13a3	2	solute carrier family 13 (sodium-dependent dicarboxylate transporter), member 3
114654	0.0012898272959152	0.997146460130891	76442	Ly6g6d	17	lymphocyte antigen 6 complex, locus G6D
114660	-0.0779106290974774	0.827895285989666	NA	NA	NA	NA
114661	0.0144826917407848	0.954009471948564	NA	NA	NA	NA
114662	-0.0639500001486963	0.789671784473914	70877	Prss29	17	protease, serine 29
114663	-0.00442161089256121	0.98930580239846	22799	Impa2	18	inositol (myo)-1(or 4)-monophosphatase 2
114664	-0.180407933649734	0.314699941186018	69209	Hsd17b11	5	hydroxysteroid (17-beta) dehydrogenase 11
114666	-0.0564175789580581	0.845420455132269	NA	NA	NA	NA
114668	-0.165667779209504	0.451546855443768	NA	NA	NA	NA
114672	-0.0775939602757858	0.751742912034108	NA	NA	NA	NA
114674	0.0822582593178547	0.7866434526705	24941	Gtf2ird2	5	GTF2I repeat domain containing 2
114675	0.0994663688255972	0.869580731617735	NA	NA	NA	NA
114679	0.104869286255758	0.716966524592128	14237	Selm	11	selenoprotein M
11468	-0.0134463150521373	0.949983649434716	123845	Actg2	6	actin, gamma 2, smooth muscle, enteric
11470	-0.102364362254026	0.556932600641202	7613	Actl7a	4	actin-like 7a
11471	-0.00277143215966014	0.994551974801809	21330	Actl7b	4	actin-like 7b
114712	0.0286201187393811	0.893598294350845	14136	Ferd3l	12	Fer3-like (Drosophila)
114713	0.0393385732702898	0.844935556183225	4745	Rasa2	9	RAS p21 protein activator 2
114714	0.0730784271428311	0.807132832987173	14238	Rad51c	11	RAD51 homolog C
114716	0.0178805917402194	0.950024957777273	24918	Spred2	11	sprouty-related, EVH1 domain containing 2
11472	-0.151392861226562	0.553910881696301	31016	Actn2	13	actinin alpha 2
11474	0.0837504778153768	0.779641350557473	862	Actn3	19	actinin alpha 3
114741	0.0810496829017824	0.69449071758968	5207	Supt16	14	suppressor of Ty 16
11475	-0.0591461699106555	0.733239810658122	48026	Acta2	19	actin, alpha 2, smooth muscle, aorta
11477	-0.259578012046052	0.366632596851416	7	Acvr1	2	activin A receptor, type 1
11479	-0.0448392902771371	0.879043788549598	20906	Acvr1b	15	activin A receptor, type 1B
11480	-0.0129047581814001	0.955231354862451	20391	Acvr2a	2	activin receptor IIA
11481	0.0649239324905846	0.848809423198937	863	Acvr2b	9	activin receptor IIB
11482	-0.00895893444562645	0.972237948590312	20058	Acvrl1	15	activin A receptor, type II-like 1
11484	0.0535594890525699	0.847853106627738	33	Aspa	11	aspartoacylase
11486	-0.38099493833105	0.1705959188581	37249	Ada	2	adenosine deaminase
114863	0.0685064310658348	0.596910734035634	5211	Prosc	8	proline synthetase co-transcribed
11487	-0.169654287286632	0.282041207211113	865	Adam10	9	a disintegrin and metallopeptidase domain 10
114873	-0.0152034338878027	0.952148731046695	79549	Dscaml1	9	Down syndrome cell adhesion molecule like 1
114874	-0.215839526871661	0.0874320509596586	35221	Ddhd1	14	DDHD domain containing 1
114875	-0.0359564523473384	0.860536839588032	23815	Plcz1	6	phospholipase C, zeta 1
11488	0.0526935403909867	0.841279323300445	7614	Adam11	11	a disintegrin and metallopeptidase domain 11
114886	0.531516707511142	0.0813175076703684	12706	Cygb	11	cytoglobin
114889	-0.0810008282621446	0.700930059618312	8743	Vsx1	2	visual system homeobox 1 homolog (zebrafish)
11489	-0.121557631885369	0.4781187647041	74862	Adam12	7	a disintegrin and metallopeptidase domain 12 (meltrin alpha)
114893	-0.127116195040859	0.717230467409169	NA	NA	NA	NA
114896	0.047076432140555	0.849559656348633	24990	Afg3l1	8	AFG3(ATPase family gene 3)-like 1 (yeast)
11490	-0.0307740678182338	0.874663515849683	2829	Adam15	3	a disintegrin and metallopeptidase domain 15 (metargidin)
11491	0.222060589873083	0.265986750531358	2395	Adam17	12	a disintegrin and metallopeptidase domain 17
11492	-0.13262020880598	0.377702891904733	74925	Adam19	11	a disintegrin and metallopeptidase domain 19 (meltrin beta)
11495	-0.0430968386787107	0.842297484727835	1127	Adam2	14	a disintegrin and metallopeptidase domain 2
11496	-0.0324583395370484	0.880940019301347	37898	Adam22	5	a disintegrin and metallopeptidase domain 22
11497	-0.104001007769509	0.72127579178859	69052	Adam3	8	a disintegrin and metallopeptidase domain 3 (cyritestin)
11499	0.0476059605209533	0.767682280589742	49138	Adam5	8	a disintegrin and metallopeptidase domain 5
11500	0.0375180801908286	0.880748865157895	2830	Adam7	14	a disintegrin and metallopeptidase domain 7
11501	0.0615129300225723	0.699725300234646	74384	Adam8	7	a disintegrin and metallopeptidase domain 8
11502	0.127077307837164	0.546242264815639	20824	Adam9	8	a disintegrin and metallopeptidase domain 9 (meltrin gamma)
11504	0.188950252800946	0.224753062958199	21381	Adamts1	16	a disintegrin-like and metallopeptidase (reprolysin type) with thrombospondin type 1 motif, 1
11512	-0.077204090363721	0.79872658096149	22400	Adcy6	15	adenylate cyclase 6
11513	0.00935269023904262	0.973834637292044	866	Adcy7	8	adenylate cyclase 7
11514	0.19373057935084	0.0860812118216251	37443	Adcy8	15	adenylate cyclase 8
11515	-0.349646656548373	0.0159752045854218	NA	NA	NA	NA
11516	0.0407188023884215	0.895191068213472	869	Adcyap1	17	adenylate cyclase activating polypeptide 1
11517	-0.00359485677062743	0.987481382697442	870	Adcyap1r1	6	adenylate cyclase activating polypeptide 1 receptor 1
11518	-0.0343934221192033	0.910524064684536	22758	Add1	5	adducin 1 (alpha)
11519	0.0357119119302212	0.869420830217841	1221	Add2	6	adducin 2 (beta)
11520	-0.34031388805308	0.0962081889783571	872	Plin2	4	perilipin 2
11522	-0.12346929144322	0.275862078576082	73888	Adh1	3	alcohol dehydrogenase 1 (class I)
11529	-0.00402407346217082	0.987148600669599	37333	Adh7	3	alcohol dehydrogenase 7 (class IV), mu or sigma polypeptide
11532	0.0625485753741923	0.791376299055249	68076	Adh5	3	alcohol dehydrogenase 5 (class III), chi polypeptide
11534	0.0267887114028316	0.914430501680395	4891	Adk	14	adenosine kinase
11535	0.168545892168343	0.247582469501287	873	Adm	7	adrenomedullin
11536	0.134345498643421	0.631831174353192	5255	Gpr182	10	G protein-coupled receptor 182
11537	-0.303798889579438	0.131731405020182	20453	Cfd	10	complement factor D (adipsin)
11538	0.00436682366480134	0.99050654150169	7617	Adnp	2	activity-dependent neuroprotective protein
11539	0.41481376189436	0.0361072081524814	20165	Adora1	1	adenosine A1 receptor
11540	0.0756659944589941	0.640022175639049	20166	Adora2a	10	adenosine A2a receptor
11541	0.022741662852142	0.910191809845195	20167	Adora2b	11	adenosine A2b receptor
11542	0.0136300979136976	0.964149050324161	550	Adora3	3	adenosine A3 receptor
11544	-0.494727103898153	0.0768088284400101	874	Adprh	16	ADP-ribosylarginine hydrolase
11545	0.0571631257946414	0.714067011459926	1222	Parp1	1	poly (ADP-ribose) polymerase family, member 1
11546	0.16025695906705	0.514969872280185	4004	Parp2	14	poly (ADP-ribose) polymerase family, member 2
11548	-0.0773321926330706	0.800368803360761	55477	Adra1b	11	adrenergic receptor, alpha 1b
11549	0.118843550422143	0.554937480025271	68078	Adra1a	14	adrenergic receptor, alpha 1a
11551	0.0625320591881433	0.784444930702234	NA	NA	NA	NA
11552	0.15306445583712	0.366063929967645	553	Adra2b	2	adrenergic receptor, alpha 2b
11553	0.112433698946606	0.383983438510465	20170	Adra2c	5	adrenergic receptor, alpha 2c
11554	-0.00354331244631956	0.988371698716336	20171	Adrb1	19	adrenergic receptor, beta 1
11555	0.0170067135359639	0.942487179763011	30948	Adrb2	18	adrenergic receptor, beta 2
11556	-0.241855770435904	0.237127897489209	37250	Adrb3	8	adrenergic receptor, beta 3
11564	0.0685506728843404	0.884067975153576	12	Adsl	15	adenylosuccinate lyase
11565	0.17701700152298	0.246059630406076	NA	NA	NA	NA
11566	-0.131850264111085	0.452192141693232	875	Adss	1	adenylosuccinate synthetase, non muscle
11567	0.000469592784373418	0.998696838651708	NA	NA	NA	NA
11568	0.0113288946690355	0.963461419047987	878	Aebp1	11	AE binding protein 1
11569	0.0722180321852122	0.711843621786266	NA	NA	NA	NA
11571	-0.044665954610879	0.780360264974573	50654	Crisp1	17	cysteine-rich secretory protein 1
11572	-0.073201589419444	0.616276724726707	NA	NA	NA	NA
11576	0.563197474740857	0.00537127286225754	36278	Afp	5	alpha fetoprotein
11593	0.240349025915268	0.0948525556083281	13	Aga	8	aspartylglucosaminidase
11595	-0.112238759617194	0.746919343888807	7227	Acan	7	aggrecan
11596	0.115015726833941	0.722715325522301	883	Ager	17	advanced glycosylation end product-specific receptor
11600	-0.0439623048111626	0.88626107496949	37447	Angpt1	15	angiopoietin 1
11601	-0.0262267829625973	0.928449575712572	22401	Angpt2	8	angiopoietin 2
11602	0.0214764198019619	0.955507975689833	36302	Angpt4	2	angiopoietin 4
11603	0.0182864188017673	0.939263841942254	27907	Agrn	4	agrin
11604	0.0630403556982015	0.849954978112605	7184	Agrp	8	agouti related protein
11605	-0.0501757446337381	0.845093115836102	90852	Gla	X	galactosidase, alpha
11606	0.305387788432224	0.0230597416808327	14	Agt	8	angiotensinogen (serpin peptidase inhibitor, clade A, member 8)
11607	-0.0334584096923649	0.937218839588364	3556	Agtr1a	13	angiotensin II receptor, type 1a
11608	-0.0621395399046776	0.655423640474744	84871	Agtr1b	3	angiotensin II receptor, type 1b
11609	0.0288799352498987	0.911165232109601	20172	Agtr2	X	angiotensin II receptor, type 2
11610	-0.0839098037021424	0.605003552127533	7621	Agtrap	4	angiotensin II, type I receptor-associated protein
11611	0.737604475317136	0.0198571411300025	37251	Agxt	1	alanine-glyoxylate aminotransferase
11614	-0.164023542008088	0.231693650601375	403	Nr0b1	X	nuclear receptor subfamily 0, group B, member 1
11622	-0.308351891938434	0.312902054152722	1224	Ahr	12	aryl-hydrocarbon receptor
11624	-0.202873664912468	0.213529492242964	49215	Ahrr	13	aryl-hydrocarbon receptor repressor
11625	0.081572129360465	0.486163383008102	1225	Ahsg	16	alpha-2-HS-glycoprotein
11628	0.102147556669553	0.784444930702234	7623	Aicda	6	activation-induced cytidine deaminase
11629	0.0329463420475591	0.925884467722887	1226	Aif1	17	allograft inflammatory factor 1
11630	0.0184650833007067	0.975705795452582	18168	Aim1	10	absent in melanoma 1
11632	-0.0760401910129218	0.683981823336122	2959	Aip	19	aryl-hydrocarbon receptor-interacting protein
11634	-0.0114968106858644	0.973453352320724	327	Aire	10	autoimmune regulator (autoimmune polyendocrinopathy candidiasis ectodermal dystrophy)
11636	0.0613557840320853	0.803575803464067	NA	NA	NA	NA
11637	-0.10509591310745	0.562978400695034	1227	Ak2	4	adenylate kinase 2
11639	-0.225177150579567	0.169709526579808	100316	Ak4	4	adenylate kinase 4
11640	-0.0544172926428708	0.866387041887331	31165	Akap1	11	A kinase (PRKA) anchor protein 1
11641	0.11092377141831	0.491573776722373	100376	Akap2	4	A kinase (PRKA) anchor protein 2
11642	-0.0238330635428241	0.902702927887955	4688	Akap3	6	A kinase (PRKA) anchor protein 3
11643	0.00854862190095584	0.973633731492234	2887	Akap4	X	A kinase (PRKA) anchor protein 4
11647	-0.0444574226983088	0.816487549227085	37314	Alpl	4	alkaline phosphatase, liver/bone/kidney
11648	0.0980258789172241	0.763893372150545	122572	Akp3	1	alkaline phosphatase 3, intestine, not Mn requiring
11650	-0.0306300820650405	0.894361053855004	128715	Alppl2	1	alkaline phosphatase, placental-like 2
11651	0.0362045183260822	0.91139638844555	3785	Akt1	12	thymoma viral proto-oncogene 1
11652	-0.156183273153122	0.290000943300868	48773	Akt2	7	thymoma viral proto-oncogene 2
11655	1.2881179911843	0.38637142237906	NA	NA	NA	NA
11656	-0.289905332472204	0.263442161949006	17	Alas2	X	aminolevulinic acid synthase 2, erythroid
11657	-0.0258131093005325	0.873164808432401	405	Alb	5	albumin
11658	0.207226002546488	0.574365990308188	1229	Alcam	16	activated leukocyte cell adhesion molecule
11666	-0.0225517840798997	0.925884467722887	55426	Abcd1	X	ATP-binding cassette, sub-family D (ALD), member 1
11668	-0.206732362945434	0.11854560011032	110441	Aldh1a1	19	aldehyde dehydrogenase family 1, subfamily A1
11669	-0.184537557546266	0.0921990952009222	55480	Aldh2	5	aldehyde dehydrogenase 2, mitochondrial
11670	0.0157667475188417	0.962248549982369	20175	Aldh3a1	11	aldehyde dehydrogenase family 3, subfamily A1
116701	-0.0675735034733815	0.776825384004251	11067	Fgfrl1	5	fibroblast growth factor receptor-like 1
11671	-0.33839198802541	0.199758001858138	55458	Aldh3a2	11	aldehyde dehydrogenase family 3, subfamily A2
116732	-0.0881821031733123	0.687491124988317	76446	Tsga13	6	testis specific gene A13
116733	0.0932019282722587	0.774113949450093	69132	Vps4a	8	vacuolar protein sorting 4a (yeast)
11674	0.352767242342093	0.230499134132412	123896	Aldoa	7	aldolase A, fructose-bisphosphate
116746	-0.0111934474660584	0.971442523193133	NA	NA	NA	NA
116748	0.150573868283153	0.554435350960321	13154	Lsm10	4	U7 snRNP-specific Sm-like protein LSM10
11676	-0.0992219727545498	0.696205571398503	21073	Aldoc	11	aldolase C, fructose-bisphosphate
116810	-0.0225090855418237	0.948811677865491	17526	Foxn4	5	forkhead box N4
116811	-0.0335804159261208	0.900650933402679	NA	NA	NA	NA
11682	-0.00438524730073464	0.98930580239846	68387	Alk	17	anaplastic lymphoma kinase
116838	0.0507735260836437	0.783860393180839	81639	Rims2	15	regulating synaptic membrane exocytosis 2
11684	-0.10535792285221	0.44054271591618	560	Alox12	11	arachidonate 12-lipoxygenase
116847	-0.332882918686137	0.0829119586216004	2041	Prelp	1	proline arginine-rich end leucine-rich repeat
116848	0.08455020973686	0.509829621974449	8393	Baz2a	10	bromodomain adjacent to zinc finger domain, 2A
11685	-0.0695368148120528	0.810691672705306	105868	Alox12e	11	arachidonate lipoxygenase, epidermal
116852	-0.955362651147413	0.0225684948995756	NA	NA	NA	NA
11686	0.0358226654406364	0.898671267365826	884	Alox12b	11	arachidonate 12-lipoxygenase, 12R type
11687	0.0561795860792893	0.755408121202159	44935	Alox15	11	arachidonate 15-lipoxygenase
116870	0.0088142186166511	0.984341528113483	3442	Mta1	12	metastasis associated 1
116871	-0.371817166444248	0.0845678318820244	14282	Mta3	17	metastasis associated 3
116872	-0.0877062293246711	0.746613773502461	68363	Serpinb7	1	serine (or cysteine) peptidase inhibitor, clade B, member 7
116873	-0.223763296494001	0.195359377361556	32490	Stim2	5	stromal interaction molecule 2
11688	-0.128511479593183	0.488836606683751	886	Alox8	11	arachidonate 8-lipoxygenase
11689	-0.0415440639802176	0.890804577379742	561	Alox5	6	arachidonate 5-lipoxygenase
116891	-0.218905624405988	0.320513410309455	NA	NA	NA	NA
11690	-0.26191998877847	0.16041334030935	1231	Alox5ap	5	arachidonate 5-lipoxygenase activating protein
116903	-0.0472918622371417	0.874759313115436	88401	Calcb	7	calcitonin-related polypeptide, beta
116904	0.0064731754147509	0.978059124580892	10813	Alpk3	7	alpha-kinase 3
116913	-0.0621152347736444	0.881982706773769	NA	NA	NA	NA
116914	-0.125853011895513	0.81034118712076	38258	Slc19a2	1	solute carrier family 19 (thiamine transporter), member 2
11692	-0.0609762783377086	0.696205571398503	55884	Gfer	17	growth factor, erv1 (S. cerevisiae)-like (augmenter of liver regeneration)
116939	-0.0112499342637014	0.971442523193133	NA	NA	NA	NA
11694	0.0347925457511709	0.911605761488813	4737	Alx3	3	aristaless-like homeobox 3
116940	0.314836246895117	0.0443855254991965	32608	Tgs1	4	trimethylguanosine synthase homolog (S. cerevisiae)
11695	0.0524709891846076	0.840802932752937	7229	Alx4	2	aristaless-like homeobox 4
11698	0.0530316192828666	0.860290312871262	7625	Ambn	5	ameloblastin
11699	0.00645651152052373	0.974581324019061	1234	Ambp	4	alpha 1 microglobulin/bikunin
117004	-0.0519684937033098	0.836164650693367	NA	NA	NA	NA
117005	-0.116581194245921	0.53378928928051	74078	Olfr74	2	olfactory receptor 74
11704	-0.0176864775604502	0.92546303954312	36056	Amelx	X	amelogenin, X-linked
11705	-0.00100821302681897	0.998518418388268	68060	Amh	10	anti-Mullerian hormone
117066	-0.0564360112825115	0.918789932889335	NA	NA	NA	NA
117109	0.198957659185146	0.205083924849613	NA	NA	NA	NA
117146	0.0395401577555639	0.879771922750796	NA	NA	NA	NA
117147	-0.135607486108697	0.260916438336525	NA	NA	NA	NA
117148	0.0396520310843655	0.855202621018753	62200	Necab2	8	N-terminal EF-hand calcium binding protein 2
117149	0.077411660732805	0.831942392859757	14285	Tirap	9	toll-interleukin 1 receptor (TIR) domain-containing adaptor protein
117150	0.142283116675368	0.393988687885426	23484	Pip4k2c	10	phosphatidylinositol-5-phosphate 4-kinase, type II, gamma
117158	-0.04735504474686	0.818542749582859	14274	Scgb3a2	18	secretoglobin, family 3A, member 2
117160	0.140479443048852	0.524445683744373	41882	Ttyh2	11	tweety homolog 2 (Drosophila)
117167	-0.296756818311165	0.200855352885306	36422	Steap4	5	STEAP family member 4
11717	-0.0891612285515704	0.515755363436201	408	Ampd3	7	adenosine monophosphate deaminase 3
117171	0.164611370789393	0.230499134132412	NA	NA	NA	NA
117172	0.0373256281434804	0.874588301252113	NA	NA	NA	NA
117197	0.106458018356745	0.758305608813721	10155	Bloc1s4	5	biogenesis of lysosomal organelles complex-1, subunit 4, cappuccino
117198	0.00975857572412941	0.97880421665022	31384	Ivns1abp	1	influenza virus NS1A binding protein
11720	0.654931625480067	0.00799412709816834	68057	Mat1a	14	methionine adenosyltransferase I, alpha
11722	0.133672902846515	0.419076611023979	86951	Amy1	3	amylase 1, salivary
117229	-0.0687777895237112	0.784651194496423	75307	Stk33	7	serine/threonine kinase 33
11727	0.193139927357709	0.219738368347748	74385	Ang	14	angiogenin, ribonuclease, RNase A family, 5
11731	-0.00988024084078987	0.975690052302169	NA	NA	NA	NA
11732	-0.433075387996073	0.0355099655298767	10664	Ank	15	progressive ankylosis
11733	0.0551811467935481	0.808068317289428	55427	Ank1	8	ankyrin 1, erythroid
11735	0.192103952235141	0.133721647017547	56908	Ank3	10	ankyrin 3, epithelial
11736	0.00657113799982145	0.978729446618225	NA	NA	NA	NA
11737	-0.0134654350032211	0.985712664528263	21269	Anp32a	9	acidic (leucine-rich) nuclear phosphoprotein 32 family, member A
11739	0.12034472822664	0.619953621511561	36058	Slc25a4	8	solute carrier family 25 (mitochondrial carrier, adenine nucleotide translocator), member 4
11745	0.166282493575364	0.215958557728273	68445	Anxa3	5	annexin A3
11746	-0.288674626177269	0.213529492242964	68164	Anxa4	6	annexin A4
11747	0.151433653968271	0.342749174467182	20312	Anxa5	3	annexin A5
11749	0.139592711247397	0.451867948511975	55558	Anxa6	11	annexin A6
11750	0.132198060856551	0.472341779140792	36149	Anxa7	14	annexin A7
11752	0.0784983323326385	0.671787244028162	20393	Anxa8	14	annexin A8
11754	-0.0496207297047659	0.786992422107487	2770	Aoc3	11	amine oxidase, copper containing 3
11757	0.200725942732936	0.190080758129731	4944	Prdx3	19	peroxiredoxin 3
11758	-0.0310445420346745	0.880200774068057	3606	Prdx6	1	peroxiredoxin 6
117589	-0.034592293945642	0.884523088622202	34130	Asb7	7	ankyrin repeat and SOCS box-containing 7
117590	-0.123596499971721	0.451546855443768	15398	Asb10	5	ankyrin repeat and SOCS box-containing 10
117591	0.170095608086327	0.618805909189284	69290	Slc2a9	5	solute carrier family 2 (facilitated glucose transporter), member 9
117592	0.0695188993860079	0.743793200866454	14549	B3galt6	4	UDP-Gal:betaGal beta 1,3-galactosyltransferase, polypeptide 6
117599	-0.0432625332529977	0.76644105941786	50463	Helb	10	helicase (DNA) B
117600	0.0709437465501255	0.604571956575648	56898	Srgap1	10	SLIT-ROBO Rho GTPase activating protein 1
117606	0.0151080233126226	0.963997770284037	NA	NA	NA	NA
11761	-0.370992983074823	0.189622748980905	68165	Aox1	1	aldehyde oxidase 1
11764	0.0714211726812177	0.643939534636544	21972	Ap1b1	11	adaptor protein complex AP-1, beta 1 subunit
11765	-0.0945700191388781	0.566177251360862	47995	Ap1g1	8	adaptor protein complex AP-1, gamma 1 subunit
11766	-0.0972037203957461	0.800801048469097	49141	Ap1g2	14	adaptor protein complex AP-1, gamma 2 subunit
11767	0.0239001084001753	0.900650933402679	4017	Ap1m1	8	adaptor-related protein complex AP-1, mu subunit 1
11768	0.0450477264721387	0.884588241349866	55906	Ap1m2	9	adaptor protein complex AP-1, mu 2 subunit
11769	0.0120496741865583	0.956818848146798	20342	Ap1s1	5	adaptor protein complex AP-1, sigma 1
11770	0.413199928010348	0.134752952262447	36067	Fabp4	3	fatty acid binding protein 4, adipocyte
11771	-0.0822972169149896	0.614919383837278	68997	Ap2a1	7	adaptor-related protein complex 2, alpha 1 subunit
11772	-0.0691744893826165	0.608597962697099	5335	Ap2a2	7	adaptor-related protein complex 2, alpha 2 subunit
11774	-0.140826328774063	0.443676514904804	68125	Ap3b1	13	adaptor-related protein complex 3, beta 1 subunit
11775	-0.0223612744791071	0.935499652980705	NA	NA	NA	NA
11776	0.108480631307742	0.474244652267235	2926	Ap3d1	10	adaptor-related protein complex 3, delta 1 subunit
11778	-0.0520140981450865	0.772366678260324	100592	Ap3s2	7	adaptor-related protein complex 3, sigma 2 subunit
11781	-0.00961737386692985	0.974344420721049	3467	Ap4m1	5	adaptor-related protein complex AP-4, mu 1
11782	-0.0104570409081601	0.981513018436867	32513	Ap4s1	12	adaptor-related protein complex AP-4, sigma 1
11783	0.0381375600177893	0.833631591530134	7626	Apaf1	10	apoptotic peptidase activating factor 1
11784	0.0764946839841487	0.767920570365055	4021	Apba2	7	amyloid beta (A4) precursor protein-binding, family A, member 2
11785	-0.0328784282439969	0.872267492244201	898	Apbb1	7	amyloid beta (A4) precursor protein-binding, family B, member 1
11787	-0.0343544936745968	0.881803305586185	32079	Apbb2	5	amyloid beta (A4) precursor protein-binding, family B, member 2
11789	0.047573430116894	0.865571583450991	30950	Apc	18	adenomatosis polyposis coli
11790	0.0247790750412431	0.915308743736173	55619	Speg	1	SPEG complex locus
11792	-0.0435754043128469	0.883218068570167	1241	Apex1	14	apurinic/apyrimidinic endonuclease 1
11793	-0.0661466779553823	0.7414429556349	NA	NA	NA	NA
11796	-0.196390264706384	0.471641542034038	899	Birc3	9	baculoviral IAP repeat-containing 3
11797	0.227378120346904	0.386476690173053	900	Birc2	9	baculoviral IAP repeat-containing 2
11798	-0.252332437413771	0.0598981870614638	901	Xiap	X	X-linked inhibitor of apoptosis
11799	-0.00915634540997967	0.966738889772424	NA	NA	NA	NA
11800	0.0364103747446682	0.903297101096613	4809	Api5	2	apoptosis inhibitor 5
11801	0.0684139026952266	0.888304175902798	55936	Cd5l	3	CD5 antigen-like
11803	-0.0703256616135208	0.668107095146408	68447	Aplp1	7	amyloid beta (A4) precursor-like protein 1
11804	-0.020709581214204	0.931101327203754	NA	NA	NA	NA
11806	0.00550857892329581	0.978059124580892	NA	NA	NA	NA
11807	-0.0221677539393319	0.893598294350845	1242	Apoa2	1	apolipoprotein A-II
11808	0.0240388763272836	0.990136656776458	47927	Apoa4	9	apolipoprotein A-IV
11810	-0.0927803670713354	0.81992944546805	1243	Apobec1	6	apolipoprotein B mRNA editing enzyme, catalytic polypeptide 1
11811	0.0776705050560542	0.601015980959863	4941	Apobec2	17	apolipoprotein B mRNA editing enzyme, catalytic polypeptide 2
11812	-0.0419452163821976	0.783624926169172	1244	Apoc1	7	apolipoprotein C-I
11813	0.448615393717201	0.00139379159384155	47928	Apoc2	7	apolipoprotein C-II
11814	-0.0731265407597874	0.538925226952797	NA	NA	NA	NA
11815	-0.0915200080429024	0.713623267014732	1246	Apod	16	apolipoprotein D
11816	-0.0397623560204607	0.778717189574796	30951	Apoe	7	apolipoprotein E
11818	0.0249284662628355	0.879744535475939	26	Apoh	11	apolipoprotein H
11819	-0.0267994115681773	0.944349237072678	7628	Nr2f2	7	nuclear receptor subfamily 2, group F, member 2
11820	0.247385587255692	0.100635239131909	NA	NA	NA	NA
11821	0.415847431922895	0.00903355452356196	413	Aprt	8	adenine phosphoribosyl transferase
11826	-0.41118902755483	0.0126393822627519	68051	Aqp1	6	aquaporin 1
11827	-0.0145706506789036	0.937621039555767	20137	Aqp2	15	aquaporin 2
11828	-0.0134677286074005	0.952197449015421	21025	Aqp3	4	aquaporin 3
11829	0.031049548031727	0.910191809845195	37507	Aqp4	18	aquaporin 4
11830	0.0962551652027148	0.491573776722373	20398	Aqp5	15	aquaporin 5
11831	-0.0356430798526119	0.839558067947162	20399	Aqp6	15	aquaporin 6
11832	-0.011009324714041	0.965346375581656	48000	Aqp7	4	aquaporin 7
11833	-1.3002807234545	0.0222354805926163	68166	Aqp8	7	aquaporin 8
11834	-0.00118061391661062	0.996425014178071	7629	Aqr	2	aquarius
11835	-0.219589031525857	0.140051985268129	28	Ar	X	androgen receptor
11836	-0.13978972243933	0.290903310049211	1249	Araf	X	v-raf murine sarcoma 3611 viral oncogene homolog
11838	0.0549621832614093	0.8888500958488	9056	Arc	15	activity regulated cytoskeletal-associated protein
11839	-0.0915055364514883	0.682422528113133	1252	Areg	5	amphiregulin
11840	-0.00441927743198711	0.98930580239846	128392	Arf1	11	ADP-ribosylation factor 1
11841	-0.147244468696758	0.51467257044699	56086	Arf2	11	ADP-ribosylation factor 2
11842	0.0114217593091794	0.972237948590312	68195	Arf3	15	ADP-ribosylation factor 3
11843	-0.139910576870648	0.545601838941629	55593	Arf4	14	ADP-ribosylation factor 4
11844	0.179602322161667	0.343095551487743	129625	Arf5	6	ADP-ribosylation factor 5
118445	0.198518829140189	0.580634873036164	69496	Klf16	10	Kruppel-like factor 16
118446	0.0460247851087461	0.81992944546805	15399	Gjc3	5	gap junction protein, gamma 3
118449	0.00876819235357651	0.973633731492234	15400	Synpo2	3	synaptopodin 2
11845	0.0691167280267049	0.728717563718301	1256	Arf6	12	ADP-ribosylation factor 6
118451	0.0544486413884346	0.832615188265872	99837	Mrps2	2	mitochondrial ribosomal protein S2
118452	0.0454136755538874	0.816467953030525	11732	Baalc	15	brain and acute leukemia, cytoplasmic
118454	0.0418457065965834	0.875832636701783	10715	Gjc2	11	gap junction protein, gamma 2
11846	0.262666070046295	0.283030138758811	29	Arg1	10	arginase, liver
11847	-0.00844200820653196	0.975878581473673	906	Arg2	12	arginase type II
11852	-0.121100990839023	0.603918849651202	68377	Rhob	12	ras homolog gene family, member B
11853	0.320246708725186	0.0818653251466044	90945	Rhoc	3	ras homolog gene family, member C
11854	-0.301947920554012	0.441890032431522	22409	Rhod	19	ras homolog gene family, member D
11855	-0.169955212497992	0.567738332642768	907	Arhgap5	12	Rho GTPase activating protein 5
11856	0.184670684023788	0.186332246622335	7630	Arhgap6	X	Rho GTPase activating protein 6
11857	-0.0604326334678591	0.723300586271587	20318	Arhgdib	6	Rho, GDP dissociation inhibitor (GDI) beta
11859	0.0831314457750452	0.578125201962778	31296	Phox2a	7	paired-like homeobox 2a
11861	0.247886530430438	0.507344517626063	4194	Arl4a	12	ADP-ribosylation factor-like 4A
11863	-0.152866681977039	0.179839362023451	1261	Arnt	3	aryl hydrocarbon receptor nuclear translocator
11864	-0.0579906965518004	0.805303789097105	7230	Arnt2	7	aryl hydrocarbon receptor nuclear translocator 2
11865	0.142422550301315	0.841279323300445	910	Arntl	7	aryl hydrocarbon receptor nuclear translocator-like
11870	-0.00513848786478288	0.986069816842556	129794	Art1	7	ADP-ribosyltransferase 1
11871	-0.100386952352687	0.653536756418695	NA	NA	NA	NA
11872	-0.0291384783685888	0.898141307789835	113756	Art2b	7	ADP-ribosyltransferase 2b
11875	0.00854289477602865	0.978124874423206	7231	Art5	7	ADP-ribosyltransferase 5
11876	-0.0688533132714566	0.81034118712076	7631	Artn	4	artemin
11877	0.0208510952345033	0.92196007112481	31046	Arvcf	16	armadillo repeat gene deleted in velo-cardio-facial syndrome
11878	0.0254009136289515	0.910548139197551	68998	Arx	X	aristaless related homeobox
11881	-0.0691485590877319	0.69396041168095	73870	Arsb	13	arylsulfatase B
11883	-0.0183668968012682	0.974581324019061	20138	Arsa	15	arylsulfatase A
11886	0.202556400717347	0.157390884250393	10504	Asah1	8	N-acylsphingosine amidohydrolase 1
11889	-0.0180435056841652	0.942549178313451	1263	Asgr1	11	asialoglycoprotein receptor 1
11890	0.119045430834419	0.593639570237051	912	Asgr2	11	asialoglycoprotein receptor 2
11891	0.0352396888143778	0.874663515849683	3069	Rab27a	9	RAB27A, member RAS oncogene family
11899	-0.0967987177408371	0.698358706365418	7233	Astn1	1	astrotactin 1
11905	-0.0376448079603779	0.815627336882949	20139	Serpinc1	1	serine (or cysteine) peptidase inhibitor, clade C (antithrombin), member 1
11906	-0.202076278163732	0.326109764465742	21366	Zfhx3	8	zinc finger homeobox 3
11907	-0.0419338860613996	0.837590328599817	31420	Ate1	7	arginyltransferase 1
11908	-0.00930021303742734	0.987767027364608	3790	Atf1	15	activating transcription factor 1
11909	-0.237016557627499	0.0890239370489341	31061	Atf2	2	activating transcription factor 2
11910	0.298883828241291	0.329610153604735	1265	Atf3	1	activating transcription factor 3
11911	0.359862925230903	0.258550113878762	1266	Atf4	15	activating transcription factor 4
11920	-0.0257878273833949	0.908918350388808	30952	Atm	9	ataxia telangiectasia mutated homolog (human)
11921	-0.0336057312058564	0.902395405911471	31297	Atoh1	6	atonal homolog 1 (Drosophila)
11922	-0.0545016315848583	0.777940460547277	7632	Neurod6	6	neurogenic differentiation 6
11923	-0.0653730901489569	0.770546390187931	7234	Neurod4	10	neurogenic differentiation 4
11924	-0.0447064680527864	0.869895982639692	7633	Neurog2	3	neurogenin 2
11925	0.0533671406627603	0.732407363424076	40692	Neurog3	10	neurogenin 3
11927	-0.0455666992967121	0.808032222989052	2984	Atox1	11	ATX1 (antioxidant protein 1) homolog 1 (yeast)
11928	0.117017426539693	0.444617473455194	564	Atp1a1	3	ATPase, Na+/K+ transporting, alpha 1 polypeptide
11931	0.495642256253849	0.120220771387218	37509	Atp1b1	1	ATPase, Na+/K+ transporting, beta 1 polypeptide
11932	-0.0144236922758942	0.955231354862451	36075	Atp1b2	11	ATPase, Na+/K+ transporting, beta 2 polypeptide
11933	0.0455573518093537	0.849559656348633	37510	Atp1b3	9	ATPase, Na+/K+ transporting, beta 3 polypeptide
11936	0.0648495170751175	0.819314566532249	86992	Fxyd2	9	FXYD domain-containing ion transport regulator 2
11937	0.0480636259045015	0.853954417324857	NA	NA	NA	NA
11938	0.324595251701259	0.282703588144775	80167	Atp2a2	5	ATPase, Ca++ transporting, cardiac muscle, slow twitch 2
11941	0.102613142095362	0.541550607429271	56150	Atp2b2	6	ATPase, Ca++ transporting, plasma membrane 2
11944	1.47259751730817	0.00139379159384155	68081	Atp4a	7	ATPase, H+/K+ exchanging, gastric, alpha polypeptide
11945	0.0274721031841301	0.917856134084199	20182	Atp4b	8	ATPase, H+/K+ exchanging, beta polypeptide
11946	0.0292063539838807	0.885695814168191	2985	Atp5a1	18	ATP synthase, H+ transporting, mitochondrial F1 complex, alpha subunit 1
11947	0.00186633637224531	0.99355702979035	1273	Atp5b	10	ATP synthase, H+ transporting mitochondrial F1 complex, beta subunit
11957	0.0745788169455839	0.583427317174793	1272	Atp5j	16	ATP synthase, H+ transporting, mitochondrial F0 complex, subunit F
11958	3.54228483825381e-05	0.999829734568128	5148	Atp5k	5	ATP synthase, H+ transporting, mitochondrial F1F0 complex, subunit E
11964	0.102320872706064	0.585141804168714	123934	Atp6v1a	16	ATPase, H+ transporting, lysosomal V1 subunit A
11966	0.218243713873187	0.170244330003252	1279	Atp6v1b2	8	ATPase, H+ transporting, lysosomal V1 subunit B2
11972	0.0449424707194108	0.821059822374361	3444	Atp6v0d1	8	ATPase, H+ transporting, lysosomal V0 subunit D1
11973	0.266406300018463	0.0862953159444153	1282	Atp6v1e1	6	ATPase, H+ transporting, lysosomal V1 subunit E1
11974	0.0946980334191387	0.554371817940627	2931	Atp6v0e	17	ATPase, H+ transporting, lysosomal V0 subunit E
11975	-0.0843313330025532	0.718921436179635	3795	Atp6v0a1	11	ATPase, H+ transporting, lysosomal V0 subunit A1
11977	-0.0370756398762691	0.938719603719989	35	Atp7a	X	ATPase, Cu++ transporting, alpha polypeptide
11979	0.0496086231401351	0.79872658096149	20063	Atp7b	8	ATPase, Cu++ transporting, beta polypeptide
11980	-0.0519646748304998	0.748219342669954	48402	Atp8a1	5	ATPase, aminophospholipid transporter (APLT), class I, type 8A, member 1
11981	-0.238055050207162	0.23644449468709	NA	NA	NA	NA
11982	-0.0126875550949581	0.961596408953806	56461	Atp10a	7	ATPase, class V, type 10A
11983	0.022060742985933	0.962421834535452	40581	Atpif1	4	ATPase inhibitory factor 1
11987	0.0386516333116784	0.932620139659344	20658	Slc7a1	5	solute carrier family 7 (cationic amino acid transporter, y+ system), member 1
11988	1.16422295254415	0.00463622983865626	20659	Slc7a2	8	solute carrier family 7 (cationic amino acid transporter, y+ system), member 2
11989	-0.0691509624549651	0.855166393477053	56382	Slc7a3	X	solute carrier family 7 (cationic amino acid transporter, y+ system), member 3
11990	-0.0438785845273921	0.808182083682529	22542	Atrn	2	attractin
11991	0.0546063432150721	0.860559989934344	22410	Hnrnpd	5	heterogeneous nuclear ribonucleoprotein D
11992	0.108332323922999	0.566177251360862	1284	Auh	13	AU RNA binding protein/enoyl-coenzyme A hydratase
11993	0.0785189217219529	0.589207255918226	7239	Aup1	6	ancient ubiquitous protein 1
11994	-0.0173993980606681	0.937866907498387	23401	Pcdh15	10	protocadherin 15
11997	0.317561842035862	0.274326609405809	122176	Akr1b7	6	aldo-keto reductase family 1, member B7
11998	0.0771931255604885	0.766500108747172	417	Avp	2	arginine vasopressin
12000	-0.0327426715477923	0.906926353930962	20064	Avpr2	X	arginine vasopressin receptor 2
12005	0.0825174708390604	0.605538634421021	2614	Axin1	17	axin 1
12006	-0.00298535777730713	0.992661916759104	3420	Axin2	11	axin2
12007	0.0341035391319693	0.832774442306187	915	Azgp1	5	alpha-2-glycoprotein 1, zinc
12009	-0.0335376180286993	0.909287812574711	7638	Azi1	11	5-azacytidine induced gene 1
12010	-0.106350251136599	0.349551591287447	2987	B2m	2	beta-2 microglobulin
12012	-0.158016953710723	0.382338154735923	1286	Baat	4	bile acid-Coenzyme A: amino acid N-acyltransferase
12013	0.118034781995791	0.902567870794404	916	Bach1	16	BTB and CNC homology 1
12014	-0.824361572693017	0.170244330003252	7240	Bach2	4	BTB and CNC homology 2
12015	0.168921621762126	0.354808180020673	3189	Bad	19	BCL2-associated agonist of cell death
12017	0.0472751678910246	0.838206059102519	3190	Bag1	4	BCL2-associated athanogene 1
12018	0.0707850124177325	0.757650314823557	917	Bak1	17	BCL2-antagonist/killer 1
12020	0.0478299930005752	0.888304175902798	NA	NA	NA	NA
12021	-0.0331846324006637	0.846212299741384	400	Bard1	1	BRCA1 associated RING domain 1
12022	0.0964110314591977	0.630738431211069	7241	Barx1	13	BarH-like homeobox 1
12023	0.0907100540511188	0.583772011534243	NA	NA	NA	NA
12028	0.079154401751218	0.747893768570888	7242	Bax	7	BCL2-associated X protein
12029	0.0756824541807655	0.630546671889973	7243	Bcl6b	11	B cell CLL/lymphoma 6, member B
12032	-0.0412154892589935	0.798998985478359	7244	Bcan	3	brevican
12033	0.399726652460048	0.291983489345112	22411	Bcap29	12	B cell receptor associated protein 29
12034	0.205341246676104	0.0860812118216251	5263	Phb2	6	prohibitin 2
12035	0.00389365105641737	0.987481382697442	20320	Bcat1	6	branched chain aminotransferase 1, cytosolic
12036	0.309327168760084	0.206064653942991	81684	Bcat2	7	branched chain aminotransferase 2, mitochondrial
12038	0.492183841386076	0.00912560587305628	20065	Bche	3	butyrylcholinesterase
12039	0.153719367117164	0.299005848305926	569	Bckdha	7	branched chain ketoacid dehydrogenase E1, alpha polypeptide
12040	0.352366160738979	0.0280398621414767	39	Bckdhb	9	branched chain ketoacid dehydrogenase E1, beta polypeptide
12041	-0.0766196566453994	0.718092832709335	37642	Bckdk	7	branched chain ketoacid dehydrogenase kinase
12042	0.11511955120202	0.634568424097642	2912	Bcl10	3	B cell leukemia/lymphoma 10
12043	0.0317013661644516	0.872886576114002	527	Bcl2	1	B cell leukemia/lymphoma 2
12048	-0.101694251254756	0.544058957162149	7639	Bcl2l1	2	BCL2-like 1
12049	0.00491378553927468	0.987481382697442	8396	Bcl2l10	9	Bcl2-like 10
12050	0.0164290893353289	0.95939479580259	2989	Bcl2l2	14	BCL2-like 2
12051	-0.105072405795667	0.796195889529442	81738	Bcl3	7	B cell leukemia/lymphoma 3
12053	-0.358229900624945	0.842892530698962	7640	Bcl6	16	B cell leukemia/lymphoma 6
12054	0.163752908455193	0.627863636909235	NA	NA	NA	NA
12055	0.0590105036184303	0.781273246709472	3498	Bcl7c	7	B cell CLL/lymphoma 7C
12057	-0.0185018126933736	0.925884467722887	1291	Opn1sw	6	opsin 1 (cone pigments), short-wave-sensitive (color blindness, tritan)
12061	-0.0742116008239595	0.694532863772946	570	Bdkrb1	12	bradykinin receptor, beta 1
12062	0.0870155320679524	0.609214555776786	519	Bdkrb2	12	bradykinin receptor, beta 2
12064	0.00186151014659686	0.995317536519276	7245	Bdnf	2	brain derived neurotrophic factor
12068	-0.121924872141047	0.594088078543943	38108	Bet1	6	blocked early in transport 1 homolog (S. cerevisiae)
12069	0.0580631805641643	0.846044618756025	88940	Bex2	X	brain expressed X-linked 2
12070	-0.065024997420732	0.775243572621243	7642	Ngfrap1	X	nerve growth factor receptor (TNFRSF16) associated protein 1
12075	0.0349276642633898	0.911605761488813	922	Bfsp1	2	beaded filament structural protein 1, in lens-CP94
12091	0.0479857698239163	0.83553385279163	47922	Glb1	9	galactosidase, beta 1
121021	0.0517624500640625	0.841675245349888	20445	Cspg4	9	chondroitin sulfate proteoglycan 4
121022	0.246235907292192	0.0979935157068802	NA	NA	NA	NA
12111	0.0733223207549276	0.777940460547277	1293	Bgn	X	biglycan
12121	-0.0376174593917393	0.883460841870441	37518	Bicd1	6	bicaudal D homolog 1 (Drosophila)
12122	-0.120190398548171	0.387151193867454	923	Bid	6	BH3 interacting domain death agonist
12123	-0.0315867953803117	0.909287812574711	37853	Hrk	5	harakiri, BCL2 interacting protein (contains only BH3 domain)
12124	-0.330992348876206	0.312109133692764	924	Bik	15	BCL2-interacting killer
12125	0.111675612098324	0.629601456088003	7643	Bcl2l11	2	BCL2-like 11 (apoptosis facilitator)
12140	-0.140723798186332	0.694809490845499	37880	Fabp7	10	fatty acid binding protein 7, brain
12142	0.0108422713348135	0.974581324019061	925	Prdm1	10	PR domain containing 1, with ZNF domain
12143	-0.0265534680489541	0.879043788549598	1297	Blk	14	B lymphoid kinase
12144	-0.0460901299044973	0.907305985014602	47902	Blm	7	Bloom syndrome, RecQ helicase-like
12145	-0.00366352522217994	0.994551974801809	1298	Cxcr5	9	chemokine (C-X-C motif) receptor 5
12151	0.168538266883153	0.672688919683913	3797	Bmi1	2	Bmi1 polycomb ring finger oncogene
12153	0.170308855966962	0.355514961839328	55955	Bmp1	14	bone morphogenetic protein 1
12154	0.0390270518382483	0.846212299741384	7644	Bmp10	6	bone morphogenetic protein 10
12155	0.00885580619045356	0.974323166805928	3977	Bmp15	X	bone morphogenetic protein 15
12156	-0.29419890691263	0.210525783744093	926	Bmp2	2	bone morphogenetic protein 2
12159	-0.314070435669088	0.172191825728102	7247	Bmp4	14	bone morphogenetic protein 4
12160	-0.0370554980044968	0.916803193759862	22412	Bmp5	9	bone morphogenetic protein 5
12162	-0.0704787943811125	0.756852737084533	20410	Bmp7	2	bone morphogenetic protein 7
12163	0.0115256359579528	0.966431735621226	74865	Bmp8a	4	bone morphogenetic protein 8a
12164	0.0530313550423926	0.86696495934618	130625	Bmp8b	4	bone morphogenetic protein 8b
12165	-0.201509136945873	0.212690622145256	32299	Gdf2	14	growth differentiation factor 2
12166	-0.105212929468813	0.6012748645818	20911	Bmpr1a	14	bone morphogenetic protein receptor, type 1A
12167	-0.0946405087637094	0.548782328593041	NA	NA	NA	NA
12168	0.0508103968190463	0.889715981903169	929	Bmpr2	1	bone morphogenetic protein receptor, type II (serine/threonine kinase)
12169	0.0667813616664841	0.828187313384753	20411	Bmx	X	BMX non-receptor tyrosine kinase
12173	-0.181689647201718	0.21879839910717	31048	Bnc1	7	basonuclin 1
12175	0.062518759034079	0.625228366755044	3194	Bnip2	9	BCL2/adenovirus E1B interacting protein 2
12177	-0.0938383052857574	0.580133597774505	3195	Bnip3l	14	BCL2/adenovirus E1B interacting protein 3-like
12180	-0.00328285979838583	0.988915611281079	7645	Smyd1	6	SET and MYND domain containing 1
12181	0.0273709727421565	0.913764464809482	6612	Bop1	15	block of proliferation 1
12182	0.076161414664687	0.590845841033775	3198	Bst1	5	bone marrow stromal cell antigen 1
12183	-0.324263496398633	0.0198571411300025	55599	Bpgm	6	2,3-bisphosphoglycerate mutase
12189	0.0823296292717863	0.686556675518141	5276	Brca1	11	breast cancer 1
12190	0.0554925721262949	0.879771922750796	41	Brca2	5	breast cancer 2
12192	0.5209321963221	0.256853584729079	31276	Zfp36l1	12	zinc finger protein 36, C3H type-like 1
12193	0.00755939783266868	0.984341528113483	5027	Zfp36l2	17	zinc finger protein 36, C3H type-like 2
12209	0.108583234503515	0.458090867847251	1307	Brs3	X	bombesin-like receptor 3
12211	0.122759737986656	0.63892067508547	7248	Birc6	17	baculoviral IAP repeat-containing 6
12212	0.135774323492681	0.453849175111587	47543	Chic1	X	cysteine-rich hydrophobic domain 1
12215	0.0111509336438225	0.970744220934714	1308	Bsg	10	basigin
12217	0.00320598991376109	0.990136656776458	31161	Bsn	9	bassoon
12223	-0.199337787064479	0.234139163749503	1309	Btc	5	betacellulin, epidermal growth factor family member
12224	-0.10262576966779	0.783860393180839	37520	Klf5	14	Kruppel-like factor 5
12226	-0.0628330253454932	0.889715981903169	37521	Btg1	10	B cell translocation gene 1, anti-proliferative
12227	1.16657602391637	0.00610464443525851	31406	Btg2	1	B cell translocation gene 2, anti-proliferative
12229	0.103092463133225	0.630738431211069	30953	Btk	X	Bruton agammaglobulinemia tyrosine kinase
12231	-0.00466889272878035	0.985171198984063	1312	Btn1a1	13	butyrophilin, subfamily 1, member A1
12234	0.000930268463271488	0.996881062927957	39330	Btrc	19	beta-transducin repeat containing protein
12235	0.012674996181044	0.946452024295525	37910	Bub1	2	budding uninhibited by benzimidazoles 1 homolog (S. cerevisiae)
12236	0.0686883032530048	0.683792955193686	933	Bub1b	2	budding uninhibited by benzimidazoles 1 homolog, beta (S. cerevisiae)
12237	-0.064110849460552	0.755443934833413	3470	Bub3	7	budding uninhibited by benzimidazoles 3 homolog (S. cerevisiae)
12238	-0.00107371774823406	0.997146460130891	15693	Commd3	2	COMM domain containing 3
12257	0.0249426299602042	0.901117914386066	574	Tspo	15	translocator protein
12258	0.144447245491808	0.278825388679458	44	Serping1	2	serine (or cysteine) peptidase inhibitor, clade G, member 1
12259	0.0311077671567137	0.953739537784681	7249	C1qa	4	complement component 1, q subcomponent, alpha polypeptide
12260	-0.106301770924841	0.819014402916538	418	C1qb	4	complement component 1, q subcomponent, beta polypeptide
12261	0.271324785154443	0.133721647017547	31023	C1qbp	11	complement component 1, q subcomponent binding protein
12262	-0.0189649435485428	0.971655950758044	32020	C1qc	4	complement component 1, q subcomponent, C chain
12263	0.214787416165692	0.184665084661974	45	C2	17	complement component 2 (within H-2S)
12265	0.0351482451536755	0.902860163480881	207	Ciita	16	class II transactivator
12266	0.156704207752412	0.2041202301495	68031	C3	17	complement component 3
12267	-0.0869293245169267	0.558303305494265	2992	C3ar1	6	complement component 3a receptor 1
12269	-0.19306867697003	0.110935125420476	NA	NA	NA	NA
12270	0.104956579645159	0.489930888117017	NA	NA	NA	NA
12273	-0.0244343553070179	0.910191809845195	NA	NA	NA	NA
12274	-0.633251257058292	0.0383078270018212	47	C6	15	complement component 6
12279	-0.135520690416305	0.653159101138917	74406	C9	15	complement component 9
12282	0.206818079188677	0.736246794683173	4658	Hyou1	9	hypoxia up-regulated 1
12283	0.0540300981760691	0.817175205416617	NA	NA	NA	NA
12286	0.0433756970447319	0.816050946081817	56383	Cacna1a	8	calcium channel, voltage-dependent, P/Q type, alpha 1A subunit
12287	0.0729731311837325	0.735356648369172	20184	Cacna1b	2	calcium channel, voltage-dependent, N type, alpha 1B subunit
12288	-0.0304660357378168	0.918656403140028	55484	Cacna1c	6	calcium channel, voltage-dependent, L type, alpha 1C subunit
12289	0.0833267105616464	0.505258131860955	578	Cacna1d	14	calcium channel, voltage-dependent, L type, alpha 1D subunit
12290	-0.110426744769216	0.672688919683913	20185	Cacna1e	1	calcium channel, voltage-dependent, R type, alpha 1E subunit
12291	-0.0274912001559686	0.901088120768102	22544	Cacna1g	11	calcium channel, voltage-dependent, T type, alpha 1G subunit
12292	-0.0214340830572723	0.909287812574711	NA	NA	NA	NA
12293	-0.00769995668755463	0.978943720923962	579	Cacna2d1	5	calcium channel, voltage-dependent, alpha2/delta subunit 1
12294	-0.0482061589919889	0.880748865157895	74929	Cacna2d3	14	calcium channel, voltage-dependent, alpha2/delta subunit 3
12295	0.0652636097129955	0.814283166006759	20186	Cacnb1	11	calcium channel, voltage-dependent, beta 1 subunit
12296	-0.0365007146417797	0.820097326955379	75191	Cacnb2	2	calcium channel, voltage-dependent, beta 2 subunit
12297	0.0796899476276538	0.796878103867413	20187	Cacnb3	15	calcium channel, voltage-dependent, beta 3 subunit
12298	-0.0305166331632698	0.854234333585341	20188	Cacnb4	2	calcium channel, voltage-dependent, beta 4 subunit
12299	0.00231796038997967	0.991374186744282	582	Cacng1	11	calcium channel, voltage-dependent, gamma subunit 1
12300	0.0997493825500939	0.636381802128787	4432	Cacng2	15	calcium channel, voltage-dependent, gamma subunit 2
12301	0.238339265497222	0.486773866149439	7649	Cacybp	1	calcyclin binding protein
12304	0.0232092260297279	0.974323166805928	21020	Pdia4	6	protein disulfide isomerase associated 4
12305	-0.0173396549240765	0.938876638112189	68212	Ddr1	17	discoidin domain receptor family, member 1
12306	-0.093461181043816	0.653071235169168	20857	Anxa2	9	annexin A2
12307	-0.0309394869328923	0.888304175902798	21026	Calb1	4	calbindin 1
12308	0.108481987513648	0.721916012725385	1318	Calb2	8	calbindin 2
12309	-0.0198721738104055	0.952264874217268	36150	S100g	X	S100 calcium binding protein G
12310	-0.101443095492337	0.492319538217766	105263	Calca	7	calcitonin/calcitonin-related polypeptide, alpha
12311	0.0256869135225783	0.894808839519735	1320	Calcr	6	calcitonin receptor
12313	-0.10727840047794	0.429902631948429	116117	Calm1	12	calmodulin 1
12315	-0.0959400029006066	0.552623761282563	NA	NA	NA	NA
12316	0.0125118834379476	0.956818848146798	7650	Aspm	1	asp (abnormal spindle)-like, microcephaly associated (Drosophila)
12317	-0.0470213653881562	0.78149375628128	37911	Calr	8	calreticulin
12319	-0.317350544896556	0.0240837414808074	20861	Car8	4	carbonic anhydrase 8
12321	-0.0235183785483315	0.925884467722887	936	Calu	6	calumenin
12322	0.0439158343187911	0.79575158837572	56577	Camk2a	18	calcium/calmodulin-dependent protein kinase II alpha
12323	-0.00910715263463846	0.974581324019061	128755	Camk2b	11	calcium/calmodulin-dependent protein kinase II, beta
12325	-0.0974930956226396	0.69396041168095	15596	Camk2g	14	calcium/calmodulin-dependent protein kinase II gamma
12326	0.0837807977836311	0.613041550962963	100780	Camk4	18	calcium/calmodulin-dependent protein kinase IV
12328	0.186974243384128	0.292915146501255	1323	Caml	13	calcium modulating ligand
12330	-0.123286731064752	0.399012516710539	1324	Canx	11	calnexin
12331	-0.0286399480235318	0.973834637292044	74572	Cap1	4	CAP, adenylate cyclase-associated protein 1 (yeast)
12332	-0.0535824875985691	0.812918119062714	37523	Capg	6	capping protein (actin filament), gelsolin-like
12333	-0.121463104270905	0.367445008496475	3800	Capn1	19	calpain 1
12334	-0.548945414931458	0.00911661675147857	1326	Capn2	1	calpain 2
12335	-0.198369650972238	0.253862162887646	52	Capn3	2	calpain 3
12336	0.0178739412433035	0.929787115861912	1327	Capns1	7	calpain, small subunit 1
12337	-0.0202583976522748	0.942593697679217	31212	Capn5	7	calpain 5
12338	-0.0833623486955348	0.521439988019087	7252	Capn6	X	calpain 6
12339	-0.121714209239522	0.453023621701241	7651	Capn7	14	calpain 7
12343	0.0400681420563593	0.855293225671299	55956	Capza2	6	capping protein (actin filament) muscle Z-line, alpha 2
12344	0.032837616481932	0.879713968028033	7253	Capza3	6	capping protein (actin filament) muscle Z-line, alpha 3
12345	0.0510234116342385	0.739175516831165	3620	Capzb	4	capping protein (actin filament) muscle Z-line, beta
12346	-0.0628708736687047	0.751689873461635	20414	Car1	3	carbonic anhydrase 1
12348	-0.130587369681731	0.746519809283716	36061	Car11	7	carbonic anhydrase 11
12349	-0.274372282222502	0.175732659506424	37256	Car2	3	carbonic anhydrase 2
12350	-0.691156324035365	0.000473690005284706	31298	Car3	3	carbonic anhydrase 3
12351	-0.0197858106823077	0.908956866301945	20183	Car4	11	carbonic anhydrase 4
12352	0.103462642838675	0.714952805125897	68200	Car5a	8	carbonic anhydrase 5a, mitochondrial
12353	-0.0979002665687361	0.650056292458726	20324	Car6	4	carbonic anhydrase 6
12354	0.0587556884606739	0.739175516831165	55875	Car7	8	carbonic anhydrase 7
12355	-0.308713003524604	0.453023621701241	3759	Nr1i3	1	nuclear receptor subfamily 1, group I, member 3
12359	-0.164614300983997	0.116955600636248	55514	Cat	2	catalase
12361	-0.0570905401072057	0.750583059687591	2736	Cask	X	calcium/calmodulin-dependent serine protein kinase (MAGUK family)
12362	-0.0048997957448611	0.99050654150169	133272	Casp1	9	caspase 1
12363	-0.00785277506724746	0.980678218906698	938	Casp4	9	caspase 4, apoptosis-related cysteine peptidase
12364	-0.124132764258883	0.418991474164086	7654	Casp12	9	caspase 12
12365	-0.141980127508217	0.509951266555417	36304	Casp14	10	caspase 14
12366	-0.0843429508972946	0.627356243250037	7254	Casp2	6	caspase 2
12367	0.223422916107925	0.518750222709469	37912	Casp3	8	caspase 3
12368	0.191193190578394	0.642092403971999	37455	Casp6	3	caspase 6
12369	-0.0239497568802207	0.958813986335088	11168	Casp7	19	caspase 7
12370	-0.283582503013792	0.223802225420363	7657	Casp8	1	caspase 8
12371	-0.195550825980884	0.384916449496985	31024	Casp9	4	caspase 9
12372	-0.187846507053691	0.275862078576082	20329	Casq1	1	calsequestrin 1
12373	0.0774166972032759	0.656427670930686	20330	Casq2	3	calsequestrin 2
12374	-0.0837585424666516	0.720841757299555	332	Casr	16	calcium-sensing receptor
12380	-0.192307623828251	0.408266255552797	7658	Cast	13	calpastatin
12385	0.0631215443407669	0.773333386538131	1433	Ctnna1	18	catenin (cadherin associated protein), alpha 1
12386	-0.0811111166826319	0.781940719548656	68394	Ctnna2	6	catenin (cadherin associated protein), alpha 2
12387	-0.127782309299244	0.404989436432706	1434	Ctnnb1	9	catenin (cadherin associated protein), beta 1
12388	-0.112280666050093	0.513943111885635	1017	Ctnnd1	2	catenin (cadherin associated protein), delta 1
12389	-0.228672991627016	0.136746380825368	1330	Cav1	6	caveolin 1, caveolae protein
12390	-0.225038950121183	0.120220771387218	942	Cav2	6	caveolin 2
12391	-0.0073616480163583	0.985712664528263	7255	Cav3	6	caveolin 3
12393	0.0629441007858009	0.654329856340481	68389	Runx2	17	runt related transcription factor 2
12394	0.0777910885414625	0.658939975339569	1331	Runx1	16	runt related transcription factor 1
12395	-0.0260781865474273	0.867136579427704	3801	Runx1t1	4	runt-related transcription factor 1; translocated to, 1 (cyclin D-related)
12396	-0.0891505119988398	0.627356243250037	3733	Cbfa2t2	2	core-binding factor, runt domain, alpha subunit 2, translocated to, 2 (human)
12398	0.0149157768239592	0.937228406359123	74543	Cbfa2t3	8	core-binding factor, runt domain, alpha subunit 2, translocated to, 3 (human)
12399	0.00568261766501887	0.976643245982299	37914	Runx3	4	runt related transcription factor 3
12400	0.309613657799938	0.369544319732992	11173	Cbfb	8	core binding factor beta
12401	1.11309887159175	0.00391363219354998	20417	Serpina6	12	serine (or cysteine) peptidase inhibitor, clade A, member 6
12402	0.112857415434474	0.541550607429271	3802	Cbl	9	Casitas B-lineage lymphoma
12404	-0.0635719118545248	0.743339777295138	74520	Cbln1	8	cerebellin 1 precursor protein
12405	-0.00386850401129468	0.991100556240191	18203	Cbln2	18	cerebellin 2 precursor protein
12406	0.0288103183550632	0.952868462028172	20331	Serpinh1	7	serine (or cysteine) peptidase inhibitor, clade H, member 1
12408	0.586977712127339	0.0305842414956736	37524	Cbr1	16	carbonyl reductase 1
12409	-0.330743537519465	0.0702568899833195	NA	NA	NA	NA
12411	0.316241704677582	0.0532438874571382	37258	Cbs	17	cystathionine beta-synthase
12412	-0.0552254873667382	0.736773612605729	89116	Cbx1	11	chromobox 1
12416	-0.0786738571614665	0.820097326955379	7256	Cbx2	11	chromobox 2
12418	0.0706058257284043	0.861221218020195	2712	Cbx4	11	chromobox 4
12419	0.00558364278875967	0.984883543964075	7257	Cbx5	15	chromobox 5
12421	0.096531350356396	0.58408341753077	7659	Rb1cc1	1	RB1-inducible coiled-coil 1
12424	0.0777075518020656	0.594905734560996	583	Cck	9	cholecystokinin
12425	0.0414943684452771	0.802130454065043	37337	Cckar	5	cholecystokinin A receptor
12426	0.0204079451632371	0.936898434860424	7258	Cckbr	7	cholecystokinin B receptor
12427	0.0278420311990271	0.918291249678361	31203	Ccna1	3	cyclin A1
12428	0.0873694300980237	0.666042798748902	55562	Ccna2	3	cyclin A2
12442	0.0640629729962692	0.804652485557638	74359	Ccnb2	9	cyclin B2
12443	0.456013762502446	0.0783865970334455	1334	Ccnd1	7	cyclin D1
12444	0.0240641753107251	0.900933636679424	37525	Ccnd2	6	cyclin D2
12445	0.484921526238187	0.00551479613743443	NA	NA	NA	NA
12447	0.0433376302218313	0.908956866301945	14452	Ccne1	7	cyclin E1
12448	-0.0153065330902029	0.959944067875771	7660	Ccne2	4	cyclin E2
12449	-0.564847492305336	0.145712630772015	1335	Ccnf	17	cyclin F
12450	0.079625259339549	0.693575318242255	2995	Ccng1	11	cyclin G1
12452	-0.314143776392603	0.528242777548218	3208	Ccng2	5	cyclin G2
12453	-0.138961998193485	0.384911008465728	4979	Ccni	5	cyclin I
12454	0.15365433235903	0.472950565563693	14748	Ccnk	12	cyclin K
12455	0.144991996522188	0.772525006600875	947	Ccnt1	15	cyclin T1
12457	1.75616414260141	0.252921652782725	7661	Ccrn4l	3	CCR4 carbon catabolite repression 4-like (S. cerevisiae)
12458	0.069367513890815	0.797620732765705	3214	Ccr6	17	chemokine (C-C motif) receptor 6
12460	-0.101004026650617	0.637470403165112	3762	Ccs	19	copper chaperone for superoxide dismutase
12461	0.0408478520678255	0.872332123445467	4696	Cct2	10	chaperonin containing Tcp1, subunit 2 (beta)
12462	0.13215920018057	0.248984386834845	4373	Cct3	3	chaperonin containing Tcp1, subunit 3 (gamma)
12464	0.0964011384100747	0.523041213134999	4695	Cct4	11	chaperonin containing Tcp1, subunit 4 (delta)
12465	0.114132553608375	0.44054271591618	6287	Cct5	15	chaperonin containing Tcp1, subunit 5 (epsilon)
12466	0.0324607768686231	0.89613716384606	1336	Cct6a	5	chaperonin containing Tcp1, subunit 6a (zeta)
12467	0.0939895608648751	0.553924502612317	55978	Cct6b	11	chaperonin containing Tcp1, subunit 6b (zeta)
12468	0.0653682806030265	0.743339777295138	4694	Cct7	6	chaperonin containing Tcp1, subunit 7 (eta)
12469	0.0135375331340484	0.960564369276561	4802	Cct8	16	chaperonin containing Tcp1, subunit 8 (theta)
12475	-0.00590017825792177	0.990285748558586	493	Cd14	18	CD14 antigen
12476	0.0578504606590418	0.719617255941069	20916	Cd151	7	CD151 antigen
12477	-0.0769420705767896	0.7060760956787	3820	Ctla4	1	cytotoxic T-lymphocyte-associated protein 4
12478	-0.0372314577113722	0.884523088622202	1341	Cd19	7	CD19 antigen
12479	0.318049359921712	0.01711647858625	1337	Cd1d1	3	CD1d1 antigen
12481	-0.143795448861638	0.396149220694409	1338	Cd2	3	CD2 antigen
12482	-0.0194549220710636	0.946452024295525	7259	Ms4a1	19	membrane-spanning 4-domains, subfamily A, member 1
12483	-0.0104668747909171	0.971442523193133	31052	Cd22	7	CD22 antigen
12484	-0.270230813299212	0.46939377894655	7662	Cd24a	10	CD24a antigen
12487	0.00340060777935935	0.991100556240191	4473	Cd28	1	CD28 antigen
12488	-0.0279237288302685	0.952264874217268	7663	Cd2ap	17	CD2-associated protein
12489	-0.140481202556714	0.474244652267235	130721	Cd33	7	CD33 antigen
12490	0.121237619958484	0.437471934526057	1343	Cd34	1	CD34 antigen
12491	1.2399588185788	0.000868215601472321	73871	Cd36	5	CD36 antigen
12492	0.160356571023565	0.526670861957201	48353	Scarb2	5	scavenger receptor class B, member 2
12493	-0.188919811101742	0.308281683912847	20422	Cd37	7	CD37 antigen
12494	-0.137772825604347	0.635281155745598	1345	Cd38	5	CD38 antigen
12495	0.0681898510198238	0.69643560147059	20423	Entpd1	19	ectonucleoside triphosphate diphosphohydrolase 1
12496	-0.120837118794356	0.451546855443768	20333	Entpd2	2	ectonucleoside triphosphate diphosphohydrolase 2
12497	0.132417407300872	0.397955228311193	68170	Entpd6	2	ectonucleoside triphosphate diphosphohydrolase 6
12499	-0.0431068929037863	0.863511255797958	37457	Entpd5	12	ectonucleoside triphosphate diphosphohydrolase 5
12500	0.0769672565668573	0.699989280533664	585	Cd3d	9	CD3 antigen, delta polypeptide
12501	-0.0187911740595714	0.922348825333265	586	Cd3e	9	CD3 antigen, epsilon polypeptide
12502	0.114710042824671	0.451546855443768	55	Cd3g	9	CD3 antigen, gamma polypeptide
12503	-0.0190246322006447	0.915741698487319	12818	Cd247	1	CD247 antigen
12504	-0.0688701550773585	0.7122390369046	513	Cd4	6	CD4 antigen
12505	0.016697459056064	0.962851644938628	508	Cd44	2	CD44 antigen
12506	-0.0195584373892297	0.95973494075389	1347	Cd48	1	CD48 antigen
12507	-0.000701246709849279	0.998696838651708	7260	Cd5	19	CD5 antigen
12508	-0.0191219891549856	0.934030692560741	20152	Cd53	3	CD53 antigen
12509	-0.108944812312963	0.686650986546812	NA	NA	NA	NA
12511	0.0774985016781864	0.691965532087306	4893	Cd6	19	CD6 antigen
12514	-0.245333897808133	0.537461470713915	955	Cd68	11	CD68 antigen
12515	-0.113774519923243	0.391286314608963	128608	Cd69	6	CD69 antigen
12516	0.0281460269249694	0.879265145713209	4471	Cd7	11	CD7 antigen
12517	-0.117364857578907	0.509025114442999	1350	Cd72	4	CD72 antigen
12519	-0.0788921406422629	0.720088129670228	3804	Cd80	16	CD80 antigen
12520	-0.255336193112949	0.0342619720862239	20915	Cd81	7	CD81 antigen
12521	-0.205224374811904	0.0807840563446092	20512	Cd82	2	CD82 antigen
12522	0.0319773432962069	0.937621039555767	3121	Cd83	13	CD83 antigen
12523	-0.0663324879299267	0.81992944546805	48249	Cd84	1	CD84 antigen
12524	0.0615579769296666	0.837795155533596	10443	Cd86	16	CD86 antigen
12525	0.0173779191369201	0.934514458234504	1339	Cd8a	6	CD8 antigen, alpha chain
12526	-0.0615838076450776	0.807409219991198	3621	Cd8b1	6	CD8 antigen, beta chain 1
12527	0.0130733730703927	0.982016956489836	20420	Cd9	6	CD9 antigen
12530	0.113355454776396	0.567738332642768	1355	Cdc25a	9	cell division cycle 25A
12531	0.0449089815065555	0.831942392859757	41451	Cdc25b	2	cell division cycle 25B
12532	0.0342834612260265	0.914545875355539	1356	Cdc25c	18	cell division cycle 25C
12534	0.0326224242041304	0.934030692560741	68203	Cdk1	10	cyclin-dependent kinase 1
12537	0.0763880655924662	0.656427670930686	22416	Cdk11b	4	cyclin-dependent kinase 11B
12539	0.0107462423918303	0.961038739022746	38268	Cdc37	9	cell division cycle 37
12540	-0.157846164530242	0.44425237138749	123986	Cdc42	4	cell division cycle 42
12544	0.0707424424925733	0.883582422788258	2616	Cdc45	16	cell division cycle 45
12545	0.0176279943938029	0.949983649434716	31166	Cdc7	5	cell division cycle 7 (S. cerevisiae)
12549	0.0371063891675565	0.867136579427704	10644	Arhgap31	16	Rho GTPase activating protein 31
12550	-0.102706254170586	0.705537613164691	20917	Cdh1	8	cadherin 1
12552	-0.00607957714935248	0.986251857526799	1361	Cdh11	8	cadherin 11
12554	0.101256171494873	0.594905734560996	20335	Cdh13	8	cadherin 13
12555	0.102138842175157	0.722102014006725	3622	Cdh15	8	cadherin 15
12556	0.103175189057289	0.731952109836343	2997	Cdh16	8	cadherin 16
12557	-0.0710276769499147	0.852121334530014	56859	Cdh17	4	cadherin 17
12560	0.0471881347031369	0.772525006600875	20425	Cdh3	8	cadherin 3
12561	0.046576612040738	0.851853897663513	NA	NA	NA	NA
12562	-0.0189747645266749	0.957389963855406	1359	Cdh5	8	cadherin 5
12563	0.0627682028402852	0.784221720502679	21027	Cdh6	15	cadherin 6
12564	-0.0460893132356626	0.812513331210284	55604	Cdh8	8	cadherin 8
12565	-0.0578363994378384	0.72927552846122	9450	Cdh9	15	cadherin 9
12566	-0.129015930802573	0.415373729590151	74409	Cdk2	10	cyclin-dependent kinase 2
12567	0.0455079591146079	0.852147477840991	NA	NA	NA	NA
12568	0.0134170474591526	0.95255329157958	3623	Cdk5	5	cyclin-dependent kinase 5
12569	-0.00654377983292864	0.976364940066818	31200	Cdk5r1	11	cyclin-dependent kinase 5, regulatory subunit 1 (p35)
[truncated: 15,608 more rows]
