# Supplementary material for: Cross-species transcriptomic analysis elucidates constitutive aryl hydrocarbon receptor activity
Source: BMC Genomics. 2014 Dec 3;15(1):1053. doi: 10.1186/1471-2164-15-1053 (PMC4301818; doi:10.1186/1471-2164-15-1053)
Supplement: Supplementary file 9 — Additional file 9: Table S3: Annotated Genes and Fold Changes: Rat, Liver. The log2 fold changes (M) and q-values of all 12,560 unique and sorted Entrez Gene IDs (GeneID) are listed. Useful gene information are provided where available, including gene symbol (Symbol), chromosome, HomoloGene ID (HID) and gene full name (FullName). (TXT 1 MB) [file 12864_2014_6766_MOESM9_ESM.txt]

GeneID	log2-Fold	q.value	HID	GeneSymbol	Chromosome	FullName
100036582	-0.0421902286558584	0.678297371358868	NA	NA	NA	NA
100036765	0.200672075171855	0.0840782581576425	11848	Ccdc92	12	coiled-coil domain containing 92
100049583	-0.220939516811251	0.112092168355503	7982	Trex1	8	three prime repair exonuclease 1
100125361	-0.0719139537624223	0.284302718370023	64827	Zfp867	10	zinc finger protein 867
100125362	0.0519835164948406	0.559060136338672	52281	LOC100125362	8	hypothetical protein LOC100125362
100125364	-0.0938955829469279	0.483599538854845	57051	LOC100125364	1	hypothetical protein LOC100125364
100125365	0.290128680763779	0.0122014277945925	NA	NA	NA	NA
100125367	-0.0430052704620056	0.724037146298772	17592	LOC100125367	13	hypothetical protein LOC100125367
100125370	0.00603875815059851	0.972399355799278	49724	Nadk	5	NAD kinase
100125373	-0.197227809970062	0.0614357978920369	9821	Pnrc2	5	proline-rich nuclear receptor coactivator 2
100125374	0.0770828764349867	0.213811865416571	50671	Adat3	7	adenosine deaminase, tRNA-specific 3
100125377	0.0238548688757447	0.930462331801237	NA	NA	NA	NA
100145871	0.13362850937995	0.164520822716737	68076	Adh5	2	alcohol dehydrogenase 5 (class III), chi polypeptide
100147704	0.0708172793876551	0.399286543342408	129879	Usp43	10	ubiquitin specific peptidase 43
100151767	-0.11985159388794	0.140138892107314	41233	LOC100151767	8	hypothetical LOC100151767
100158232	0.049872899957963	0.72271367458327	49280	Zfp9	4	zinc finger protein 9
100158233	0.00631231542838329	0.963907500159204	38085	Slc35a2	X	solute carrier family 35 (UDP-galactose transporter), member A2
100174909	0.0684137877611528	0.682614088919953	129924	Smim11	11	small integral membrane protein 11
100174910	-0.546106918665623	0.0023162812501628	35412	LOC100174910	18	glutaredoxin-like protein
100188932	0.0439100284661915	0.727902531774127	NA	NA	NA	NA
100188933	0.171456318493203	0.0876184965154197	84685	Fam229b	20	family with sequence similarity 229, member B
100188937	-0.132779445422175	0.0621886297163156	81691	Cox7c	2	cytochrome c oxidase, subunit VIIc
100188944	0.739525581091643	0.000349164457959935	75045	Pnkd	9	paroxysmal nonkinesigenic dyskinesia
100189544	-0.0160290595331398	0.856931443209822	18397	Nrn1l	19	neuritin 1-like
100190936	0.0207249993055001	0.819948462910115	11112	Rnf123	8	ring finger protein 123
100192313	0.0560450619791339	0.503288301084571	115930	Atxn7l3b	7	ataxin 7-like 3B
100192314	0.0133548700548527	0.893981697651481	NA	NA	NA	NA
100196907	0.122118745674751	0.0785242530916539	3583	RGD1310313	5	similar to RIKEN cDNA 1110001M20
100216475	-0.242622307911542	0.107770083935425	68120	Hexdc	10	hexosaminidase (glycosyl hydrolase family 20, catalytic domain) containing
100233176	-0.184816429604453	0.115675274186987	53430	LOC100233176	6	hypothetical protein LOC100233176
100270669	-0.0510615471178575	0.698238017506352	11955	Riiad1	2	regulatory subunit of type II PKA R-subunit (RIIa) domain containing 1
100270678	0.0251444039396	0.758491781232345	71040	Spns2	10	spinster homolog 2
100294508	-0.0748504953549851	0.437550504501219	11764	LOC100294508	5	dyslexia susceptibility 2-like
100301568	0.0874974328193963	0.541025379568243	NA	NA	NA	NA
100302372	0.694702370979536	0.00125807536415739	124386	LOC100302372	13	hypothetical protein LOC100302372
100302373	-0.052472645141771	0.618276627070829	130005	Ctxn2	3	cortexin 2
100302447	0.245777274109848	0.011606454446645	9520	Cox16	6	COX16 cytochrome c oxidase assembly homolog (S. cerevisiae)
100302453	0.00190910398656285	0.988565208140923	41092	Mettl9	1	methyltransferase like 9
100303643	0.0456647429749397	0.697193583207408	68369	Fcgbp	1	Fc fragment of IgG binding protein
100310845	-0.0605418240018105	0.780174028512562	7586	Kdm6a	X	lysine (K)-specific demethylase 6A
100310874	0.0853769845550492	0.486027165043872	49519	Parpbp	7	PARP1 binding protein
100359435	0.190675179315764	0.115684151485672	NA	NA	NA	NA
100359478	0.118663007692946	0.681287740873175	7014	Tstd1	13	thiosulfate sulfurtransferase (rhodanese)-like domain containing 1
100359484	-0.0548253624233794	0.604459228226755	72200	Zfp628	1	zinc finger protein 628
100359529	-0.0425208950262874	0.733223216421856	6607	Immp2l	6	IMP2 inner mitochondrial membrane peptidase-like (S. cerevisiae)
100359541	-0.0314728422688759	0.735402421662172	NA	NA	NA	NA
100359592	0.00220402953876064	0.985704061172818	53493	Palm3	19	paralemmin 3
100359595	0.0810297268920106	0.392094592315729	51889	Tbc1d32	20	TBC1 domain family, member 32
100359678	0.0880330137004348	0.549817514595136	131587	Armcx4	X	armadillo repeat containing, X-linked 4
100359753	-0.075713299364244	0.514240588786681	16205	Dnaaf3	1	dynein, axonemal, assembly factor 3
100359767	0.0703715820837925	0.495950132795036	NA	NA	NA	NA
100359823	-0.0525847607902765	0.749038826210807	41626	Tmem167a	2	transmembrane protein 167A
100359832	-0.184712809154529	0.10985813899666	NA	NA	NA	NA
100359861	-0.157695331100342	0.151446564957494	90075	Smim15	2	small integral membrane protein 15
100359865	0.00846274764834032	0.932581298567493	128734	Hrct1	5	histidine rich carboxyl terminus 1
100359879	-0.043439011142465	0.649034674287237	108152	Tmem91	1	transmembrane protein 91
100359945	-0.279609733864695	0.0402432828739058	129715	LOC100359945	2	rCG41562-like
100359946	0.0417872830569026	0.583454459987376	NA	NA	NA	NA
100359967	-0.0287910626859524	0.896453322292412	NA	NA	NA	NA
100359977	-0.0336383826573154	0.672912864521224	19231	LOC100359977	5	sialomucin core protein 24-like
100359980	0.309413909824639	0.0296870429416765	86887	LOC100359980	7	myosin, light chain 6B, alkali, smooth muscle and non-muscle
100359982	0.0467162825195757	0.799799459178197	NA	NA	NA	NA
100360017	0.0571450864343266	0.779599809983987	NA	NA	NA	NA
100360066	0.155515184055481	0.146218374793255	121902	Evi5	14	ecotropic viral integration site 5
100360077	0.164591865288015	0.21175811170667	4630	Znhit1	12	zinc finger, HIT-type containing 1
100360100	-0.0466437481690889	0.634289071700656	35415	Taf3	17	TAF3 RNA polymerase II, TATA box binding protein (TBP)-associated factor
100360120	-0.270042767246203	0.0396124983532525	130035	LOC100360120	4	hypothetical protein LOC100360120
100360128	0.0462510238098091	0.684693439352297	NA	NA	NA	NA
100360165	-0.0138679907139627	0.884053646852635	NA	NA	NA	NA
100360180	-1.0180725597118	0.00713023589373973	68268	LOC100360180	5	6-phosphogluconate dehydrogenase, decarboxylating-like
100360205	-0.470531229907969	0.190445404069274	75052	LOC100360205	16	palladin
100360244	0.0928903978903719	0.387039803212147	NA	NA	NA	NA
100360302	0.0139633989222538	0.889836727552445	10533	Sec16a	3	SEC16 homolog A (S. cerevisiae)
100360307	0.0355350874183866	0.684182362568913	85169	Fam83g	10	family with sequence similarity 83, member G
100360334	-0.0268696648370419	0.820060479251	131209	Fhod3	18	formin homology 2 domain containing 3
100360342	-0.0171110383722084	0.949116497306869	149	LOC100360342	6	mutS homolog 6
100360406	-0.0109981599194313	0.934164333312298	5576	Tsr1	10	TSR1, 20S rRNA accumulation, homolog (S. cerevisiae)
100360412	0.0397899143736646	0.653984697040245	7293	LOC100360412	17	DnaJ (Hsp40) homolog, subfamily C, member 1-like
100360417	-0.0227891683583117	0.862320342603849	NA	NA	NA	NA
100360470	0.0224021325014059	0.892394692172365	NA	NA	NA	NA
100360501	-0.211985353612846	0.0245896971056014	NA	NA	NA	NA
100360533	0.107233346353505	0.245354799684167	11720	Fam57a	10	family with sequence similarity 57, member A
100360582	-0.181992074252022	0.154833660386328	NA	NA	NA	NA
100360606	0.237955963561221	0.0388654004144857	NA	NA	NA	NA
100360613	0.0479218181044931	0.520889441551457	NA	NA	NA	NA
100360772	0.052503823266095	0.626383421518402	122805	LOC100360772	1	-
100360777	0.0212271777364457	0.776569875275451	51864	Mroh8	3	maestro heat-like repeat family member 8
100360867	0.0412820607416595	0.616669889618492	50340	Ypel1	11	yippee-like 1 (Drosophila)
100360872	-0.0267466519205293	0.832770907295173	130645	Mcpt1l1	15	mast cell protease 1-like 1
100360880	-0.0235835385467862	0.91408524151958	31403	Fosb	1	FBJ osteosarcoma oncogene B
100360908	0.0366577758648772	0.765060781688417	129506	LOC100360908	16	Pde4c protein-like
100360914	0.102369730864092	0.264462596323625	117451	Fbxw7	2	F-box and WD repeat domain containing 7, E3 ubiquitin protein ligase
100360933	0.0419101414256442	0.813704132446073	NA	NA	NA	NA
100360936	-0.110446870595394	0.397961492321636	11957	Anapc16	20	anaphase promoting complex subunit 16
100360982	0.0284724923417619	0.794172584328939	4747	Relb	1	v-rel avian reticuloendotheliosis viral oncogene homolog B
100361053	0.191011211492682	0.461686539451874	3895	Hbq1b	10	hemoglobin, theta 1B
100361114	0.0231676375206131	0.897578064594572	128742	Zfp869	16	zinc finger protein 869
100361133	0.367905783758866	0.111715711693569	49312	Mycbp	5	Myc binding protein
100361138	-0.118007738618102	0.320091242499134	20352	Dgkq	14	diacylglycerol kinase, theta
100361147	0.000611284531167655	0.997434530496969	66298	LOC100361147	4	rCG29620-like
100361188	-0.0301205679185088	0.819056812092497	44219	Lyrm5	4	LYR motif containing 5
100361261	-0.0592359560562929	0.602030624800964	NA	NA	NA	NA
100361269	0.295381479210738	0.0365598252524704	2325	Snrpa1	1	small nuclear ribonucleoprotein polypeptide A'
100361294	0.0790879524469403	0.675786522221659	20712	Tyk2	8	tyrosine kinase 2
100361323	0.0319762639058858	0.734208421140345	77850	Astn2	5	astrotactin 2
100361389	-0.00127733225560256	0.993174807782049	19144	Fam171a2	10	family with sequence similarity 171, member A2
100361417	-0.0351156550924419	0.752769601669957	4368	Tbcd	10	tubulin folding cofactor D
100361436	0.190559788893848	0.245808985654237	NA	NA	NA	NA
100361444	0.0542648729121211	0.944783741912047	83285	LOC100361444	8	rCG31799-like
100361486	0.0147744107404124	0.925407942685443	NA	NA	NA	NA
100361506	0.0629703871771747	0.569344880900065	31589	Armc3	17	armadillo repeat containing 3
100361517	0.22120861371173	0.0273159539114704	11980	Psmg3	12	proteasome (prosome, macropain) assembly chaperone 3
100361542	0.0645607179288952	0.817586713921576	NA	NA	NA	NA
100361558	0.080938063921371	0.355229534705963	NA	NA	NA	NA
100361568	-0.083531076786449	0.695327757334516	8345	Hilpda	4	hypoxia inducible lipid droplet-associated
100361571	0.154955429207556	0.261349515796414	128724	Krtap1-1	10	keratin associated protein 1-1
100361574	0.0315506346154137	0.820709248168054	NA	NA	NA	NA
100361584	0.0405595692979599	0.693425916566527	NA	NA	NA	NA
100361585	-0.113197324320584	0.361594796286989	NA	NA	NA	NA
100361588	0.0321894807510894	0.851344804839365	124480	Wdr95	12	WD40 repeat domain 95
100361631	0.109049444670232	0.320412571528062	106612	Zmym6nb	5	ZMYM6 neighbor
100361647	0.0878656178550958	0.197942850736935	5218	Galnt6	7	UDP-N-acetyl-alpha-D-galactosamine:polypeptide N-acetylgalactosaminyltransferase 6 (GalNAc-T6)
100361660	-0.0253665680935704	0.764287122089664	131031	Zfp617	16	zinc finger protein 617
100361672	-0.0220041449578448	0.866589173318488	77965	Zc2hc1b	1	zinc finger, C2HC-type containing 1B
100361684	-0.250923652293251	0.0355068247930548	NA	NA	NA	NA
100361706	-0.162212185442463	0.212686937464526	NA	NA	NA	NA
100361765	0.0224900737645921	0.811157334120774	37584	Hoxb2	10	homeobox B2
100361830	0.078917222876135	0.622522187360246	8183	LOC100361830	9	translocating chain-associating membrane protein 2
100361884	0.0245418221827638	0.794920284528182	NA	NA	NA	NA
100361891	-0.306769593399045	0.0931052984824475	NA	NA	NA	NA
100361907	0.263803807326877	0.0396307281744612	NA	NA	NA	NA
100361913	0.101609717012037	0.526973414862155	130763	LOC100361913	1	rCG54286-like
100361915	0.130830480500348	0.299182994241862	34675	Vps51	1	vacuolar protein sorting 51 homolog (S. cerevisiae)
100361923	-0.00399316165523178	0.981756075607986	69103	Ikzf4	7	IKAROS family zinc finger 4
100361928	0.0406951649837328	0.872599423122276	44245	Tmem198	9	transmembrane protein 198
100361939	0.14518103857227	0.196393520501215	32666	Rnaseh2c	1	ribonuclease H2, subunit C
100361960	0.0072912063819297	0.940236935556656	130780	Cox7b2	14	cytochrome c oxidase subunit VIIb2
100362102	-0.0240007690686594	0.819764920851282	100207	Lsm14b	3	LSM14B, SCD6 homolog B (S. cerevisiae)
100362109	0.0624099281618555	0.682320881652868	130065	LOC100362109	7	hypothetical protein LOC100362109
100362120	-0.0280661236478323	0.74187696194862	85555	Tex40	1	testis expressed 40
100362121	-0.159909768545168	0.0599821544444914	83	Ddb2	3	damage specific DNA binding protein 2
100362124	-0.0566803481765792	0.619084571203352	40979	Ift140	10	intraflagellar transport 140
100362155	-0.0541036896550766	0.602995649113618	32791	Cyhr1	7	cysteine/histidine-rich 1
100362255	-0.0105261409645179	0.973838946656139	19815	RGD1562101	2	similar to very large G-protein coupled receptor 1
100362283	-0.0316730400975977	0.763722712186919	18680	Tmem52	5	transmembrane protein 52
100362321	0.0878353058879835	0.323590582836167	26703	Smim19	16	small integral membrane protein 19
100362324	-0.211539437007307	0.34664455141907	10387	LOC100362324	2	DEAH (Asp-Glu-Ala-His) box polypeptide 29
100362331	0.0853084189476903	0.507702511519384	49614	Ndufa4l2	7	NADH dehydrogenase (ubiquinone) 1 alpha subcomplex, 4-like 2
100362333	0.088977180848687	0.484219437252095	NA	NA	NA	NA
100362342	-0.0851584369700582	0.606857275335436	130777	LOC100362342	1	rCG47764-like
100362346	-0.209074787432886	0.169818307586218	14282	Mta3	6	metastasis associated 1 family, member 3
100362347	0.235661478495011	0.0293577844464849	NA	NA	NA	NA
100362423	0.0176653249385188	0.88565056669106	NA	NA	NA	NA
100362458	-0.0189605491393579	0.846855729608607	NA	NA	NA	NA
100362471	0.0592782606263036	0.585866737380592	19885	Tmem240	5	transmembrane protein 240
100362495	0.0742885068719188	0.564833764758046	18969	Haus5	1	HAUS augmin-like complex, subunit 5
100362547	0.0521407444804289	0.591112529322411	49141	LOC100362547	15	adaptor protein complex AP-1, gamma 2 subunit
100362548	-0.104763041524533	0.14500023754545	7105	LOC100362548	15	rCG52086-like
100362554	-0.156749629350475	0.230579944229798	106591	Fam105b	2	family with sequence similarity 105, member B
100362634	0.0434601741600815	0.621558131188463	86893	Kmt2d	X	lysine (K)-specific methyltransferase 2D
100362678	-0.086989422754522	0.271137879628469	32627	Epc1	17	enhancer of polycomb homolog 1 (Drosophila)
100362733	-0.178770206829896	0.282789133921352	130703	Irgm2	10	immunity-related GTPase family M member 2
100362764	0.118845746823484	0.316068050767534	12196	Ddx55	12	DEAD (Asp-Glu-Ala-Asp) box polypeptide 55
100362805	-0.245840445289344	0.187559127246965	11125	Txndc5	17	thioredoxin domain containing 5 (endoplasmic reticulum)
100362814	0.113166251832343	0.395316361959722	115928	LOC100362814	3	hypothetical protein LOC100362814
100362817	0.106134402362255	0.200476594018882	52147	Cdrt4	10	CMT1A duplicated region transcript 4
100362819	0.0168520639426912	0.895703577861507	22907	LOC100362819	12	autism susceptibility candidate 2-like
100362836	-0.132561845560915	0.484219437252095	41728	Poc1b	7	POC1 centriolar protein B
100362915	-0.0197043619571344	0.907333954635543	NA	NA	NA	NA
100362922	0.00260445298097345	0.980093166925349	NA	NA	NA	NA
100362940	0.272713371025063	0.0612029910426374	43132	Snx21	3	sorting nexin family member 21
100362980	0.006612783580346	0.966367820143545	NA	NA	NA	NA
100363000	-0.00272114632011622	0.991678656102688	NA	NA	NA	NA
100363005	0.0408654252063112	0.681117732552816	31363	LOC100363005	1	rCG32052-like
100363065	-0.0761213488420474	0.370001921969114	87241	LOC100363065	12	zinc finger protein 11
100363145	0.151770300197072	0.35073921617841	9035	Stab1	16	stabilin 1
100363171	0.400236226131927	0.0179541927871329	NA	NA	NA	NA
100363236	0.0289164037163712	0.874025899377232	NA	NA	NA	NA
100363248	-0.124282654093538	0.268256729387368	28227	LOC100363248	1	Temporarily Assigned Gene name family member (tag-241)-like
100363253	0.146137018030738	0.312383337968403	8158	LOC100363253	1	5'-nucleotidase, cytosolic II
100363266	-0.133257240411422	0.193653508397644	NA	NA	NA	NA
100363275	0.0264817639141555	0.864534897679435	NA	NA	NA	NA
100363276	0.0175145688163418	0.952066131900997	7630	Arhgap6	X	Rho GTPase activating protein 6
100363298	0.0765441963595404	0.393371421142011	NA	NA	NA	NA
100363310	-0.461366073428947	0.105691342428954	41866	Cystm1	18	cysteine-rich transmembrane module containing 1
100363332	0.168933697862427	0.0694745669553351	13024	LOC100363332	12	caspase recruitment domain family, member 11
100363361	-0.0632803142153273	0.555992620170235	10827	LOC100363361	2	zinc finger protein 687-like
100363376	0.100128927712826	0.363486866333141	41350	Cmc2	19	COX assembly mitochondrial protein 2
100363441	-0.265451824582315	0.386438236321363	NA	NA	NA	NA
100363484	-0.0358058222295874	0.730473143790643	12698	LOC100363484	2	DNA-damage-inducible transcript 4-like protein-like
100363509	-0.0840813853823272	0.712974619963706	16952	LOC100363509	5	transmembrane protein 125-like
100363521	-0.190127345912918	0.0436045244765998	NA	NA	NA	NA
100363539	-0.144798090626233	0.210409655026462	81733	Mrpl33	6	mitochondrial ribosomal protein L33
100364165	-0.0657601517195108	0.411554267993581	NA	NA	NA	NA
100364359	-0.0297916242629626	0.779758545080345	NA	NA	NA	NA
100364568	-0.0176913329590924	0.894769152198151	NA	NA	NA	NA
100365289	-0.0280523317591506	0.836853117401202	NA	NA	NA	NA
100365370	0.0837602986335675	0.347296769557344	NA	NA	NA	NA
100365450	-0.035662160922965	0.834050433677179	NA	NA	NA	NA
100365504	0.10524376075648	0.396031687273537	NA	NA	NA	NA
100365542	0.0806393798371605	0.377049194258216	NA	NA	NA	NA
100365872	0.20723595813457	0.569344880900065	NA	NA	NA	NA
100366017	-0.0815955624637823	0.246527783610151	NA	NA	NA	NA
100366121	0.537832176643263	0.00314206487254871	NA	NA	NA	NA
100366237	-0.134254700594314	0.306513870896006	NA	NA	NA	NA
100529260	-0.0189328885692213	0.910360274294821	NA	NA	NA	NA
100534597	-0.173612488558283	0.0591318886344231	NA	NA	NA	NA
100568448	-0.31524689412825	0.128162468925054	NA	NA	NA	NA
100909396	0.0556302789223011	0.68635097245053	NA	NA	NA	NA
100909405	0.0079130942422978	0.938749471835007	NA	NA	NA	NA
100909471	-0.0163556213178051	0.878611549838548	NA	NA	NA	NA
100909479	-0.0644180697331276	0.660443920904289	NA	NA	NA	NA
100909490	-0.0426929045984972	0.742993658916385	NA	NA	NA	NA
100909523	-0.10014377294493	0.291867339584479	NA	NA	NA	NA
100909529	0.00192447386471351	0.987121821871625	NA	NA	NA	NA
100909537	0.0339408562908403	0.665998662667048	NA	NA	NA	NA
100909539	-0.0908046990383804	0.527661255992017	NA	NA	NA	NA
100909559	0.0646999305495273	0.41894598914848	NA	NA	NA	NA
100909598	0.140001074247346	0.413669566333965	NA	NA	NA	NA
100909614	0.0273702862306884	0.821706692588756	NA	NA	NA	NA
100909619	0.0319427827633501	0.747293395934729	NA	NA	NA	NA
100909629	0.0894732268126743	0.282583537103586	NA	NA	NA	NA
100909637	0.0422315099042194	0.649368582594736	NA	NA	NA	NA
100909675	-0.163020111264256	0.375943084189395	NA	NA	NA	NA
100909676	0.0917444098068243	0.276673145547256	NA	NA	NA	NA
100909684	0.0147154805099667	0.905800577017796	NA	NA	NA	NA
100909729	0.0400470100433026	0.797796108668987	NA	NA	NA	NA
100909739	-0.193912737346677	0.010917944007401	NA	NA	NA	NA
100909748	0.00852998149650741	0.928992948356038	NA	NA	NA	NA
100909757	-0.0425970451773106	0.645148783951436	NA	NA	NA	NA
100909763	-0.305867560580692	0.0410615323307109	NA	NA	NA	NA
100909776	0.0613629065805395	0.533310471455368	NA	NA	NA	NA
100909788	-0.419812703167738	0.0183325739311786	NA	NA	NA	NA
100909793	0.0495101183875262	0.597528240770488	NA	NA	NA	NA
100909803	0.110012966150745	0.18305887144596	NA	NA	NA	NA
100909860	0.139648431941004	0.077294689766044	NA	NA	NA	NA
100909866	0.0347199591296325	0.654008422785156	NA	NA	NA	NA
100909872	-0.0370667680899732	0.579484435349179	NA	NA	NA	NA
100909876	-0.0063049070144432	0.967694297899629	NA	NA	NA	NA
100909886	-0.0201965426487813	0.814262796495116	NA	NA	NA	NA
100909892	0.180989450777771	0.260566700723875	NA	NA	NA	NA
100909904	0.00836649882517015	0.965208613500459	NA	NA	NA	NA
100909909	0.0591513258370515	0.519373001502634	NA	NA	NA	NA
100909912	0.0276253950336107	0.738479017976176	NA	NA	NA	NA
100909928	-0.182288565243623	0.552478569485575	NA	NA	NA	NA
100909941	-0.0287051787404664	0.829470966353266	NA	NA	NA	NA
100909946	0.00467400398124695	0.980780999112834	NA	NA	NA	NA
100909952	0.0649663576490731	0.559060136338672	NA	NA	NA	NA
100909970	-0.035499692781821	0.707476819947886	NA	NA	NA	NA
100909972	-0.000382753717737216	0.998347082410667	NA	NA	NA	NA
100909997	-0.0728571050552986	0.551443200527952	NA	NA	NA	NA
100910110	0.00663808809370003	0.959971862759208	NA	NA	NA	NA
100910119	0.0681893784804988	0.5070853836342	NA	NA	NA	NA
100910189	-0.0228713276083079	0.81266861846106	NA	NA	NA	NA
100910201	0.0654227838256745	0.421725332782661	NA	NA	NA	NA
100910212	0.0408505702638795	0.68635097245053	NA	NA	NA	NA
100910226	0.190836017540889	0.0569390078125359	NA	NA	NA	NA
100910229	-0.948194892691725	0.0338683236479655	NA	NA	NA	NA
100910237	0.602079525390693	0.0330999200113675	NA	NA	NA	NA
100910304	0.0676374220777785	0.715851874085162	NA	NA	NA	NA
100910319	-0.0131481698767786	0.898918943734131	NA	NA	NA	NA
100910327	0.0158792600118751	0.899577025230127	NA	NA	NA	NA
100910332	-0.0300556699168535	0.87522536357174	NA	NA	NA	NA
100910342	-0.18135288801527	0.187078752556365	NA	NA	NA	NA
100910348	-0.0109170571809987	0.900094225942506	NA	NA	NA	NA
100910359	0.0276726405069354	0.767832564133073	NA	NA	NA	NA
100910374	-0.11376207657003	0.513445189219765	NA	NA	NA	NA
100910396	0.130124963493554	0.495950132795036	NA	NA	NA	NA
100910406	-0.157318327037855	0.440810422216313	NA	NA	NA	NA
100910424	0.562109792560179	0.0103211936206018	NA	NA	NA	NA
100910433	0.00737191697144812	0.952504364315878	NA	NA	NA	NA
100910434	0.0281328660316369	0.711370919293697	NA	NA	NA	NA
100910460	0.0967580606373453	0.205372378411695	NA	NA	NA	NA
100910487	-0.0329828052448224	0.69851579814451	NA	NA	NA	NA
100910507	0.138680325009933	0.109555558257614	NA	NA	NA	NA
100910524	0.0974638396703957	0.257338749327516	NA	NA	NA	NA
100910532	0.0480970885666396	0.719264077906197	NA	NA	NA	NA
100910536	0.00651432182724676	0.962546385414638	NA	NA	NA	NA
100910554	0.072788919821182	0.433162493036047	NA	NA	NA	NA
100910558	0.306177355116582	0.0495454037877267	NA	NA	NA	NA
100910561	0.144385021771887	0.0586036264984309	NA	NA	NA	NA
100910570	-0.00172538077768714	0.990268849856037	NA	NA	NA	NA
100910572	0.0290115246288964	0.848145494201828	NA	NA	NA	NA
100910573	0.147615017890973	0.415460499106996	NA	NA	NA	NA
100910596	-0.0214071317368738	0.798469487890397	NA	NA	NA	NA
100910603	0.044214413299354	0.672803920210413	NA	NA	NA	NA
100910632	-0.0483099204807553	0.534404100900268	NA	NA	NA	NA
100910638	-0.052916573944179	0.51186382297987	NA	NA	NA	NA
100910644	0.00229213965511565	0.978992180275943	NA	NA	NA	NA
100910650	0.0364916339434718	0.730473143790643	NA	NA	NA	NA
100910655	0.417752922881835	0.227736441824121	NA	NA	NA	NA
100910689	0.193408731390967	0.0353971170456845	NA	NA	NA	NA
100910729	0.0647584081328887	0.498142037874063	NA	NA	NA	NA
100910745	-0.0115078460965368	0.91587487635584	NA	NA	NA	NA
100910749	-0.0405194959322621	0.61831175177622	NA	NA	NA	NA
100910751	-0.210568699858822	0.0210607738880569	NA	NA	NA	NA
100910753	-0.00338024670423742	0.988565208140923	NA	NA	NA	NA
100910762	0.0203145898969304	0.879382092976347	NA	NA	NA	NA
100910774	0.0274628646160551	0.781584041023452	NA	NA	NA	NA
100910776	0.0260383618282489	0.822083270425534	NA	NA	NA	NA
100910786	0.473664667755685	0.000960112944560496	NA	NA	NA	NA
100910792	0.052640599767094	0.641449260442008	NA	NA	NA	NA
100910809	0.103354011554023	0.252171663988537	NA	NA	NA	NA
100910821	0.683688553219175	0.0240822736487501	NA	NA	NA	NA
100910826	-0.0562186866547556	0.649126477058401	NA	NA	NA	NA
100910827	-0.399296414834461	0.000590187357578163	NA	NA	NA	NA
100910845	0.0106738243765196	0.90993955531831	NA	NA	NA	NA
100910867	-0.048259336458063	0.635190468653305	NA	NA	NA	NA
100910872	0.910036667279748	0.00234499611733844	NA	NA	NA	NA
100910900	0.052922886284966	0.740254256619841	NA	NA	NA	NA
100910903	5.88535907777299e-05	0.99943983428315	NA	NA	NA	NA
100910940	-0.112687489179473	0.280127636170366	NA	NA	NA	NA
100910949	0.0594707069861542	0.639239666435129	NA	NA	NA	NA
100910970	-0.0668294996997609	0.487936186558355	NA	NA	NA	NA
100910973	-0.621848711117508	0.00585463483920521	NA	NA	NA	NA
100910975	-0.0242452260647905	0.796350383159317	NA	NA	NA	NA
100910996	0.0954876976960408	0.312506951545813	NA	NA	NA	NA
100911013	0.830277575307605	0.000698182714607898	NA	NA	NA	NA
100911029	-0.0961988883850964	0.313191883583479	NA	NA	NA	NA
100911030	-1.23414530603941	0.00842694864609625	NA	NA	NA	NA
100911039	-0.0393453130997221	0.924082537345808	NA	NA	NA	NA
100911068	-0.00621476612040706	0.978757706414531	NA	NA	NA	NA
100911069	0.0268886143008888	0.824711209058411	NA	NA	NA	NA
100911104	0.242174727649902	0.0807322659183213	NA	NA	NA	NA
100911133	0.0760960146940093	0.337379096943142	NA	NA	NA	NA
100911136	0.130759504512824	0.267071339213351	NA	NA	NA	NA
100911177	-0.316116721352328	0.19656688135424	NA	NA	NA	NA
100911193	0.00670191951998422	0.952621003483185	NA	NA	NA	NA
100911196	0.0214409665499131	0.807252522721676	NA	NA	NA	NA
100911212	-0.0895777129782189	0.619775326312597	NA	NA	NA	NA
100911235	-0.187673865357949	0.414341323666976	NA	NA	NA	NA
100911253	0.0719149331391948	0.384486526104094	NA	NA	NA	NA
100911266	0.00425563248907679	0.98172396561264	NA	NA	NA	NA
100911275	-0.0498737988840308	0.655402314966818	NA	NA	NA	NA
100911280	0.098266868189647	0.243010382894638	NA	NA	NA	NA
100911285	0.114277511218251	0.68672157734568	NA	NA	NA	NA
100911339	0.00505036099237088	0.96447965607616	NA	NA	NA	NA
100911349	0.397635614119	0.00523324303406933	NA	NA	NA	NA
100911357	-0.0188141274433118	0.881929614972472	NA	NA	NA	NA
100911360	-0.0487028488171282	0.679312737272431	NA	NA	NA	NA
100911432	0.14222286817814	0.282021362859613	NA	NA	NA	NA
100911437	0.0122765444481381	0.877675918054372	NA	NA	NA	NA
100911462	0.312822112141149	0.0149730970288822	NA	NA	NA	NA
100911466	-0.00303806733354861	0.981592332362298	NA	NA	NA	NA
100911498	-0.00124507216576308	0.99179803922115	NA	NA	NA	NA
100911506	-0.0887303040888039	0.352125986280883	NA	NA	NA	NA
100911508	-0.0475430133214996	0.626667844934664	NA	NA	NA	NA
100911522	0.018517753070471	0.827306603444651	NA	NA	NA	NA
100911534	0.069215249800413	0.647724751451558	NA	NA	NA	NA
100911553	0.0193534218118048	0.937901186411363	NA	NA	NA	NA
100911554	-0.085253076515178	0.472580819487922	NA	NA	NA	NA
100911574	0.016405596875499	0.907777189484534	NA	NA	NA	NA
100911596	0.0776219531112687	0.473812256428362	NA	NA	NA	NA
100911616	0.0201238508633326	0.881725769233862	NA	NA	NA	NA
100911626	-0.0074080351233814	0.95021080518704	NA	NA	NA	NA
100911629	0.0191079075670979	0.874355727486282	NA	NA	NA	NA
100911651	-0.00418692102257978	0.969288413657737	NA	NA	NA	NA
100911652	0.0312757875734118	0.862587621249221	NA	NA	NA	NA
100911661	-0.295132493974081	0.370444181844522	NA	NA	NA	NA
100911664	0.109693060955571	0.145598714369869	NA	NA	NA	NA
100911669	-0.0537863959350044	0.564635793054457	NA	NA	NA	NA
100911690	0.201029717686378	0.177188277032044	NA	NA	NA	NA
100911717	-0.0139070580752119	0.918305294633591	NA	NA	NA	NA
100911719	0.174940741229763	0.304346426789952	NA	NA	NA	NA
100911740	0.0111607862003211	0.907333954635543	NA	NA	NA	NA
100911792	-0.127968682711099	0.456809316344273	NA	NA	NA	NA
100911798	-0.139526621716201	0.228903178149643	NA	NA	NA	NA
100911806	0.0513473199184196	0.776840043346884	NA	NA	NA	NA
100911823	-0.0884497369566617	0.548090646758551	NA	NA	NA	NA
100911831	-0.0406876825223801	0.650552340645948	NA	NA	NA	NA
100911836	-0.0521564030694046	0.584047818506693	NA	NA	NA	NA
100911855	-0.145711850362451	0.0919601743025376	NA	NA	NA	NA
100911864	0.0255133579052176	0.803392058246954	NA	NA	NA	NA
100911902	0.0419195021488097	0.788502689376689	NA	NA	NA	NA
100911946	0.179219316818961	0.0991444747049863	NA	NA	NA	NA
100911950	0.0433679510517191	0.574520734416457	NA	NA	NA	NA
100911961	0.172536163846518	0.123224822918933	NA	NA	NA	NA
100911962	0.0340505125611523	0.690240564157163	NA	NA	NA	NA
100911970	0.14892848447704	0.146124115300384	NA	NA	NA	NA
100911977	-0.0712370298335436	0.397370842362273	NA	NA	NA	NA
100911990	0.111580644576847	0.233900897108998	NA	NA	NA	NA
100911992	0.0488103811884368	0.549017876555567	NA	NA	NA	NA
100912002	0.0745307645503903	0.656007376849477	NA	NA	NA	NA
100912003	-0.0112783001286836	0.90904552019105	NA	NA	NA	NA
100912006	0.0736406464186707	0.48250403542857	NA	NA	NA	NA
100912012	0.00488356432452797	0.958445396915859	NA	NA	NA	NA
100912020	-0.146614037826723	0.481693556341304	NA	NA	NA	NA
100912031	0.109490681079979	0.382588477206064	NA	NA	NA	NA
100912058	-0.00878181953011214	0.92768466428846	NA	NA	NA	NA
100912074	-0.0186246744275573	0.834050433677179	NA	NA	NA	NA
100912083	-0.233848911592354	0.413546001112687	NA	NA	NA	NA
100912085	-0.0249988044982832	0.834050433677179	NA	NA	NA	NA
100912086	-0.0655170104000966	0.761946944603436	NA	NA	NA	NA
100912093	-0.316656575073215	0.424511988413187	NA	NA	NA	NA
100912109	0.147448147595894	0.265935104875708	NA	NA	NA	NA
100912110	-0.0186895904281492	0.884671893331984	NA	NA	NA	NA
100912115	-0.243255875590325	0.0635336707565292	NA	NA	NA	NA
100912117	-0.0291739591683244	0.79138072004216	NA	NA	NA	NA
100912128	-0.0100740324651305	0.944494009006944	NA	NA	NA	NA
100912131	-0.0126991172826765	0.952621003483185	NA	NA	NA	NA
100912140	0.0251280583407274	0.834050433677179	NA	NA	NA	NA
100912143	0.192128205387718	0.146218374793255	NA	NA	NA	NA
100912144	0.0488375731860282	0.624008462892401	NA	NA	NA	NA
100912150	0.0406291627076278	0.675944550339458	NA	NA	NA	NA
100912162	0.00637046390288099	0.952109075426656	NA	NA	NA	NA
100912167	-0.0298415951695477	0.918305294633591	NA	NA	NA	NA
100912169	-0.551004698686912	0.181397116609682	NA	NA	NA	NA
100912175	0.114598345013245	0.302347731290976	NA	NA	NA	NA
100912188	0.0398921618308998	0.705649482468428	NA	NA	NA	NA
100912195	0.0426182245842393	0.722661506566958	NA	NA	NA	NA
100912202	0.0175065625341038	0.902498696328922	NA	NA	NA	NA
100912216	0.162331487743391	0.0717782652126943	NA	NA	NA	NA
100912219	-0.0158032330283469	0.884053646852635	NA	NA	NA	NA
100912227	0.0190681074387316	0.920672273397585	NA	NA	NA	NA
100912247	0.0191939410040938	0.960552539730319	NA	NA	NA	NA
100912248	0.0433911437610206	0.641449260442008	NA	NA	NA	NA
100912250	-0.0102576627244719	0.9244885733082	NA	NA	NA	NA
100912286	0.00186672838631985	0.987766993351874	NA	NA	NA	NA
100912292	-0.120231823650316	0.180469960522002	NA	NA	NA	NA
100912305	-0.0204245402641412	0.900999084915767	NA	NA	NA	NA
100912308	-0.10910409482011	0.401387493885964	NA	NA	NA	NA
100912310	0.0289603689693738	0.815188777327841	NA	NA	NA	NA
100912343	0.0342679691285976	0.691066337431679	NA	NA	NA	NA
100912352	0.289964770943285	0.0173399601061927	NA	NA	NA	NA
100912353	0.00663266479079105	0.972433612301945	NA	NA	NA	NA
100912363	0.00829166025913963	0.972433612301945	NA	NA	NA	NA
100912373	0.0487623160731285	0.551443200527952	NA	NA	NA	NA
100912383	0.0307233590682374	0.879995140817792	NA	NA	NA	NA
100912409	0.1296516818476	0.296691891400149	NA	NA	NA	NA
100912411	-0.148006177869421	0.791131656705587	NA	NA	NA	NA
100912446	0.277527630338527	0.405826052326147	NA	NA	NA	NA
100912447	0.106818864925175	0.572021228056214	NA	NA	NA	NA
100912462	-0.0748559077277395	0.614306883034198	NA	NA	NA	NA
100912465	0.02468822399325	0.807096261399663	NA	NA	NA	NA
100912470	-0.0538023776348764	0.651439252771052	NA	NA	NA	NA
100912483	0.0579549814436078	0.626325210261074	NA	NA	NA	NA
100912487	-0.310562281086897	0.432015950177382	NA	NA	NA	NA
100912503	0.0526885311138159	0.539499210366957	NA	NA	NA	NA
100912510	0.00724913634776936	0.941959825012017	NA	NA	NA	NA
100912518	-0.00904913594675527	0.952109075426656	NA	NA	NA	NA
100912521	-0.0827134452733125	0.449183816361124	NA	NA	NA	NA
100912525	0.116916800407793	0.368690571414815	NA	NA	NA	NA
100912560	-0.0202789151360721	0.884193117497778	NA	NA	NA	NA
100912602	2.51541035355378	0.000307776015940748	NA	NA	NA	NA
100912606	-0.115186602521131	0.175324381750145	NA	NA	NA	NA
100912610	2.16314441542959	0.000288791598327555	NA	NA	NA	NA
100912617	0.0664790485194491	0.386805440384611	NA	NA	NA	NA
100912622	0.13826016036826	0.384010866277151	NA	NA	NA	NA
100912629	0.0605779064454524	0.709724046420926	NA	NA	NA	NA
112400	0.0446274043483905	0.541284001493937	8509	Nrg1	16	neuregulin 1
113882	0.0414769505835375	0.706399834096978	14223	Hemgn	5	hemogen
113892	0.541646846194904	0.0296870429416765	76450	Cml3	4	camello-like 3
113893	0.0418098974707517	0.711879666738423	2320	Sncb	17	synuclein, beta
113894	-0.103416491308323	0.49136091839483	31202	Sqstm1	10	sequestosome 1
113898	-0.150823095003227	0.0678190667173425	8076	Prdx5	1	peroxiredoxin 5
113901	-0.00065886589018227	0.996429592157008	75168	Chia	2	chitinase, acidic
113902	0.504915686349051	0.013830280344552	35606	Ces1d	19	carboxylesterase 1D
113906	-0.329391109836203	0.0936641854006917	8654	Hspb8	12	heat shock protein B8
113911	0.0302958679700289	0.797977456246922	71540	Gucy2d	1	guanylate cyclase 2d
113912	0.104796076637395	0.381913571096481	11299	Rtn4r	11	reticulon 4 receptor
113914	0.0367579053829257	0.750948349485736	24938	Taar1	1	trace-amine-associated receptor 1
113918	-0.0533345310203979	0.775082145876496	10625	Slc6a20	8	solute carrier family 6 (proline IMINO transporter), member 20
113922	0.129737947062278	0.0826893044123644	3145	Sep15	2	selenoprotein 15
113927	-0.00540731006374173	0.984889386317242	111694	Csnk1a1	18	casein kinase 1, alpha 1
113929	0.042320063604536	0.703610037312792	1901	Nup88	10	nucleoporin 88
113931	0.0649701494112778	0.398810197889179	7524	Prrx2	3	paired related homeobox 2
113936	-0.201516571599523	0.0393981819462076	55610	Cpb2	15	carboxypeptidase B2 (plasma)
113940	0.034171793326486	0.832010417463487	37978	Gmfg	1	glia maturation factor, gamma
113947	-0.123118114979379	0.222693214687147	12750	Maged2	5	melanoma antigen, family D, 2
113948	-0.158056862144642	0.0732603641856998	12122	Bbs2	19	Bardet-Biedl syndrome 2
113955	-1.43559892610859	7.79658679040197e-05	1880	Gpnmb	4	glycoprotein (transmembrane) nmb
113956	-0.0954511431741238	0.167833900603332	69255	Pecr	9	peroxisomal trans-2-enoyl-CoA reductase
113958	0.166086683147849	0.056673486611843	9321	Mrps7	10	mitochondrial ribosomal protein S7
113959	-0.19920750341713	0.0458954273539398	NA	NA	NA	NA
113960	-0.0108886442721197	0.921241089660281	55945	Cdc42bpb	6	CDC42 binding protein kinase beta (DMPK-like)
113961	-0.0494901641773389	0.747720724905331	9180	Gorasp2	3	golgi reassembly stacking protein 2
113970	0.0432305628467065	0.59698524070476	8189	Magi2	4	membrane associated guanylate kinase, WW and PDZ domain containing 2
113975	0.0473940329339886	0.624915580924618	70878	Pom121	12	POM121 transmembrane nucleoporin
113976	-0.0228192794681235	0.913209602805561	56282	Acsl4	X	acyl-CoA synthetase long-chain family member 4
113983	-0.0378092525410008	0.822934136484524	20584	Pitx1	17	paired-like homeodomain 1
113984	0.0601804139413238	0.577609378478818	7628	Nr2f2	1	nuclear receptor subfamily 2, group F, member 2
113990	0.671321250252097	0.0044760810642893	3130	Hmgn3	8	high mobility group nucleosomal binding domain 3
113995	0.0451762605264232	0.544789556573949	1924	P2rx5	10	purinergic receptor P2X, ligand-gated ion channel, 5
114002	0.0187348985553069	0.848529718151562	20803	Ndst2	15	N-deacetylase/N-sulfotransferase (heparan glucosaminyl) 2
114004	0.437477565838889	0.111962799735826	12267	Ppp1r14a	1	protein phosphatase 1, regulatory (inhibitor) subunit 14A
114017	-0.00471893191063089	0.97737899043647	6449	Gfm1	2	G elongation factor, mitochondrial 1
114020	0.0679160613437486	0.409176216020624	87019	Cml5	4	camello-like 5
114022	0.197909647737043	0.0289973607556996	41098	Glrx2	13	glutaredoxin 2
114023	-0.274294912849133	0.0358167704295204	5664	Copb1	1	coatomer protein complex, subunit beta 1
114024	0.220577302402289	0.0779074089122744	3278	Acsl3	9	acyl-CoA synthetase long-chain family member 3
114027	0.436133910344441	0.0193381476838504	37553	Dao	12	D-amino-acid oxidase
114028	0.00392415278365199	0.975932755492773	55574	Ctnnd2	2	catenin (cadherin-associated protein), delta 2
114029	-0.0567973184068524	0.667274157901523	15988	Megf8	1	multiple EGF-like-domains 8
114031	0.122942720793777	0.310268183471045	4280	Fstl3	7	follistatin-like 3 (secreted glycoprotein)
114032	0.0299115122803846	0.834799354706076	8180	Kcnh4	10	potassium voltage-gated channel, subfamily H (eag-related), member 4
114089	-0.0027366406692062	0.985767876238474	56863	Inpp5e	3	inositol polyphosphate-5-phosphatase E
114090	-0.0390922322071807	0.584461838026275	20123	Egr2	20	early growth response 2
114091	0.00946198556872702	0.95021080518704	1518	Fcnb	3	ficolin B
114093	0.0354799677565305	0.798469487890397	7906	St14	8	suppression of tumorigenicity 14 (colon carcinoma)
114095	-0.0592165927466528	0.670489350727466	5260	Stxbp3	2	syntaxin binding protein 3
114096	0.103519851816016	0.533480871979366	4037	Idh3a	8	isocitrate dehydrogenase 3 (NAD+) alpha
114097	1.01144146223171	0.00308368086562007	7406	Ltc4s	10	leukotriene C4 synthase
114098	0.0424826172453043	0.723615549420915	10519	Ltb4r2	15	leukotriene B4 receptor 2
114099	0.00588691748854053	0.961314411614995	4837	Cysltr1	X	cysteinyl leukotriene receptor 1
114100	0.0756228908905765	0.791349101443439	5044	Sc5d	8	sterol-C5-desaturase
114101	0.0199382016510459	0.869924246270842	37854	Cds2	3	CDP-diacylglycerol synthase (phosphatidate cytidylyltransferase) 2
114102	0.041402082236214	0.747293395934729	11142	Cdh23	20	cadherin-related 23
114103	0.00782102358538772	0.941184026290975	473	Il5ra	4	interleukin 5 receptor, alpha
114104	-0.0525892933351475	0.522350027693551	10310	Asah2	1	N-acylsphingosine amidohydrolase (non-lysosomal ceramidase) 2
114105	0.0589149663143118	0.524385257871199	117695	Cxcl2	14	chemokine (C-X-C motif) ligand 2
114106	-1.66708610304983	4.15915772854481e-06	41172	Bcmo1	19	beta-carotene 15,15'-monooxygenase 1
114107	0.0915461885085813	0.317701337155954	12935	Kremen1	14	kringle containing transmembrane protein 1
114108	-0.0315627381161603	0.785620620104052	NA	NA	NA	NA
114109	0.00425891866905204	0.965208613500459	3230	Nkx2-5	10	NK2 homeobox 5
114110	0.0738803909230832	0.566940015413222	7321	Flt4	10	fms-related tyrosine kinase 4
114111	-0.167112242364571	0.108664207932603	3962	Vegfc	16	vascular endothelial growth factor C
114113	-0.064383185217106	0.678297371358868	1933	Pafah1b3	1	platelet-activating factor acetylhydrolase 1b, catalytic subunit 3
114114	-0.100971863336497	0.389588473363628	6384	Dnm1l	11	dynamin 1-like
114115	0.00553305562406692	0.95021080518704	14251	P2rx2	12	purinergic receptor P2X, ligand-gated ion channel, 2
114116	-0.00860165658069345	0.961573108378062	55765	Cdc42bpa	13	CDC42 binding protein kinase alpha
114117	-0.0633381992558082	0.596523303388162	22575	Gng3	1	guanine nucleotide binding protein (G protein), gamma 3
114119	0.156500533316356	0.0643158883201857	20874	Gng10	5	guanine nucleotide binding protein (G protein), gamma 10
114120	-0.211784828211441	0.0394004351260779	32427	Gng12	4	guanine nucleotide binding protein (G protein), gamma 12
114121	-0.118545672536602	0.788695267483832	10541	Ccnl1	2	cyclin L1
114122	0.0227406858021171	0.750948349485736	3228	Vcan	2	versican
114123	0.0554994133013729	0.833741394610203	5149	Sardh	3	sarcosine dehydrogenase
114124	0.112781199195257	0.152195802413031	31165	Akap1	10	A kinase (PRKA) anchor protein 1
114125	0.113791681985395	0.269886333901953	7291	Dll3	1	delta-like 3 (Drosophila)
114200	0.106057042734356	0.551918428709271	10509	Lepre1	5	leucine proline-enriched proteoglycan (leprecan) 1
114202	0.0129654601430893	0.898357996118588	31065	Mpp3	10	membrane protein, palmitoylated 3 (MAGUK p55 subfamily member 3)
114203	-0.0624556024245262	0.486963977955963	10309	Sh2b2	12	SH2B adaptor protein 2
114205	-0.460235970432241	0.0262197031740596	40587	Crcp	12	CGRP receptor component
114207	0.0951918068166391	0.429384452034645	68069	Ryr1	1	ryanodine receptor 1 (skeletal)
114209	0.683904428569624	0.00730199027364353	4530	Phyh	17	phytanoyl-CoA 2-hydroxylase
114210	0.0405083279643588	0.782215780821168	4407	Spata2	3	spermatogenesis associated 2
114212	0.097876861219059	0.312958811175343	38289	Chek2	12	checkpoint kinase 2
114213	0.0273603091259886	0.811784378918396	8383	Rax	18	retina and anterior neural fold homeobox
114214	-0.114174602609323	0.191704096412201	3240	Dffa	5	DNA fragmentation factor, alpha subunit
114215	-0.0770929730108554	0.558159531305703	4048	Insl3	16	insulin-like 3
114216	0.0379004859123802	0.820060479251	2223	S100a3	2	S100 calcium binding protein A3
114243	0.0454491361819853	0.792072622610438	NA	NA	NA	NA
114244	0.0990379957177581	0.341062533839146	31022	Hcn2	7	hyperpolarization activated cyclic nucleotide-gated potassium channel 2
114245	0.0760925356766133	0.354868917926217	22453	Hcn3	2	hyperpolarization-activated cyclic nucleotide-gated potassium channel 3
114246	0.0146905686446868	0.876803034923266	56812	Trpv6	4	transient receptor potential cation channel, subfamily V, member 6
114247	-0.564241609292797	0.0923449335203366	NA	NA	NA	NA
114248	0.0323937214536016	0.791021512300731	4522	Pde6h	4	phosphodiesterase 6H, cGMP-specific, cone, gamma
114481	0.115031259790644	0.555037639132364	12553	Dnajc14	7	DnaJ (Hsp40) homolog, subfamily C, member 14
114487	0.050704923568583	0.543522815531329	20719	Wnt2	4	wingless-type MMTV integration site family member 2
114488	-1.24646452016787	0.00227170671892495	31404	Rbm3	X	RNA binding motif (RNP1, RRM) protein 3
114489	0.212581842171553	0.0148034913978578	3234	Dag1	8	dystroglycan 1 (dystrophin-associated glycoprotein 1)
114490	-0.0817317719483643	0.809294672407715	4433	Cited2	1	Cbp/p300-interacting transactivator, with Glu/Asp-rich carboxy-terminal domain, 2
114491	0.0187597105769202	0.862320342603849	10474	Cited4	5	Cbp/p300-interacting transactivator, with Glu/Asp-rich carboxy-terminal domain, 4
114492	0.152878264847595	0.0595509515918172	10649	Ccl28	2	chemokine (C-C motif) ligand 28
114493	0.114329013541068	0.170271692659143	74542	Cacna1f	X	calcium channel, voltage-dependent, L type, alpha 1F subunit
114495	-0.0556789040330532	0.771887263065832	55686	Map2k6	10	mitogen-activated protein kinase kinase 6
114496	0.026499194753014	0.788502689376689	924	Bik	7	BCL2-interacting killer (apoptosis-inducing)
114498	-0.00357606947707279	0.984345365283033	9280	Dmrt1	1	doublesex and mab-3 related transcription factor 1
114499	-0.105730408790935	0.397797882963166	3306	Hdgf	2	hepatoma-derived growth factor
114500	-0.0129761989432478	0.888249009971003	1138	Gbx2	9	gastrulation brain homeobox 2
114503	0.0400152551062529	0.610893598454078	21255	Pou4f1	15	POU class 4 homeobox 1
114505	-0.0102396803782332	0.956937451090223	3123	Klf4	5	Kruppel-like factor 4 (gut)
114506	-0.214624557477233	0.245354799684167	10664	Ankh	2	ANKH inorganic pyrophosphate transport regulator
114507	-0.0297078424034396	0.682614088919953	31412	Slc5a3	11	solute carrier family 5 (sodium/myo-inositol cotransporter), member 3
114508	0.0229400559534323	0.873619237560964	55784	Fbp2	17	fructose-1,6-bisphosphatase 2
114510	-0.0406761564810703	0.776840043346884	NA	NA	NA	NA
114511	0.332087920701318	0.110502527977287	7743	Emb	2	embigin
114512	-0.0492528768259106	0.851761683065893	40811	Aatf	10	apoptosis antagonizing transcription factor
114513	0.0450743074686635	0.627258588153126	2169	Rasgrf2	2	RAS protein-specific guanine nucleotide-releasing factor 2
114514	-0.295885411514758	0.0133533627157384	24944	Clasp2	8	cytoplasmic linker associated protein 2
114515	0.123655844350411	0.169460452084019	4417	Lancl1	9	LanC lantibiotic synthetase component C-like 1 (bacterial)
114517	0.20989613392976	0.613315829288137	20091	Itga6	3	integrin, alpha 6
114518	0.146559396444209	0.194671144576309	56767	Slc7a10	1	solute carrier family 7 (neutral amino acid transporter light chain, asc system), member 10
114519	2.17603939895105	2.59100667948741e-05	3928	Nfil3	17	nuclear factor, interleukin 3 regulated
114520	0.028549159186575	0.799459461816275	82078	Strn3	6	striatin, calmodulin binding protein 3
114521	-0.276409857813093	0.0243090615280737	2415	Tdg	7	thymine-DNA glycosylase
114522	-0.0392979187070974	0.791349101443439	40844	Stag3	12	stromal antigen 3
114523	-0.00119920687816411	0.992135735512904	21008	Ntn1	10	netrin 1
114552	-0.0267246374500631	0.884053646852635	8396	Bcl2l10	8	BCL2-like 10 (apoptosis facilitator)
114554	0.289484638934731	0.0394004351260779	101681	Pi4k2a	1	phosphatidylinositol 4-kinase type 2 alpha
114555	0.0268980191890531	0.90904552019105	938	Casp4	8	caspase 4, apoptosis-related cysteine peptidase
114557	-0.0359039076607877	0.774199177745369	31430	Wif1	7	Wnt inhibitory factor 1
114558	0.0250954213761521	0.827769279403827	2794	Becn1	10	beclin 1, autophagy related
114559	0.0520632000413022	0.650845307250934	NA	NA	NA	NA
114560	0.0847214225748409	0.347296769557344	NA	NA	NA	NA
114561	-0.123459447817945	0.244532601709572	4533	Pitpnb	12	phosphatidylinositol transfer protein, beta
114562	-0.0174323784434254	0.874025899377232	38268	Cdc37	8	cell division cycle 37
114587	0.018773084377842	0.864844536215028	2846	Dlk1	6	delta-like 1 homolog (Drosophila)
114589	-0.00865613440639823	0.966594593581836	28447	Cntn5	8	contactin 5
114590	-0.157169939853464	0.10510063092607	40881	Ubqln1	17	ubiquilin 1
114592	-0.020218896732846	0.899878835341389	55807	Aurkb	10	aurora kinase B
114593	0.0268072253319014	0.771887263065832	7867	Nppc	9	natriuretic peptide C
114596	0.0634996295654009	0.455536748693539	49274	Wap	14	whey acidic protein
114597	0.0441490393756254	0.691254784532023	55785	Suclg1	4	succinate-CoA ligase, alpha subunit
114598	-0.621584946752208	0.00133709697926871	9630	Clec4f	4	C-type lectin domain family 4, member F
114612	-0.145354576076398	0.373983154872112	48376	Ddx39b	20	DEAD (Asp-Glu-Ala-Asp) box polypeptide 39B
114613	0.0390606085154266	0.758491781232345	37311	Slc5a5	16	solute carrier family 5 (sodium/iodide cotransporter), member 5
114628	0.39215928229798	0.470787347150662	31909	Abcg5	6	ATP-binding cassette, subfamily G (WHITE), member 5
114629	-0.0872501672800139	0.40211548486424	55435	Slc26a3	6	solute carrier family 26 (anion exchanger), member 3
114632	0.0755995435039303	0.661689272944708	31260	Aimp1	2	aminoacyl tRNA synthetase complex-interacting multifunctional protein 1
114633	-0.420379354176202	0.0219229023226724	9478	Plce1	1	phospholipase C, epsilon 1
114634	0.020738243296758	0.793607665391115	4360	Six1	6	SIX homeobox 1
114635	0.0107832836232262	0.944556875116575	31399	Trafd1	12	TRAF type zinc finger domain containing 1
114636	0.0346875138459861	0.763089696944689	31164	Zyx	4	zyxin
114638	-0.409568754142143	0.000382803836413534	163	Hps1	1	Hermansky-Pudlak syndrome 1 homolog (human)
114639	0.0812780631329435	0.366389854155791	5178	Zp3	12	zona pellucida glycoprotein 3 (sperm receptor)
114700	-0.0465488256480757	0.71802458935888	NA	NA	NA	NA
114705	-0.0205553048844145	0.83280867156414	4735	Rgs14	17	regulator of G-protein signaling 14
114709	-0.153358744960212	0.0536113875108829	74574	Ifitm2	1	interferon induced transmembrane protein 2
114711	2.09354261290438	1.53516207122075e-05	3996	Gne	5	glucosamine (UDP-N-acetyl)-2-epimerase/N-acetylmannosamine kinase
114764	-0.0554705679046652	0.632179934682705	56129	Mapre1	3	microtubule-associated protein, RP/EB family, member 1
114765	0.0231380890866832	0.910360274294821	38287	Wbp4	15	WW domain binding protein 4
114767	0.0346332466252521	0.800411954947176	31387	Ptpre	1	protein tyrosine phosphatase, receptor type, E
114768	0.259320106240075	0.0442182471246482	7584	Uox	2	urate oxidase
114839	0.228687246534378	0.078020161635109	3803	Ccnc	5	cyclin C
114845	0.199207421120059	0.165753521338915	7396	Klf3	14	Kruppel-like factor 3 (basic)
114846	0.303431316674347	0.00454132503359274	37971	Gsto1	1	glutathione S-transferase omega 1
114850	0.0124606447314148	0.926585500099347	20969	Wnt7a	4	wingless-type MMTV integration site family, member 7A
114851	0.652633597815782	0.0334095810645918	333	Cdkn1a	20	cyclin-dependent kinase inhibitor 1A
114856	0.0463120769494303	0.972973558223548	3254	Dusp1	10	dual specificity phosphatase 1
114858	0.0315428782319014	0.832908893926314	7536	Shc3	17	SHC (Src homology 2 domain containing) transforming protein 3
114859	-0.400714747814769	0.0865046975879469	NA	NA	NA	NA
114860	0.0537339837961968	0.798573163779086	347	Gale	5	UDP-galactose-4-epimerase
114861	-0.170684556681429	0.22077963151213	41443	Scpep1	10	serine carboxypeptidase 1
114862	0.154425560318825	0.108664207932603	56913	Cacna1h	10	calcium channel, voltage-dependent, T type, alpha 1H subunit
114901	-0.121874149030251	0.444908809444963	83295	Sorbs2	16	sorbin and SH3 domain containing 2
114903	0.0574655113873419	0.676272434053684	12744	Lim2	1	lens intrinsic membrane protein 2
114906	-0.0535366626022764	0.630506903041498	7473	Pkia	2	protein kinase (cAMP-dependent, catalytic) inhibitor alpha
115769	0.039583392899992	0.782734437299864	3541	Tjp2	1	tight junction protein 2
115771	-1.5735516652311	0.0449821057098906	3098	Usp2	8	ubiquitin specific peptidase 2
116455	-0.250282704261953	0.383538889067757	56523	Atp6v0a2	12	ATPase, H+ transporting, lysosomal V0 subunit A2
116456	-0.0267268198536579	0.853048890546728	31656	Dnajc2	4	DnaJ (Hsp40) homolog, subfamily C, member 2
116457	-0.0371292710859823	0.61214294460552	31314	Mapk8ip1	3	mitogen-activated protein kinase 8 interacting protein 1
116458	0.0278533045155864	0.885754471037884	40968	Ipo13	5	importin 13
116459	0.0375085834701387	0.677849693282771	21045	Serpini1	2	serpin peptidase inhibitor, clade I (neuroserpin), member 1
116463	-0.0531607562668963	0.649855066525755	122176	Akr1b7	4	aldo-keto reductase family 1, member B7
116464	0.0264790508512682	0.786076992445376	40920	Ncoa6	3	nuclear receptor coactivator 6
116465	-0.199472859853289	0.0397931495519254	359	Ifngr1	1	interferon gamma receptor 1
116466	-0.049442611679595	0.496245353732165	22526	Wnt2b	2	wingless-type MMTV integration site family, member 2B
116467	0.226705883817502	0.0551755531281433	3393	Tm4sf4	2	transmembrane 4 L six family member 4
116468	0.345837910135426	0.0140969471537285	6885	Rfc2	12	replication factor C (activator 1) 2
116469	-0.00153347676523552	0.991261175082627	10520	Trpv5	4	transient receptor potential cation channel, subfamily V, member 5
116470	0.0678411804437626	0.505048509766504	37941	Stx1a	12	syntaxin 1A (brain)
116472	0.0896471662445331	0.397797882963166	8689	Il17b	18	interleukin 17B
116474	0.0250621383764589	0.851761683065893	10556	Prl2a1	17	Prolactin family 2, subfamily a, member 1
116475	0.057683131228508	0.579484435349179	NA	NA	NA	NA
116477	-0.0142627169893368	0.922821919192658	NA	NA	NA	NA
116478	-0.0226464513894724	0.863984308849229	14254	Kidins220	6	kinase D-interacting substrate 220
116482	-0.0510705828881903	0.637230150736253	6320	Sacm1l	8	SAC1 suppressor of actin mutations 1-like (yeast)
116483	-0.140639186746437	0.301668876474214	1032	Dars	13	aspartyl-tRNA synthetase
116484	0.0559362214251991	0.60923805406534	128202	Txn1	5	thioredoxin 1
116486	0.0107693564026263	0.952109075426656	8245	Sec14l2	14	SEC14-like 2 (S. cerevisiae)
116487	0.178382095179799	0.0864567293794315	37294	Tgfbi	17	transforming growth factor, beta induced
116489	0.267046381617162	0.19923599685075	7391	Kcnk4	1	potassium channel, subfamily K, member 4
116490	0.00408275486621701	0.976801667635833	4363	Snai1	3	snail family zinc finger 1
116493	-0.210357621701495	0.0714567306024363	41348	Gripap1	X	GRIP1 associated protein 1
116498	0.14645011650572	0.188737147175162	NA	NA	NA	NA
116499	0.110980664621871	0.404305722524271	1522	Fgf4	1	fibroblast growth factor 4
116500	0.0351212074755995	0.721335690382887	3512	Snap29	11	synaptosomal-associated protein 29
116501	0.27724570642836	0.00391564084074094	56962	Slc9a3r2	10	solute carrier family 9, subfamily A (NHE3, cation proton antiporter 3), member 3 regulator 2
116502	0.00154042639442853	0.989864881881983	917	Bak1	20	BCL2-antagonist/killer 1
116504	-0.111720011220193	0.0799581324079502	9034	Mprip	10	myosin phosphatase Rho interacting protein
116506	0.0438994333739595	0.549817514595136	1320	Calcr	4	calcitonin receptor
116508	0.034810619861001	0.603280162565638	83225	Nrxn3	6	neurexin 3
116509	-0.748459213858096	0.00366659142080686	5050	Slc6a9	5	solute carrier family 6 (neurotransmitter transporter, glycine), member 9
116510	-0.295902450402614	0.0401408977193501	36321	Timp1	X	TIMP metallopeptidase inhibitor 1
116543	-0.0650262980401273	0.514439513392794	7297	Ebf1	10	early B-cell factor 1
116544	0.119901756349059	0.200696610608819	7898	Pou2f3	8	POU class 2 homeobox 3
116545	0.0532432656215382	0.798583814776959	7703	Pou6f1	7	POU class 6 homeobox 1
116546	0.0269328603256431	0.844527642333875	20632	Ralb	13	v-ral simian leukemia viral oncogene homolog B
116547	0.172886959913635	0.091691721828836	2225	S100a8	2	S100 calcium binding protein A8
116548	-0.0674698913629248	0.59101667548486	21244	Pcsk5	1	proprotein convertase subtilisin/kexin type 5
116549	0.0530176821628681	0.843268889630133	90874	Csnk2a1	3	casein kinase 2, alpha 1 polypeptide
116550	-0.106862813702728	0.232269349165808	3792	Atp5c1	17	ATP synthase, H+ transporting, mitochondrial F1 complex, gamma polypeptide 1
116551	-0.484625291280217	0.0222201383566739	20576	Pdk1	3	pyruvate dehydrogenase kinase, isozyme 1
116552	-0.288463017204727	0.0541076484254059	256	Plod1	5	procollagen-lysine, 2-oxoglutarate 5-dioxygenase 1
116553	0.028250746434022	0.786394118584994	1649	Il13	10	interleukin 13
116555	0.0301170555126671	0.822083270425534	5555	Nup107	7	nucleoporin 107
116556	-0.00716401394912669	0.957113669866417	37491	Gucy2f	X	guanylate cyclase 2F
116557	0.0314307026507405	0.740488112045332	NA	NA	NA	NA
116560	0.0352494794388347	0.684728198222213	37989	Kcnj9	13	potassium inwardly-rectifying channel, subfamily J, member 9
116561	0.0187038749260324	0.821488026514207	37532	Cltb	17	clathrin, light chain B
116562	0.0616279915100595	0.61429016460864	488	Il2	2	interleukin 2
116563	-0.225573994566002	0.0134744533251489	3000	Ap2m1	11	adaptor-related protein complex 2, mu 1 subunit
116564	-0.0644772561096074	0.526907968119124	2970	Npr2	5	natriuretic peptide receptor B/guanylate cyclase B (atrionatriuretic peptide receptor B)
116565	-0.36711985284445	0.00178908972734729	37612	Lrpap1	14	low density lipoprotein receptor-related protein associated protein 1
116568	0.22969587335827	0.0991536879163498	NA	NA	NA	NA
116590	-0.0271239041924147	0.726201338812747	37670	Mapk1	11	mitogen activated protein kinase 1
116592	-0.0388926483541381	0.721733893901902	3956	Tff2	20	trefoil factor 2
116593	0.151827474409798	0.0578646150722859	9471	Upb1	20	ureidopropionase, beta
116595	-0.0066372855717951	0.946197451407631	86984	Nrxn2	1	neurexin 2
116596	-0.0822153035964952	0.524352386372436	3812	Map3k8	17	mitogen-activated protein kinase kinase kinase 8
116597	-0.0624931195163771	0.545063574183685	55663	Opcml	8	opioid binding protein/cell adhesion molecule-like
116598	-0.168954404275599	0.326818213483505	21020	Pdia4	4	protein disulfide isomerase family A, member 4
116600	-0.0182996369851427	0.834050433677179	75191	Cacnb2	17	calcium channel, voltage-dependent, beta 2 subunit
116601	0.0245411297798128	0.834272984081345	NA	NA	NA	NA
116630	0.157086298331406	0.213899519270988	600	Csf2	10	colony stimulating factor 2 (granulocyte-macrophage)
116631	0.189936830904855	0.0352688360273549	115468	Nat1	16	N-acetyltransferase 1
116632	0.144184178409129	0.699475819225746	37329	Nat2	16	N-acetyltransferase 2
116633	-0.151007979561375	0.266011799551063	4278	Akap8	7	A kinase (PRKA) anchor protein 8
116635	0.00809018039075493	0.944556875116575	7526	Scg3	8	secretogranin III
116636	0.00909653315001435	0.934222026920375	3021	Eif4ebp1	16	eukaryotic translation initiation factor 4E binding protein 1
116637	0.366494073783545	0.0376028616035547	48153	Ccl4	10	chemokine (C-C motif) ligand 4
116638	0.0629362256674701	0.44842159379162	113454	Slc17a7	1	solute carrier family 17 (vesicular glutamate transporter), member 7
116639	-0.223509871960693	0.0731172101702303	22551	Cux1	12	cut-like homeobox 1
116641	-0.333313876318998	0.0243090615280737	31386	Lgals8	17	lectin, galactoside-binding, soluble, 8
116642	-0.0712519422236744	0.562937403742151	37902	Slc28a1	1	solute carrier family 28 (concentrative nucleoside transporter), member 1
116643	-0.277097210949503	0.00951051028384148	5168	Vcp	5	valosin-containing protein
116644	0.0920145897967526	0.244364201845402	49654	Rtn1	6	reticulon 1
116645	-0.19226130106003	0.256478161449904	3138	Plaa	5	phospholipase A2, activating protein
116648	-0.0123355175056012	0.915651010957003	31296	Phox2a	1	paired-like homeobox 2a
116649	-0.0466264088950954	0.621558131188463	3653	Kcnj4	7	potassium inwardly-rectifying channel, subfamily J, member 4
116650	-0.126731496546503	0.267687576164402	2362	Srp54a	6	signal recognition particle 54A
116653	-0.0390023631853342	0.747065666563266	NA	NA	NA	NA
116656	-0.0874904116247119	0.42897791348036	4394	Cdc123	17	cell division cycle 123
116657	-0.028373858135522	0.801901025308803	38212	Cplx2	17	complexin 2
116658	0.00376374738054874	0.970092970914575	14257	Cntn4	4	contactin 4
116659	-0.357609830888121	0.00519824592317348	37921	Dync1i2	3	dynein cytoplasmic 1 intermediate chain 2
116662	0.0282099937365103	0.820146163909764	3260	Ecm1	2	extracellular matrix protein 1
116663	0.460337544848784	0.620673224802169	55621	Dusp6	7	dual specificity phosphatase 6
116664	-0.116108832992671	0.201733723585469	3119	Atp6v1f	4	ATPase, H transporting, lysosomal V1 subunit F
116665	-0.154605254615645	0.0745706270943345	8101	Rere	5	arginine-glutamic acid dipeptide (RE) repeats
116666	-0.0761244843882736	0.547263761494272	4070	Lman1	18	lectin, mannose-binding, 1
116667	-0.0410860738379313	0.744356334446954	8056	Map3k1	2	mitogen activated protein kinase kinase kinase 1
116668	0.0231630721116796	0.837739284870695	7435	Myt1l	6	myelin transcription factor 1-like
116669	0.138182831320802	0.406826546293806	466	Vwf	4	von Willebrand factor
116670	0.0763737779959204	0.58896271283887	1855	Ppp1r12a	7	protein phosphatase 1, regulatory subunit 12A
116671	-0.0423987495528593	0.638295204001654	31200	Cdk5r1	10	cyclin-dependent kinase 5, regulatory subunit 1 (p35)
116673	0.00693758889385165	0.937901186411363	7965	Sdc3	5	syndecan 3
116674	0.067846291124968	0.584047818506693	12787	Jdp2	6	Jun dimerization protein 2
116675	0.203182439113636	0.0736672641508749	121634	Pgap2	1	post-GPI attachment to proteins 2
116676	0.111788264638667	0.270918234627895	68368	Aldh1a2	8	aldehyde dehydrogenase 1 family, member A2
116677	0.140372021607788	0.174921833751759	21087	F2rl1	2	coagulation factor II (thrombin) receptor-like 1
116679	0.0211079555658813	0.882090048891268	4789	Cgrrf1	15	cell growth regulator with ring finger domain 1
116681	0.0069998870466943	0.951579863159028	3484	Dlgap2	16	discs, large (Drosophila) homolog-associated protein 2
116682	0.325553095482775	0.00390153635449456	2925	Kynu	3	kynureninase
116683	0.231278202163115	0.0826893044123644	1482	Efna5	9	ephrin A5
116684	0.597336923818412	0.0150557490708387	90938	Oplah	7	5-oxoprolinase (ATP-hydrolysing)
116685	-0.0960120195596623	0.136176223170645	55912	Lmnb1	18	lamin B1
116686	0.274903055116845	0.11308209620181	531	Gsr	16	glutathione reductase
116689	-0.125171548851194	0.149399900511607	56589	Ptpn6	4	protein tyrosine phosphatase, non-receptor type 6
116690	0.0400561303795053	0.60576451942536	24945	Nfasc	13	neurofascin
116691	-0.3478868306123	0.00598298951210781	31262	Cyth1	10	cytohesin 1
116692	-0.0587211585727996	0.554520338684215	32116	Cyth2	1	cytohesin 2
116693	0.0611790481235381	0.466433521792048	3116	Cyth3	12	cytohesin 3
116694	0.0192284580474436	0.874363847091632	38208	Capn9	19	calpain 9
116695	0.0149378185838627	0.894010863443111	21035	Kcnd1	X	potassium voltage-gated channel, Shal-related subfamily, member 1
116696	0.164038212403272	0.163144619024288	4147	St8sia4	9	ST8 alpha-N-acetyl-neuraminide alpha-2,8-sialyltransferase 4
116697	-0.0907742400573692	0.487694708411237	3412	Pabpn1	15	poly(A) binding protein, nuclear 1
116698	-0.182158577371437	0.0376028616035547	21175	Trim28	1	tripartite motif-containing 28
116699	-0.0370956736572516	0.643787705487484	20832	Inpp4b	19	inositol polyphosphate-4-phosphatase, type II
116700	0.119270999926608	0.260840221054142	587	Cga	5	glycoprotein hormones, alpha polypeptide
116711	0.052388144159778	0.758514441604468	74987	Ceacam9	1	carcinoembryonic antigen-related cell adhesion molecule 9
116717	0.158778531984185	0.141616279838732	99728	Trip10	9	thyroid hormone receptor interactor 10
116720	-0.144392938953691	0.19798403413398	3362	Pik3c2g	4	phosphatidylinositol-4-phosphate 3-kinase, catalytic subunit type 2 gamma
116721	-0.115591282634869	0.315647458694996	21164	Abcc5	11	ATP-binding cassette, subfamily C (CFTR/MRP), member 5
116723	0.0412416242329314	0.71619444512299	37995	Pip4k2a	17	phosphatidylinositol-5-phosphate 4-kinase, type II, alpha
116724	0.0262238589313029	0.75985541543054	49308	Epb41l3	9	erythrocyte membrane protein band 4.1-like 3
116726	0.0376663747541315	0.703610037312792	56668	Slc7a9	1	solute carrier family 7 (amino acid transporter light chain, bo,+ system), member 9
116728	0.0231289745725274	0.862224994454716	74446	Sept5	11	septin 5
116740	0.152016135205621	0.0814226660277171	24989	B3gnt5	11	UDP-GlcNAc:betaGal beta-1,3-N-acetylglucosaminyltransferase 5
116742	-0.0750571284599042	0.554153826222903	69260	Pcdha13	18	protocadherin alpha 13
116743	0.0344766342497138	0.707476819947886	20652	Sh3gl2	5	SH3-domain GRB2-like 2
116744	0.00390903368660922	0.977088055351968	1072	Lpar1	5	lysophosphatidic acid receptor 1
116745	0.0770760313257099	0.44708978347605	32740	Kcnh6	10	potassium voltage-gated channel, subfamily H (eag-related), member 6
116777	-0.0262241764718905	0.81266861846106	20425	Cdh3	19	cadherin 3
116779	0.105595228528815	0.501366138705449	75095	Pcdha12	18	protocadherin alpha 12
116831	0.0450230437501293	0.728365091950146	4356	Fxyd3	1	FXYD domain-containing ion transport regulator 3
116839	0.0236168469091056	0.793607665391115	81639	Rims2	7	regulating synaptic membrane exocytosis 2
116967	0.0233127239324684	0.844243849311839	100678	Magt1	X	magnesium transporter 1
116996	0.121450345353742	0.667325134008778	18157	Il16	1	interleukin 16
117016	-0.0459877732770764	0.697193583207408	49552	Mark1	13	MAP/microtubule affinity-regulating kinase 1
117017	-0.0460471741549284	0.670764135310951	2019	Polr2g	1	polymerase (RNA) II (DNA directed) polypeptide G
117018	0.0685188937489905	0.433650782829551	201	Kcnh2	4	potassium voltage-gated channel, subfamily H (eag-related), member 2
117019	0.0649656063383084	0.33990525241626	5976	Eif2b4	6	eukaryotic translation initiation factor 2B, subunit 4 delta
117020	-0.0846534389742502	0.278936983346205	11804	Mcf2l	16	MCF.2 cell line derived transforming sequence-like
117021	0.0277022233289737	0.770704409957559	43155	Nup155	2	nucleoporin 155
117023	0.106851582301417	0.20143604578056	20517	Kcns1	3	potassium voltage-gated channel, delayed-rectifier, subfamily S, member 1
117024	0.129047960566337	0.428122947348169	NA	NA	NA	NA
117026	-0.176945956303748	0.0876457326143265	21221	Apbb3	18	amyloid beta (A4) precursor protein-binding, family B, member 3
117027	0.0538719692668428	0.632329351726039	20436	Ccr3	8	chemokine (C-C motif) receptor 3
117028	0.0068179427096382	0.956945918065207	113707	Bin1	18	bridging integrator 1
117029	-0.151717060464282	0.0857061273614792	37325	Ccr5	8	chemokine (C-C motif) receptor 5
117030	0.0459513873584889	0.762867678565489	4963	Erp29	12	endoplasmic reticulum protein 29
117033	0.00413885905298006	0.971875461233648	20547	Mmp12	8	matrix metallopeptidase 12
117034	0.0184635281014858	0.881424110338012	10304	Ptf1a	17	pancreas specific transcription factor, 1a
117035	0.296657732581018	0.012726254027723	331	Slc25a20	8	solute carrier family 25 (carnitine/acylcarnitine translocase), member 20
117036	-0.0169749648143025	0.904538702668671	1724	Lamc1	13	laminin, gamma 1
117037	0.0505321126682441	0.526907968119124	7547	Spam1	4	sperm adhesion molecule 1 (PH-20 hyaluronidase, zona pellucida binding)
117038	-0.0148187604876941	0.878611549838548	4346	Mt3	19	metallothionein 3
117039	-0.0571589044408896	0.59447311620168	NA	NA	NA	NA
117041	0.0128341411529078	0.957130669551553	69315	Nln	2	neurolysin (metallopeptidase M3 family)
117044	-0.0991524633527767	0.203302224393448	68522	Rraga	5	Ras-related GTP binding A
117045	0.0274491511456905	0.786483693674078	123817	Eif4e	2	eukaryotic translation initiation factor 4E
117048	-0.399098528763172	0.487650743820163	56859	Cdh17	5	cadherin 17
117049	0.0774302548362513	0.432102662297562	3135	Rab28	14	RAB28, member RAS oncogene family
117051	-0.0481007680929437	0.595234437635319	2425	Arfrp1	3	ADP-ribosylation factor related protein 1
117052	-0.00387486449743424	0.973672872738192	7793	Kcnj12	10	potassium inwardly-rectifying channel, subfamily J, member 12
117054	0.11126940952324	0.447204827559474	NA	NA	NA	NA
117055	-0.0450354090960747	0.776840043346884	7339	Gjb4	5	gap junction protein, beta 4
117056	-0.0898653251478514	0.405548410224193	121641	H3f3b	10	H3 histone, family 3B
117058	0.0541908285229447	0.565805305305641	55674	Pou2f2	1	POU class 2 homeobox 2
117059	0.0117231116425085	0.941678212085995	1318	Calb2	19	calbindin 2
117060	0.092145993129364	0.380532741325329	9295	Ubr5	7	ubiquitin protein ligase E3 component n-recognin 5
117061	0.0904011912042293	0.416485262699059	20546	Mmp10	8	matrix metallopeptidase 10 (stromelysin 2)
117063	0.0680835470526597	0.741744091248033	7497	Ptpn2	18	protein tyrosine phosphatase, non-receptor type 2
117064	0.0534366145431564	0.499066401211397	2539	Vip	1	vasoactive intestinal peptide
117087	-0.11585949581861	0.48854142107199	32490	Stim2	14	stromal interaction molecule 2
117088	-0.063123843425374	0.579344204507082	10276	Adarb2	17	adenosine deaminase, RNA-specific, B2
117089	-0.0769597564321334	0.503391946902053	7642	Ngfrap1	X	nerve growth factor receptor (TNFRSF16) associated protein 1
117092	0.0045267284649313	0.976246417098193	68363	Serpinb7	13	serpin peptidase inhibitor, clade B (ovalbumin), member 7
117095	-0.242653115535048	0.0116911382566082	11549	Bhlhe41	4	basic helix-loop-helix family, member e41
117096	0.0421226315015115	0.720434768914229	69317	Nlgn2	10	neuroligin 2
117097	0.128020174674669	0.21500082487916	3113	Gpr50	17	G protein-coupled receptor 50
117098	0.0399642430762999	0.712627885394189	129539	Pdha2	2	pyruvate dehydrogenase (lipoamide) alpha 2
117099	-0.108789749231402	0.221978544135283	20860	Bdh1	11	3-hydroxybutyrate dehydrogenase, type 1
117100	0.0240814310171089	0.824173849107349	8592	Slc6a7	18	solute carrier family 6 (neurotransmitter transporter), member 7
117101	0.119039513860868	0.0866044672422092	3650	Kcnc3	1	potassium voltage gated channel, Shaw-related subfamily, member 3
117103	-0.0634692048000076	0.326585815464281	128222	Rab8a	16	RAB8A, member RAS oncogene family
117104	-0.165452845365815	0.111884888082458	2035	Ppp2r2a	15	protein phosphatase 2, regulatory subunit B, alpha
117105	0.0762807712593752	0.455095871822539	31263	Kcnb2	5	potassium voltage gated channel, Shab-related subfamily, member 2
117106	-0.0283847813617619	0.877668492511094	48353	Scarb2	14	scavenger receptor class B, member 2
117107	0.0948443581549334	0.474923882573587	7820	Zbtb7a	7	zinc finger and BTB domain containing 7a
117108	0.0579216474374613	0.398047499823923	49551	B3gat1	8	beta-1,3-glucuronyltransferase 1 (glucuronosyltransferase P)
117130	-0.00804500580761935	0.947546039041555	14293	Grifin	12	galectin-related inter-fiber protein
117140	-0.0861150905383399	0.477189981030203	1596	Hivep1	17	human immunodeficiency virus type I enhancer binding protein 1
117152	-0.179201595182455	0.0881694340453044	10202	Cand1	7	cullin-associated and neddylation-dissociated 1
117179	-0.0275263095383265	0.814013848538429	7389	Cuzd1	1	CUB and zona pellucida-like domains 1
117182	-0.0651912987733816	0.609523179793868	20089	Hsd17b3	17	hydroxysteroid (17-beta) dehydrogenase 3
117184	0.141749341109574	0.062697740555555	37549	Ctrl	19	chymotrypsin-like
117185	-0.0268586132586215	0.829017667302102	4847	Neu3	1	sialidase 3 (membrane sialidase)
117186	-0.569587817091762	0.0102537711488024	23450	Sh3bp5	16	SH3-domain binding protein 5 (BTK-associated)
117232	0.127465170317727	0.285639444490284	81871	Barhl1	3	BarH-like homeobox 1
117240	-0.0163057393442108	0.94688897145153	32094	Heph	X	hephaestin
117241	0.0579639526115523	0.67255947760729	NA	NA	NA	NA
117242	0.0390908386580033	0.764723062190983	22672	Tenm2	10	teneurin transmembrane protein 2
117243	0.0315676393758526	0.757107910625395	100939	Acsl6	10	acyl-CoA synthetase long-chain family member 6
117255	0.203479693780462	0.0102451528978091	37691	Ptpn12	4	protein tyrosine phosphatase, non-receptor type 12
117256	-0.17022560569217	0.398757177114325	36386	Ppp2r2c	14	protein phosphatase 2, regulatory subunit B, gamma
117257	-0.070405959259273	0.463635363959127	5226	Gpr176	3	G protein-coupled receptor 176
117258	0.145574921400466	0.146823375741851	7274	Cntn1	7	contactin 1
117260	0.156937033473755	0.352125986280883	1839	Nudt1	12	nudix (nucleoside diphosphate linked moiety X)-type motif 1
117261	0.0133832249284023	0.934919742939321	38006	Slc15a1	15	solute carrier family 15 (oligopeptide transporter), member 1
117262	-0.104674942643099	0.309491785726409	4744	Psmc4	1	proteasome (prosome, macropain) 26S subunit, ATPase, 4
117263	-0.140232856049598	0.239392655451693	2095	Psmc1	6	proteasome (prosome, macropain) 26S subunit, ATPase, 1
117264	0.00286641265422638	0.982249146240163	14289	P2ry6	1	pyrimidinergic receptor P2Y, G-protein coupled, 6
117267	-0.0160186049054145	0.926585500099347	73876	Slc26a2	18	solute carrier family 26 (anion exchanger), member 2
117268	0.0996160188221431	0.385009177713173	4781	Khdrbs1	5	KH domain containing, RNA binding, signal transduction associated 1
117269	-0.0348006952590518	0.712581660836598	100680	Rps6ka2	1	ribosomal protein S6 kinase polypeptide 2
117270	-0.0154815274092002	0.883476247443099	2426	Tff1	20	trefoil factor 1
117271	-0.0268000763031591	0.849501545571343	37853	Hrk	12	harakiri, BCL2 interacting protein (contains only BH3 domain)
117272	-0.0771557852060472	0.287409353342479	2073	Prpsap2	10	phosphoribosyl pyrophosphate synthetase-associated protein 2
117273	-0.00587631971282043	0.961939613935502	68986	Rhoa	8	ras homolog family member A
117274	-1.37329002499297	0.310065640052479	8030	Nr0b2	5	nuclear receptor subfamily 0, group B, member 2
117275	-0.00150448090183808	0.993004236120848	2774	Chrd	11	chordin
117276	0.0657382591291578	0.708375866739786	88708	Pfkfb3	17	6-phosphofructo-2-kinase/fructose-2,6-biphosphatase 3
117277	0.240312553496804	0.0510113773078416	32172	Epn1	1	Epsin 1
117278	0.0716653587294189	0.723720121492303	4798	Ebp	X	emopamil binding protein (sterol isomerase)
117279	0.0396584902893995	0.71619444512299	7652	Cflar	9	CASP8 and FADD-like apoptosis regulator
117280	-0.190067092474909	0.0488431559161918	22991	Hnrnpu	13	heterogeneous nuclear ribonucleoprotein U
117281	-0.15834823841433	0.0956501620571162	68559	Ppp2r1a	1	protein phosphatase 2, regulatory subunit A, alpha
117282	-0.320947970288049	0.0120393516193593	81909	Hnrnpk	17	heterogeneous nuclear ribonucleoprotein K
117284	-0.0343077967687959	0.834050433677179	10817	Lrrc7	2	leucine rich repeat containing 7
117287	0.204499923834447	0.0526438128983917	38295	Park7	5	parkinson protein 7
117505	0.285023009835973	0.00730402667008321	20742	Csrp3	1	cysteine and glycine-rich protein 3 (cardiac LIM protein)
117512	0.124276957255752	0.295733036605837	74406	C9	2	complement component 9
117513	0.0335147515364103	0.749080938941348	8246	Sec22a	11	SEC22 vesicle trafficking protein homolog A (S. cerevisiae)
117514	-0.300857875658155	0.00907664758866051	38186	Txnip	2	thioredoxin interacting protein
117515	-0.206675981889386	0.0116911382566082	3243	Sept2	9	septin 2
117517	0.0353231906733988	0.901701376790936	489	C7	2	complement component 7
117518	0.0259932578539539	0.9393667739829	2246	Ccl17	19	chemokine (C-C motif) ligand 17
117519	-0.0468289456367632	0.81787895510946	8184	Keap1	8	Kelch-like ECH-associated protein 1
117520	0.211048266353016	0.0738782631475701	24993	Oxr1	7	oxidation resistance 1
117521	-0.0630111111170422	0.690899462647879	32488	Scaper	8	S-phase cyclin A-associated protein in the ER
117522	0.320154130823919	0.0358331289990636	37766	Xpnpep2	X	X-prolyl aminopeptidase (aminopeptidase P) 2, membrane-bound
117523	-0.0462065475495557	0.682424297992087	4384	St8sia2	1	ST8 alpha-N-acetyl-neuraminide alpha-2,8-sialyltransferase 2
117524	0.185654274437567	0.111542832738564	1335	Ccnf	10	cyclin F
117526	0.0734348798799491	0.522316120493406	2404	Tbp	1	TATA box binding protein
117533	0.180556658040532	0.0707433647968514	5009	Gmpr	17	guanosine monophosphate reductase
117535	-0.00281729219266325	0.980252792604615	68175	Chd4	4	chromodomain helicase DNA binding protein 4
117536	-0.059125898233944	0.452529757062675	10648	Nsmf	3	NMDA receptor synaptonuclear signaling and neuronal migration factor
117537	0.0446343650399621	0.619428210400699	4421	Klhl41	3	kelch-like family member 41
117538	-0.362922430847814	0.0325800134298477	86891	Wipf1	3	WAS/WASL interacting protein family, member 1
117539	0.0590591954662862	0.670951037655152	1196	Il10ra	8	interleukin 10 receptor, alpha
117540	0.362848557344975	0.00339407875316131	41418	Plscr1	8	phospholipid scramblase 1
117541	-0.101806999710908	0.291739268976403	10079	Smu1	5	smu-1 suppressor of mec-8 and unc-52 homolog (C. elegans)
117542	0.0535506896806188	0.809773755702555	9697	Baiap2	10	BAI1-associated protein 2
117543	0.310655338605454	0.0141059589284943	68178	Decr1	5	2,4-dienoyl CoA reductase 1, mitochondrial
117544	-0.133282313669609	0.467677624698041	68272	Ppat	14	phosphoribosyl pyrophosphate amidotransferase
117547	0.0354420742327957	0.844476600111925	3551	Ncr1	1	natural cytotoxicity triggering receptor 1
117548	-0.504222401183391	0.00182346131675348	99835	Kif1b	5	kinesin family member 1B
117549	-0.0168320137420119	0.857302133043204	3875	Gpr37	4	G protein-coupled receptor 37
117550	0.0967036382055735	0.603280162565638	55829	Kif5b	17	kinesin family member 5B
117551	0.125368217931524	0.354135368198977	7529	Ccl22	19	chemokine (C-C motif) ligand 22
117552	-0.0328185730024018	0.767694506588744	81798	Ptpn23	8	protein tyrosine phosphatase, non-receptor type 23
117553	-0.197250023427161	0.26344158794267	2951	Uba3	4	ubiquitin-like modifier activating enzyme 3
117554	0.0796771226742781	0.273683679755414	3936	Pnliprp2	1	pancreatic lipase-related protein 2
117556	0.00833272967041587	0.956909175632773	32236	Sv2b	1	synaptic vesicle glycoprotein 2b
117557	-0.130488763826019	0.145318020167761	NA	NA	NA	NA
117558	0.108968718874132	0.313455845959698	13223	Mylk2	3	myosin light chain kinase 2
117559	-0.0539738657577882	0.603676212891824	32237	Sv2a	2	synaptic vesicle glycoprotein 2a
117560	-1.24134498790357	0.00185305175800331	931	Klf9	1	Kruppel-like factor 9
117582	0.0491432914674643	0.642023157192789	9141	Tmem158	8	transmembrane protein 158
117596	-0.13382439929444	0.189664867070153	1279	Atp6v1b2	16	ATPase, H transporting, lysosomal V1 subunit B2
117855	-0.031951550534945	0.828697208814847	6461	Sf1	1	splicing factor 1
117955	0.0632158990021709	0.574563228283598	2680	Slc4a7	15	solute carrier family 4, sodium bicarbonate cotransporter, member 7
124451	0.098502225605869	0.144269411118981	40621	Lhx5	12	LIM homeobox 5
124461	-0.127245097129716	0.327785797073506	21414	Pacsin2	7	protein kinase C and casein kinase substrate in neurons 2
140433	0.093564614705393	0.356600057569807	4060	Lama5	3	laminin, alpha 5
140447	0.0145761229363774	0.874025899377232	27358	Slc8a2	1	solute carrier family 8 (sodium/calcium exchanger), member 2
140448	0.0779679860892806	0.314566131185285	62645	Slc8a3	6	solute carrier family 8 (sodium/calcium exchanger), member 3
140473	0.0652455614951064	0.726545547731998	992	Ackr2	8	atypical chemokine receptor 2
140544	-0.0369940368187347	0.780127528124903	3680	Pcyt1a	11	phosphate cytidylyltransferase 1, choline, alpha
140568	0.0648894681387029	0.564349818417599	21013	Chst10	9	carbohydrate sulfotransferase 10
140581	-0.121438806337346	0.229178466006638	72199	Inadl	5	InaD-like (Drosophila)
140583	-0.312445972974754	0.0489180329259286	975	Chek1	8	checkpoint kinase 1
140584	0.0284028499506785	0.768326286845407	20970	Wnt11	1	wingless-type MMTV integration site family, member 11
140585	-0.0776427675402385	0.494878659338185	68287	Ryk	8	receptor-like tyrosine kinase
140586	-0.00546145543176646	0.953180898480576	NA	NA	NA	NA
140589	0.069467072380192	0.415460499106996	3859	Gli1	7	GLI family zinc finger 1
140590	-0.0230049719175414	0.944783741912047	929	Bmpr2	9	bone morphogenetic protein receptor, type II (serine/threonine kinase)
140591	0.0291102184959611	0.814579235700261	37833	Ppfia3	1	protein tyrosine phosphatase, receptor type, f polypeptide (PTPRF), interacting protein (liprin), alpha 3
140592	0.00769961995014867	0.944783741912047	66200	Ppfia4	13	protein tyrosine phosphatase, receptor type, f polypeptide (PTPRF), interacting protein (liprin), alpha 4
140593	-0.24232577203793	0.523906781304082	21053	Siah2	2	siah E3 ubiquitin protein ligase 2
140594	-0.0993761269710145	0.409487881373273	8454	Sytl4	X	synaptotagmin-like 4
140595	-0.0293364310358815	0.813704132446073	7732	Gpr83	8	G protein-coupled receptor 83
140607	-0.207157236570543	0.0455359037061581	23484	Pip4k2c	7	phosphatidylinositol-5-phosphate 4-kinase, type II, gamma
140608	-0.0301240636710745	0.812161957991774	5148	Atp5i	14	ATP synthase, H+ transporting, mitochondrial Fo complex, subunit E
140610	-0.0355412129468942	0.717290415155171	8754	Brinp1	5	bone morphogenetic protein/retinoic acid inducible neural-specific 1
140635	-0.074658612108597	0.59127725848098	3040	Flt3	12	fms-related tyrosine kinase 3
140638	-0.0764048862957516	0.668919550982046	14197	Apoa5	8	apolipoprotein A-V
140639	-0.0394856068851785	0.779758545080345	5403	Nploc4	10	nuclear protein localization 4 homolog (S. cerevisiae)
140656	-0.00364454575279627	0.975919604666193	11167	A1bg	7	alpha-1-B glycoprotein
140657	-0.0496586181969008	0.729139186639302	5120	Faf1	5	Fas (TNFRSF6) associated factor 1
140665	0.184053273652247	0.17455582077776	20902	Rab3d	8	RAB3D, member RAS oncogene family
140666	0.934075436357724	0.00254603814164656	130985	Rcan2	9	regulator of calcineurin 2
140668	-0.165658375476882	0.166633419788941	68364	Abcc3	10	ATP-binding cassette, subfamily C (CFTR/MRP), member 3
140669	0.270369785226777	0.0262131709824267	11375	Abcb6	9	ATP-binding cassette, subfamily B (MDR/TAP), member 6
140673	0.0929783579364418	0.2540548160074	2839	Napa	1	N-ethylmaleimide-sensitive factor attachment protein, alpha
140674	-0.0794862577080977	0.472420919148679	22570	Gabrg1	14	gamma-aminobutyric acid (GABA) A receptor, gamma 1
140675	0.0133864002404076	0.912136421012395	631	Gabra4	14	gamma-aminobutyric acid (GABA) A receptor, alpha 4
140693	-0.0313629590012496	0.703487121581755	88782	Plcd4	9	phospholipase C, delta 4
140694	-0.0477507862658104	0.596523303388162	123905	Dnm1	3	dynamin 1
140720	0.0739970666448553	0.561082922591738	11732	Baalc	7	brain and acute leukemia, cytoplasmic
140722	0.0779154394211421	0.54786021221993	25873	Caskin1	10	CASK interacting protein 1
140724	0.0717403936300984	0.361458925992314	4767	Cacng3	1	calcium channel, voltage-dependent, gamma subunit 3
140725	0.201725917556429	0.0583245357778861	8674	Cacng4	10	calcium channel, voltage-dependent, gamma subunit 4
140726	0.105148960835872	0.256478161449904	15424	Cacng5	10	calcium channel, voltage-dependent, gamma subunit 5
140727	0.0482283420429628	0.495057077641585	15427	Cacng6	1	calcium channel, voltage-dependent, gamma subunit 6
140728	0.00612924822047489	0.965434848952621	12895	Cacng7	1	calcium channel, voltage-dependent, gamma subunit 7
140729	-0.0363270751812657	0.747204761203132	12894	Cacng8	1	calcium channel, voltage-dependent, gamma subunit 8
140734	-0.0856173073086843	0.428672545374896	115597	Dynll2	10	dynein light chain LC8-type 2
140860	0.012656419851174	0.932581298567493	21419	Slco2b1	1	solute carrier organic anion transporter family, member 2b1
140866	-0.11913497858247	0.395950604977495	1028	Dgka	7	diacylglycerol kinase, alpha
140868	-0.645328340952503	0.100635861705981	NA	NA	NA	NA
140898	-0.066683499111388	0.619139061558461	66300	Arhgef5	4	Rho guanine nucleotide exchange factor (GEF) 5
140908	0.0967200573314502	0.416295221712037	3623	Cdk5	4	cyclin-dependent kinase 5
140910	-0.104050705588143	0.84592178400555	90891	Msmo1	16	methylsterol monooxygenase 1
140914	-0.0188200695898373	0.797074001541413	1910	Olr1	4	oxidized low density lipoprotein (lectin-like) receptor 1
140915	-0.109813080479762	0.253236606702849	40862	Slco3a1	1	solute carrier organic anion transporter family, member 3a1
140922	-0.305097269019347	0.0572203686329531	3515	Txnl1	18	thioredoxin-like 1
140923	-0.022980561968696	0.908216190250472	3195	Bnip3l	15	BCL2/adenovirus E1B interacting protein 3-like
140924	-0.0892722239948442	0.348129916404186	172	Il2rg	X	interleukin 2 receptor, gamma
140925	0.238846402721077	0.0727814566721611	10754	As3mt	1	arsenic (+3 oxidation state) methyltransferase
140926	-0.0853155494519395	0.517538577795633	1033	Daxx	20	death-domain associated protein
140928	0.0582379420621599	0.374493161255605	56763	Pde11a	3	phosphodiesterase 11A
140929	0.0322923071467995	0.762489218383113	32194	Pde7b	1	phosphodiesterase 7B
140931	-0.105908735829876	0.513399527121909	NA	NA	NA	NA
140932	0.0556479876565552	0.660627187981941	930	Bnip1	10	BCL2/adenovirus E1B interacting protein 1
140933	0.011260024838462	0.92751937123211	74915	Trpc5	X	transient receptor potential cation channel, subfamily C, member 5
140934	-0.0203843321201438	0.882901304647371	2699	Ikbkap	5	inhibitor of kappa light polypeptide gene enhancer in B-cells, kinase complex-associated protein
140935	0.0425355783724584	0.779599809983987	11009	Afap1	14	actin filament associated protein 1
140936	-0.0127549021662698	0.895454737470904	2177	Rcvrn	10	recoverin
140937	-0.44873823562041	0.0106052408667682	129845	Higd1a	8	HIG1 hypoxia inducible domain family, member 1A
140938	0.0060667321436485	0.965877962328622	5940	Psmc3ip	10	PSMC3 interacting protein
140940	-0.222525641853846	0.0123645871863547	68195	Arf3	X	ADP-ribosylation factor 3
140941	-0.0479314589051407	0.61537622304329	20654	Siah1a	19	seven in absentia 1A
140942	-0.476950308273407	0.126963616303302	10400	Ddit4	20	DNA-damage-inducible transcript 4
140943	0.0775887377934872	0.457223715972128	81737	Ppp4r1	9	protein phosphatase 4, regulatory subunit 1
140944	-0.0198087181868116	0.865453482773794	32533	Slc28a3	17	solute carrier family 28 (concentrative nucleoside transporter), member 3
140945	0.290075991758169	0.0087326433741599	24934	Rtn3	1	reticulon 3
154968	0.160177363683696	0.0858966952494327	8154	Mgea5	1	meningioma expressed antigen 5 (hyaluronidase)
154985	-0.27279133047794	0.26839704426851	37349	Cyp26a1	1	cytochrome P450, family 26, subfamily a, polypeptide 1
155012	0.152580636955026	0.103926060050047	20086	Cfh	13	complement factor H
155140	0.0139095602156365	0.895703577861507	12832	Il23a	7	Interleukin 23, alpha subunit p19
155151	-0.338580661622924	0.00366659142080686	6545	Coro1a	1	coronin, actin binding protein 1A
155173	0.101099356081429	0.197942850736935	32121	Sdf4	5	stromal cell derived factor 4
155183	-0.171347477851011	0.0384443535687749	2919	Skap2	4	src kinase associated phosphoprotein 2
155192	0.69179289077765	0.112150986768103	23361	Abcg8	6	ATP-binding cassette, subfamily G (WHITE), member 8
155205	0.027773314090755	0.851344804839365	121860	Slc36a1	10	solute carrier family 36 (proton/amino acid symporter), member 1
155268	0.0385654113645462	0.676632917868048	4799	Cldn16	11	claudin 16
155423	-0.506216933866502	0.0591318886344231	36149	Anxa7	15	annexin A7
155430	-0.0623060064390222	0.385432446346319	22705	Hey2	1	hes-related family bHLH transcription factor with YRPW motif 2
155696	0.095249245646797	0.279096010195705	12499	Dcbld2	11	discoidin, CUB and LCCL domain containing 2
155812	-0.0220156273642136	0.862804455374391	9045	Trim9	6	tripartite motif-containing 9
155918	-0.0913393245421164	0.204926716471035	4065	Lcp2	10	lymphocyte cytosolic protein 2
156117	-0.927460215970523	0.0132102359786403	7654	Casp12	8	caspase 12
156275	0.0949480162857013	0.210323831721447	70866	Ggt7	3	gamma-glutamyltransferase 7
156435	-0.0816186722201442	0.513891847300623	4136	Tmprss2	11	transmembrane protease, serine 2
156726	-0.0206815351603344	0.883706499418268	37914	Runx3	5	runt-related transcription factor 3
156767	0.184949896690926	0.0922428840977798	829	Tnfrsf1b	5	tumor necrosis factor receptor superfamily, member 1b
156826	-0.0746888309438534	0.423429478309936	40711	Eya2	3	eyes absent homolog 2 (Drosophila)
156873	0.0227868279974093	0.848386198804707	11179	Kcnk15	3	potassium channel, subfamily K, member 15
157074	-0.144946826548303	0.0500846947885477	3073	Sdha	1	succinate dehydrogenase complex, subunit A, flavoprotein (Fp)
161475	0.175844447939125	0.27149820326158	2106	Psmd9	12	proteasome (prosome, macropain) 26S subunit, non-ATPase, 9
161476	-0.0211770365988331	0.86136400695229	68189	Hspb2	8	heat shock protein beta 2
170465	0.23835184560545	0.498271314920232	4456	Acaa2	18	acetyl-CoA acyltransferase 2
170496	-1.69633422069228	0.000226927452443029	4064	Lcn2	3	lipocalin 2
170501	0.0515939869203841	0.553068996617341	14924	Galnt10	10	UDP-N-acetyl-alpha-D-galactosamine:polypeptide N-acetylgalactosaminyltransferase 10 (GalNAc-T10)
170512	-0.175351852649698	0.170783844129354	128815	Ifi27	6	interferon, alpha-inducible protein 27
170520	-0.155830913643877	0.227455546492562	12706	Cygb	10	cytoglobin
170538	-0.1176280643428	0.444035351500464	55963	Prkcd	16	protein kinase C, delta
170546	0.10024139436806	0.266011799551063	68151	Ryr3	3	ryanodine receptor 3
170551	0.0223037513666036	0.904602791088459	23277	Slc5a6	6	solute carrier family 5 (sodium/multivitamin and iodide cotransporter), member 6
170566	-0.11838993727916	0.722934461297881	75089	Slc16a10	20	solute carrier family 16 (aromatic amino acid transporter), member 10
170567	-0.00683235331088028	0.957113669866417	12745	Slc38a1	7	solute carrier family 38, member 1
170570	0.272671071961213	0.0342149912825922	12540	Acot12	2	acyl-CoA thioesterase 12
170573	0.316166046911952	0.0449821057098906	75077	Slc38a4	7	solute carrier family 38, member 4
170577	-0.182012220959928	0.277721241365164	55653	Mark3	6	MAP/microtubule affinity-regulating kinase 3
170578	0.00483300522167696	0.964162442080456	11374	Asz1	4	ankyrin repeat, SAM and basic leucine zipper domain containing 1
170579	-0.0415869555224049	0.761599107465259	10770	Fgf22	7	fibroblast growth factor 22
170580	0.146923369129971	0.529456671811248	10428	Fgf21	1	fibroblast growth factor 21
170582	0.00500096533450112	0.961959931874816	3754	Fgf19	1	fibroblast growth factor 19
170583	0.0970577618912873	0.243858115442076	10771	Fgf23	4	fibroblast growth factor 23
170587	-0.0737107255416714	0.624205218036293	56073	Cs	7	citrate synthase
170588	0.149878818979632	0.100586882201453	3991	Acot8	3	acyl-CoA thioesterase 8
170630	-0.046670337893258	0.773105038779711	10874	Fgf12	11	fibroblast growth factor 12
170632	0.0543590878077032	0.5506027155363	3035	Fgf11	10	fibroblast growth factor 11
170633	0.0924963568588701	0.31720891254619	3841	Fgf3	1	fibroblast growth factor 3
170634	0.0241921990478762	0.744757352259057	12890	Tas1r3	5	taste receptor, type 1, member 3
170635	0.04487545844888	0.671959780850621	26079	Dhrs9	3	dehydrogenase/reductase (SDR family) member 9
170636	0.0564713098796501	0.658197931391087	4399	Pnma1	6	paraneoplastic Ma antigen 1
170637	-0.0523316273860805	0.67938392147067	11148	Samsn1	11	SAM domain, SH3 domain and nuclear localization signals, 1
170641	0.0510819227691837	0.681957447711151	22878	Lphn3	14	latrophilin 3
170667	0.00632041476482215	0.94428478773982	68199	Atp6v0c	10	ATPase, H+ transporting, lysosomal V0 subunit C
170668	-0.0621422141451058	0.668471290238463	15635	Rasgrp4	1	RAS guanyl releasing protein 4
170670	0.103843919794777	0.171277965245622	152	Hadha	6	hydroxyacyl-CoA dehydrogenase/3-ketoacyl-CoA thiolase/enoyl-CoA hydratase (trifunctional protein), alpha subunit
170673	0.285931582868806	0.0653418326177278	1937	Palm	7	paralemmin
170698	0.0374443676856213	0.862194595623218	130782	Slco1a2	4	solute carrier organic anion transporter family, member 1A2
170699	0.274707353411535	0.0193480219069268	56672	Atp2c1	8	ATPase, Ca++ transporting, type 2C, member 1
170700	0.012242378054693	0.939406181050018	10870	Fgf6	4	fibroblast growth factor 6
170704	0.0577903159076847	0.544209083444433	11002	Hrh4	18	histamine receptor H4
170714	-0.0738261889363336	0.371691928597747	69161	Dynlrb1	3	dynein light chain roadblock-type 1
170724	-0.177702846696111	0.0258539036812603	21286	Anp32b	5	acidic (leucine-rich) nuclear phosphoprotein 32 family, member B
170739	0.199551995816723	0.0548916083991905	13249	Kcnh7	3	potassium voltage-gated channel, subfamily H (eag-related), member 7
170751	-0.134072095884964	0.113086320733444	6424	Xpnpep1	1	X-prolyl aminopeptidase (aminopeptidase P) 1, soluble
170796	0.027806483146037	0.812231422626067	15606	Grin3b	7	glutamate receptor, ionotropic, N-methyl-D-aspartate 3B
170808	0.146356746975309	0.324069567036566	15643	Capn8	13	calpain 8
170816	-0.379202585244654	0.208022316514065	23713	Olr59	1	olfactory receptor 59
170818	0.141965044515184	0.112263426537008	5735	Icmt	5	isoprenylcysteine carboxyl methyltransferase
170819	0.0793679022217555	0.432866782946515	4991	Il24	13	interleukin 24
170820	0.0157775950624028	0.951748790965129	8235	Prdm4	7	PR domain containing 4
170821	-0.26881932618204	0.0402891006816844	40858	Atxn10	7	ataxin 10
170824	0.980462698738053	0.000129965663877895	10084	Steap3	13	STEAP family member 3, metalloreductase
170841	0.115527814198443	0.238642332789796	8156	Mutyh	5	mutY homolog
170842	-0.146313467905127	0.334861510054484	31334	Tob1	10	transducer of ErbB-2.1
170843	0.0514058984440622	0.524883155631966	15772	Khdrbs2	9	KH domain containing, RNA binding, signal transduction associated 2
170844	-0.0195508901829546	0.872142969839377	31137	Taf2	7	TAF2 RNA polymerase II, TATA box binding protein (TBP)-associated factor
170845	-0.0953571677489666	0.54457157874388	32567	Ndel1	10	nudE neurodevelopment protein 1-like 1
170847	-0.323019128818881	0.195761013446763	1690	Kcnj15	11	potassium inwardly-rectifying channel, subfamily J, member 15
170848	0.206038451810787	0.0610776323083317	26174	Kcnq2	3	potassium voltage-gated channel, KQT-like subfamily, member 2
170849	-0.0866822994183369	0.601438606681785	128597	Zfp111	1	zinc finger protein 111
170851	-0.018929312862495	0.895772749494355	2063	Map2k1	8	mitogen activated protein kinase kinase 1
170896	-0.00446395770366514	0.964162442080456	50048	Ucn2	8	urocortin 2
170897	0.315336062390871	0.0265433987709751	39748	Sphk1	10	sphingosine kinase 1
170898	-0.358750645989947	0.0293577844464849	21853	Tmlhe	20	trimethyllysine hydroxylase, epsilon
170899	0.117986715890307	0.187940960412331	7794	Kcnk2	13	potassium channel, subfamily K, member 2
170901	-0.0308154515893886	0.767603973609565	3635	Efna3	2	ephrin A3
170902	0.125454549301169	0.651439252771052	123805	Zfp347	7	zinc finger protein 347
170904	-0.162657331897989	0.289836903236791	31231	Stk17b	9	serine/threonine kinase 17b
170905	0.0354221590294248	0.81117637884898	22475	Lfng	12	LFNG O-fucosylpeptide 3-beta-N-acetylglucosaminyltransferase
170906	-0.0826271464140422	0.433650782829551	41193	Zdhhc7	19	zinc finger, DHHC-type containing 7
170907	-0.0506143908576586	0.721596210317204	65246	Serinc5	2	serine incorporator 5
170908	-0.203877008075228	0.105489912891722	5188	Tesk2	5	testis-specific kinase 2
170909	0.213511363323252	0.0319297045033116	15848	Erg	11	v-ets avian erythroblastosis virus E26 oncogene
170911	0.0610744967019068	0.452587223941111	21249	Pik3ca	2	phosphatidylinositol-4,5-bisphosphate 3-kinase, catalytic subunit alpha
170912	0.155601537583903	0.583323375739913	16363	A1cf	1	APOBEC1 complementation factor
170913	-0.56615703147815	0.0231302216924025	55496	Abcb1a	4	ATP-binding cassette, sub-family B (MDR/TAP), member 1A
170914	0.0455195483499731	0.582710057978325	3334	Nap1l3	X	nucleosome assembly protein 1-like 3
170915	-0.00513322448427544	0.960680772119232	1094	Ep300	7	E1A binding protein p300
170917	-0.297295390848697	0.0573173594283684	56466	Cry2	3	cryptochrome 2 (photolyase-like)
170919	-0.0139493633300498	0.862073195093072	69293	Agpat4	1	1-acylglycerol-3-phosphate O-acyltransferase 4
170920	-0.0641857346706338	0.391422631040281	2683	Map4k3	6	mitogen-activated protein kinase kinase kinase kinase 3
170922	-0.114104181977975	0.113086320733444	3318	Ilk	1	integrin-linked kinase
170923	0.00514833770748435	0.963907500159204	55701	Rap2b	2	RAP2B, member of RAS oncogene family
170924	-0.14392575608002	0.334042145145203	74563	Abcc4	15	ATP-binding cassette, subfamily C (CFTR/MRP), member 4
170925	0.0736941643644293	0.331400846382317	12199	Slco6b1	9	solute carrier organic anion transporter family, member 6b1
170926	0.116439687779737	0.189664867070153	10688	Cysltr2	15	cysteinyl leukotriene receptor 2
170927	0.00490271881527349	0.968468626820708	9032	Clcc1	2	chloride channel CLIC-like 1
170928	-0.0314605701447883	0.755299818412964	62200	Necab2	19	N-terminal EF-hand calcium binding protein 2
170929	-0.170158410268219	0.152385682332659	2988	Bcl2a1	8	BCL2-related protein A1
170933	-0.142022089730885	0.0612029910426374	5993	Syf2	5	SYF2 pre-mRNA-splicing factor
170943	-0.242576029823624	0.0512108112099422	6519	Slc25a10	10	solute carrier family 25 (mitochondrial carrier; dicarboxylate transporter), member 10
170944	0.0413778606328625	0.722661506566958	NA	NA	NA	NA
170945	0.0264071977823441	0.890896768976007	20193	Chrna2	15	cholinergic receptor, nicotinic, alpha 2 (neuronal)
170955	0.0527672300960571	0.564515545729424	26419	Zfp483	5	zinc finger protein 483
170956	0.133128863691051	0.379108442394108	15796	Ythdc1	14	YTH domain containing 1
171009	0.100691517925644	0.430618890969554	862	Actn3	1	actinin alpha 3
171010	0.0300941578767633	0.767814391317165	12805	Ppp1r14c	1	protein phosphatase 1, regulatory (inhibitor) subunit 14c
171011	0.0890948711112385	0.208134424962679	15168	Kcng3	6	potassium voltage-gated channel, subfamily G, member 3
171015	0.0823911798461872	0.315461072018247	69207	Cyb5r4	8	cytochrome b5 reductase 4
171016	-0.159006877672425	0.194022740380576	30973	Hrg	11	histidine-rich glycoprotein
171018	0.0624970203994302	0.485962774521201	15849	Zfp384	4	zinc finger protein 384
171026	0.129908906793244	0.415460499106996	15854	Akap5	6	A kinase (PRKA) anchor protein 5
171027	0.0122037040299681	0.916710258904047	49199	Svs5	3	seminal vesicle secretory protein 5
171028	0.174801237292117	0.246134894954727	68197	Atp12a	15	ATPase, H+/K+ transporting, nongastric, alpha polypeptide
171039	-0.00336250398013149	0.975490350313449	7921	Rph3a	12	rabphilin 3A
171040	0.0678268983597015	0.366389854155791	535	Il11	1	interleukin 11
171041	-0.123070853232491	0.218851163329509	4056	Klc1	6	kinesin light chain 1
171043	0.0937927007613952	0.218077842626668	12182	Fbxo32	7	F-box protein 32
171044	0.0141707849923822	0.879190717379563	20285	Sstr3	7	somatostatin receptor 3
171045	-0.109507604579992	0.215119645606095	20545	Mmp3	8	matrix metallopeptidase 3
171046	0.0905485429293966	0.442330952038168	2408	Tcf3	7	transcription factor 3
171047	0.212536010308533	0.283562282122565	4704	Dnph1	9	2'-deoxynucleoside 5'-phosphate N-hydrolase 1
171048	0.253414612064225	0.0130783838292895	20968	Tspan8	7	tetraspanin 8
171049	0.0251706691130842	0.836262231839809	7322	Folr1	1	folate receptor 1 (adult)
171050	0.053845207360526	0.793958082168969	9116	Mob4	9	MOB family member 4, phocein
171051	0.449233316181616	0.00227170671892495	NA	NA	NA	NA
171052	-0.0363319981650392	0.645166999433591	20548	Mmp13	8	matrix metallopeptidase 13
171053	-0.111179468862478	0.414962015845518	41235	Pank4	5	pantothenate kinase 4
171054	0.0358205747456637	0.78557415960173	21135	Ccr4	8	chemokine (C-C motif) receptor 4
171055	-0.0658354023188625	0.627291029273011	521	Cd79b	10	Cd79b molecule, immunoglobulin-associated beta
171056	-0.00368118244795834	0.966802138287121	20350	Cx3cr1	8	chemokine (C-X3-C motif) receptor 1
171057	-0.159692045564618	0.205372378411695	6843	Cbwd1	1	COBW domain containing 1
171058	0.0876801847177662	0.395316361959722	23420	Rab3c	2	RAB3C, member RAS oncogene family
171059	0.0260365554328743	0.793958082168969	NA	NA	NA	NA
171060	0.054104004131041	0.599679421941369	534	Il13ra2	X	interleukin 13 receptor, alpha 2
171061	0.0307976584086518	0.743958326935984	32526	Mrpl17	1	mitochondrial ribosomal protein L17
171062	-0.063474871951545	0.670489350727466	4092	Nkg7	1	natural killer cell group 7 sequence
171063	-0.186024665551114	0.0603472193128104	31040	Gtf3c1	1	general transcription factor IIIC, polypeptide 1, alpha
171064	-0.206701411492727	0.0982192427800642	36189	Igsf6	1	immunoglobulin superfamily, member 6
171068	0.0577112121786687	0.507702511519384	37658	Pou2f1	13	POU class 2 homeobox 1
171069	0.00807908207477581	0.958445396915859	11331	Usmg5	1	up-regulated during skeletal muscle growth 5 homolog (mouse)
171070	-0.386905055860721	0.0556801771617983	5110	Ptpn21	6	protein tyrosine phosphatase, non-receptor type 21
171071	-0.129302382197073	0.336361769937982	8639	Ppp1r15a	1	protein phosphatase 1, regulatory subunit 15A
171073	-0.0119838827635554	0.935253204454049	7355	Hdgfrp2	9	hepatoma-derived growth factor-related protein 2
171074	0.0144962027770514	0.864203189438501	56406	Hdgfl1	17	hepatoma derived growth factor-like 1
171075	0.0583999860218807	0.406826546293806	1517	Fcer2	12	Fc fragment of IgE, low affinity II, receptor for (CD23)
171078	-0.645353952392828	0.00142211153938378	NA	NA	NA	NA
171079	0.024709867949305	0.848192572386002	2805	B3galt4	20	UDP-Gal:betaGlcNAc beta 1,3-galactosyltransferase, polypeptide 4
171080	0.403310895953439	0.00648220331117895	NA	NA	NA	NA
171081	0.00248649603107509	0.987694888303472	339	Csf2rb	7	colony stimulating factor 2 receptor, beta, low-affinity (granulocyte-macrophage)
171083	-0.111572249378617	0.552478569485575	12423	Itfg1	19	integrin alpha FG-GAP repeat containing 1
171085	0.204387508314312	0.0640463554042245	22495	Pcsk4	7	proprotein convertase subtilisin/kexin type 4
171086	-0.117687783341546	0.263069305607591	22861	Trak2	9	trafficking protein, kinesin binding 2
171087	-0.0888312573362011	0.213811865416571	9384	Mpc1	1	mitochondrial pyruvate carrier 1
171088	0.0800149486317334	0.302230449362249	8682	Inpp5j	14	inositol polyphosphate-5-phosphatase J
171090	0.0458386921267557	0.739312801691258	NA	NA	NA	NA
171091	0.0615130656692449	0.617653531193788	10972	Zbp1	3	Z-DNA binding protein 1
171092	0.00365292843143994	0.97864683988743	38096	G3bp1	10	GTPase activating protein (SH3 domain) binding protein 1
171096	0.143652810938695	0.22401353227669	1011	Cst6	1	cystatin E/M
171097	0.0827932834009726	0.22401353227669	55997	Adap1	12	ArfGAP with dual PH domains 1
171099	0.0638130347812549	0.466433521792048	8628	Rasd2	19	RASD family, member 2
171100	-0.310158133169041	0.0101258457079962	22695	Angptl2	3	angiopoietin-like 2
171101	0.0747294917212029	0.282789133921352	1580	Grp	18	gastrin releasing peptide
171102	0.115141081230624	0.328816331620613	1355	Cdc25a	8	cell division cycle 25A
171103	0.501842349731169	0.163144619024288	41451	Cdc25b	3	cell division cycle 25B
171104	0.0886375862015303	0.501013482616597	15855	Gper1	12	G protein-coupled estrogen receptor 1
171106	0.0521909059333545	0.577979884912978	2860	Il1rl2	9	interleukin 1 receptor-like 2
171107	0.145221522353576	0.208498837893999	3182	Arr3	X	arrestin 3, retinal (X-arrestin)
171108	0.0919526954773495	0.433162493036047	15769	P2ry14	2	purinergic receptor P2Y, G-protein coupled, 14
171109	0.147942134570108	0.614457925218754	3256	Dusp5	1	dual specificity phosphatase 5
171111	-0.0210459291626526	0.904602791088459	25655	Rab26	10	RAB26, member RAS oncogene family
171112	0.253296513774504	0.0995373015647774	10920	Wfdc1	19	WAP four-disulfide core domain 1
171113	0.0134860356102049	0.87512107645548	38217	Blcap	3	bladder cancer associated protein
171114	0.104485639687276	0.163073881560395	22785	Ndrg2	15	NDRG family member 2
171115	-0.0430951277757305	0.61707319644242	842	Pde5a	2	phosphodiesterase 5A, cGMP-specific
171116	0.0086679682052111	0.967694297899629	14618	Opa1	11	optic atrophy 1
171119	0.0815024764440242	0.292043029040904	74393	Dscam	11	Down syndrome cell adhesion molecule
171120	0.509324767127859	0.0186059560043666	3129	Jmjd1c	20	jumonji domain containing 1C
171121	-0.137318310260905	0.0702663795148732	68273	Ppp6c	3	protein phosphatase 6, catalytic subunit
171122	-0.197743468545649	0.0596754209202907	NA	NA	NA	NA
171123	-0.216259160613112	0.141873467726648	5078	Rph3al	10	rabphilin 3A-like (without C2 domains)
171124	-0.00535003187961536	0.965535629915879	NA	NA	NA	NA
171125	-0.0413713951059211	0.822920220511387	37693	Ptprh	1	protein tyrosine phosphatase, receptor type, H
171126	-0.0983815701537871	0.273455803702902	22693	Ap3m1	15	adaptor-related protein complex 3, mu 1 subunit
171128	0.500004859034298	0.000834308874732743	3849	Gchfr	3	GTP cyclohydrolase I feedback regulator
171129	0.0158915082233388	0.944831331468922	10586	Uggt1	9	UDP-glucose glycoprotein glucosyltransferase 1
171131	0.0758632649791808	0.459916669125005	36035	Chrnb3	16	cholinergic receptor, nicotinic, beta 3 (neuronal)
171133	0.0710528359078531	0.385283657718094	90880	Gcsh	19	glycine cleavage system protein H (aminomethyl carrier)
171134	-0.0818059091015666	0.653984697040245	4741	Lgals2	7	lectin, galactoside-binding, soluble, 2
171135	-0.0683113324542006	0.518780262978044	1399	Slc31a1	5	solute carrier family 31 (copper transporter), member 1
171136	-0.326608851890206	0.145850716014687	15856	Cblb	11	Cbl proto-oncogene B, E3 ubiquitin protein ligase
171137	-0.0305954106111921	0.834843487557924	2734	Khsrp	9	KH-type splicing regulatory protein
171138	0.0139824111390254	0.874244462563322	71688	Kcne2	11	potassium voltage-gated channel, Isk-related family, member 2
171139	0.0929571326690599	0.452529757062675	40847	Timm9	6	translocase of inner mitochondrial membrane 9 homolog (yeast)
171140	0.0899612454230878	0.526654805337981	15596	Camk2g	15	calcium/calmodulin-dependent protein kinase II gamma
171142	0.122872972401675	0.594688858516292	1486	Ehhadh	11	enoyl-CoA, hydratase/3-hydroxyacyl CoA dehydrogenase
171143	-0.00530193851792049	0.975932755492773	23033	Trpm4	1	transient receptor potential cation channel, subfamily M, member 4
171144	0.0443096702758856	0.528659256141394	9482	Slco4a1	3	solute carrier organic anion transporter family, member 4a1
171145	0.122836991616848	0.528151593345198	7005	Eif2b3	5	eukaryotic translation initiation factor 2B, subunit 3
171146	-0.00654553200030161	0.965176078980708	15858	Kcnh5	6	potassium voltage-gated channel, subfamily H (eag-related), member 5
171147	-0.0140130150240525	0.889836727552445	43139	Slc2a13	7	solute carrier family 2 (facilitated glucose transporter), member 13
171148	-0.10695148191145	0.415665633655607	37901	Slc6a5	1	solute carrier family 6 (neurotransmitter transporter), member 5
171149	-0.00918003603119644	0.915704102208971	21248	Serpini2	2	serpin peptidase inhibitor, clade I (pancpin), member 2
171150	-0.129475784673049	0.446371952577937	1363	Cdk7	2	cyclin-dependent kinase 7
171151	-0.0837912195112258	0.617523383134628	6988	Slc25a21	6	solute carrier family 25 (mitochondrial oxoadipate carrier), member 21
171152	0.0360420847039205	0.695361079010929	47969	Taf9b	X	TAF9B RNA polymerase II, TATA box binding protein (TBP)-associated factor
171155	0.107617402551824	0.301069243227887	153	Hadhb	6	hydroxyacyl-CoA dehydrogenase/3-ketoacyl-CoA thiolase/enoyl-CoA hydratase (trifunctional protein), beta subunit
171159	0.0588464947233565	0.675345973050639	5225	Zhx1	7	zinc fingers and homeoboxes 1
171160	-0.196580462602559	0.100770890241754	15859	Hopx	14	HOP homeobox
171161	-0.0295069043302378	0.688801283582039	NA	NA	NA	NA
171162	0.0582162064355352	0.459756578334253	128216	Reg3a	4	regenerating islet-derived 3 alpha
171163	0.489558148262709	0.012874185028962	9592	Slc6a13	4	solute carrier family 6 (neurotransmitter transporter), member 13
171164	-0.95795904836401	0.00481792679990013	130640	Gbp2	2	guanylate binding protein 2, interferon-inducible
171178	2.06729644655511	0.0015545871168044	37333	Adh7	2	alcohol dehydrogenase 7 (class IV), mu or sigma polypeptide
171287	0.083143223582014	0.311402906740533	20935	Epha7	5	Eph receptor A7
171293	-0.219906880030404	0.0185683167728069	55616	Ctsd	1	cathepsin D
171296	0.0573114378561943	0.674510420117436	21371	Myo9a	8	myosin IXA
171297	0.0693367073237035	0.474920194921771	23133	Nlgn3	X	neuroligin 3
171302	-0.0243983605597879	0.749102839155218	32145	Foxe3	5	forkhead box E3
171304	-0.0226454127729898	0.869105602755217	3322	Kif11	1	kinesin family member 11
171305	-0.0545364859227515	0.707476819947886	101534	Clk3	8	CDC-like kinase 3
171329	-0.0561036088881988	0.803392058246954	101542	Usp15	7	ubiquitin specific peptidase 15
171335	-0.217305890314	0.0183672627783658	3006	Cox8a	1	cytochrome c oxidase subunit VIIIa
171339	0.0134579651438287	0.930042270320329	67131	Dnah1	16	dynein, axonemal, heavy chain 1
171341	0.0738951762589721	0.276702193844566	10544	Mgst1	4	microsomal glutathione S-transferase 1
171352	0.426923082227814	0.0852987141710335	128180	Cyp3a9	12	cytochrome P450, family 3, subfamily a, polypeptide 9
171356	-0.043297898158575	0.621144154788012	NA	NA	NA	NA
171358	-0.0186777284433797	0.834955616522658	48706	Camk1g	13	calcium/calmodulin-dependent protein kinase IG
171365	-0.194533954966801	0.031038260267285	21719	Snrpb	3	small nuclear ribonucleoprotein polypeptides B and B1
171366	-0.104595947507114	0.48250403542857	2038	Ppp4c	1	protein phosphatase 4, catalytic subunit
171369	0.00303236540144169	0.984176795015208	954	Cd40	3	CD40 molecule, TNF receptor superfamily member 5
171371	0.12763675894058	0.175139398975348	2250	Xcl1	13	chemokine (C motif) ligand 1
171373	-0.0330926455689893	0.712974619963706	10665	Slc12a5	3	solute carrier family 12 (potassium-chloride transporter), member 5
171374	-0.0464107957471018	0.527568372575447	1273	Atp5b	7	ATP synthase, H+ transporting, mitochondrial F1 complex, beta polypeptide
171378	0.0518027832665542	0.6335563499357	68475	Ppp3cc	15	protein phosphatase 3, catalytic subunit, gamma isozyme
171379	0.0423385749198326	0.591841226726746	55712	Smarca4	8	SWI/SNF related, matrix associated, actin dependent regulator of chromatin, subfamily a, member 4
171380	0.308994115735485	0.00947500859307225	76639	Cyp2t1	1	cytochrome P450, family 2, subfamily t, polypeptide 1
171381	0.0405908750963802	0.651439252771052	31115	Psd	1	pleckstrin and Sec7 domain containing
171384	-0.0748064387877063	0.554520338684215	23433	Trpm8	9	transient receptor potential cation channel, subfamily M, member 8
171385	1.1194138133782	0.00673364606224938	44520	Acmsd	13	aminocarboxymuconate semialdehyde decarboxylase
171386	0.0759276752452225	0.317367551429623	11027	Avpi1	1	arginine vasopressin-induced 1
171387	0.126281894262548	0.681447631156889	11891	Rnf39	20	ring finger protein 39
171393	-0.0353749661492415	0.720290216603967	22836	Clstn3	4	calsyntenin 3
171394	0.0391669356646513	0.829971198360247	49698	Clstn2	8	calsyntenin 2
171396	0.0384957154477759	0.778554195061514	49408	Sulf1	5	sulfatase 1
171398	-0.188656761546747	0.0409230771169238	NA	NA	NA	NA
171400	-0.754315988124947	0.00289235007687838	41449	Elovl5	8	ELOVL fatty acid elongase 5
171403	-0.115486869048941	0.283562282122565	NA	NA	NA	NA
171406	-0.134749543282044	0.420843554221965	11344	Prl8a9	17	prolactin family 8, subfamily a, member 9
171407	0.211003944760621	0.00634886614612249	8809	Gprasp1	X	G protein-coupled receptor associated sorting protein 1
171408	0.0687779034356986	0.398810197889179	NA	NA	NA	NA
171409	-0.0129367277010477	0.916832241156891	20704	Tnnt1	1	troponin T type 1 (skeletal, slow)
171410	-0.148111677995043	0.243010382894638	9044	Acsbg1	8	acyl-CoA synthetase bubblegum family member 1
171411	0.142446396533977	0.443767397374486	8521	Tmem176b	4	transmembrane protein 176B
171413	0.00755721051453584	0.937681658271079	10410	Spata6	5	spermatogenesis associated 6
171414	0.0216230025301041	0.876540755416839	23182	Pmfbp1	19	polyamine modulated factor 1 binding protein 1
171415	0.000843184072120806	0.995638465534202	6836	Atg3	11	autophagy related 3
171433	0.118777282387617	0.292898301573405	12516	Micu2	15	mitochondrial calcium uptake 2
171434	0.0304035375145411	0.815999244288313	15903	Phldb1	8	pleckstrin homology-like domain, family B, member 1
171435	-0.247114704952343	0.0308288741836338	11648	Aagab	8	alpha- and gamma-adaptin binding protein
171436	0.0847605617191665	0.537594895259744	NA	NA	NA	NA
171437	-0.111671248668126	0.34158043511267	14189	Dnttip1	3	deoxynucleotidyltransferase, terminal, interacting protein 1
171438	0.127496656196857	0.0980508881527585	23070	Crtac1	1	cartilage acidic protein 1
171439	0.286422991090939	0.0140969471537285	8530	Bzw2	6	basic leucine zipper and W2 domains 2
171440	0.686652733063655	0.0023162812501628	15904	Abtb2	3	ankyrin repeat and BTB (POZ) domain containing 2
171441	-0.0550873185601226	0.599915726092212	56295	Yif1a	1	Yip1 interacting factor homolog A (S. cerevisiae)
171442	0.0931161343944158	0.41638930806338	41283	Svop	12	SV2 related protein
171443	0.0874091708611315	0.231612423527984	NA	NA	NA	NA
171444	0.0245803758152237	0.834050433677179	9970	Pacs1	1	phosphofurin acidic cluster sorting protein 1
171445	-0.0867671804932222	0.436375362720436	2737	Akr7a2	5	aldo-keto reductase family 7, member A2 (aflatoxin aldehyde reductase)
171447	0.214749871987859	0.0629561848830528	22712	Lphn2	2	latrophilin 2
171449	0.0205828278335272	0.855941108539882	12296	Zg16	1	zymogen granule protein 16
171451	-0.0134511843912026	0.882090048891268	9904	Marc2	13	mitochondrial amidoxime reducing component 2
171452	0.0660067662410411	0.474959360585073	40880	Rab3il1	1	RAB3A interacting protein (rabin3)-like 1
171454	-0.0964983165690168	0.366599447185562	12042	Nacc1	19	nucleus accumbens associated 1, BEN and BTB (POZ) domain containing
171455	-0.128053392958935	0.0852987141710335	10122	Exoc2	17	exocyst complex component 2
171457	-0.254245433843902	0.418365489477876	22844	Cep170	13	centrosomal protein 170
171458	-0.23618299435758	0.0447211075108314	76214	Ipmk	20	inositol polyphosphate multikinase
171459	-0.0101958235391564	0.904602791088459	114817	Gp2	1	glycoprotein 2 (zymogen granule membrane)
171460	0.13946823012181	0.162821655208782	11617	Hspbap1	11	Hspb associated protein 1
171493	1.72986043036097	0.00185305175800331	16325	Osgin1	19	oxidative stress induced growth inhibitor 1
171494	-0.0905378967013588	0.680121877512017	47995	Ap1g1	19	adaptor-related protein complex 1, gamma 1 subunit
171495	0.102825049390932	0.610041942980978	31212	Capn5	1	calpain 5
171496	0.0507490646422539	0.69784651607026	NA	NA	NA	NA
171497	-0.00937394270563097	0.987284833190119	8446	Sgk2	3	serum/glucocorticoid regulated kinase 2
171499	-0.110266637477189	0.198942853437408	NA	NA	NA	NA
171500	-0.158624293179012	0.0708738073567945	8666	Stau2	5	staufen double-stranded RNA binding protein 2
171501	-0.330270680816974	0.0102005972748817	32550	Rnf38	5	ring finger protein 38
171503	-0.157018844856903	0.26344158794267	117458	Camk1	4	calcium/calmodulin-dependent protein kinase I
171516	0.594657557147368	0.0509202771257146	128661	Akr1c3	17	aldo-keto reductase family 1, member C3
171517	0.136145701144394	0.107201998262714	17657	Gpc2	12	glypican 2
171518	0.4704815928797	0.00724821358396251	120027	Cyp2c22	1	cytochrome P450, family 2, subfamily c, polypeptide 22
171519	0.0303870347474113	0.84535881410394	88401	Calcb	1	calcitonin-related polypeptide, beta
171521	0.245110240896999	0.00308609535911032	74936	Cyp2c13	1	cytochrome P450, family 2, subfamily c, polypeptide 13
171522	0.387708724552454	0.0158940347814904	75003	Cyp2d4	7	cytochrome P450, family 2, subfamily d, polypeptide 4
171525	0.071314177607964	0.479672332347344	32140	Polk	2	polymerase (DNA directed) kappa
171528	-0.117459328045589	0.375460855203671	108184	Gzmb	15	granzyme B (granzyme 2, cytotoxic T-lymphocyte-associated serine esterase 1)
171529	0.0902497511938263	0.345206387063299	21355	Kif2c	5	kinesin family member 2C
171547	0.0771322651484789	0.290942011114775	41792	Crispld2	19	cysteine-rich secretory protein LCCL domain containing 2
171548	-0.191284906178199	0.235388501462543	8303	Dkk3	1	dickkopf WNT signaling pathway inhibitor 3
171549	0.0940290053209552	0.415665633655607	14899	Klc3	1	kinesin light chain 3
171551	0.0497585753752672	0.49916585426118	117693	Cxcl3	14	chemokine (C-X-C motif) ligand 3
171552	-0.064571356476173	0.496967824850906	2726	Prpf18	17	pre-mRNA processing factor 18
171553	-0.0691252927053032	0.495950132795036	16326	A3galt2	5	alpha 1,3-galactosyltransferase 2
171554	0.022531958609636	0.836530913631628	69345	Cdhr5	1	cadherin-related family member 5
171556	-0.00739541687612011	0.956945918065207	11378	Prl5a1	17	prolactin family 5, subfamily a, member 1
171562	-0.141347479040137	0.357486195850251	49392	Ero1l	15	ERO1-like (S. cerevisiae)
171563	0.0964930325117246	0.386674284076865	52330	Nav2	1	neuron navigator 2
171564	-0.188059031968509	0.18656190812064	41470	Pbld1	20	phenazine biosynthesis-like protein domain containing 1
171565	-0.0708891347755713	0.49136091839483	4719	Stambp	4	Stam binding protein
171566	0.00120536457365361	0.994642334060611	8344	Nme7	13	NME/NM23 family member 7
171569	0.179598381776287	0.267830159673153	NA	NA	NA	NA
171571	0.111622440654228	0.261137954797879	16327	Grip2	4	glutamate receptor interacting protein 2
171572	0.0629429641042112	0.376264049571954	32678	Ttl	3	tubulin tyrosine ligase
171573	-0.0150977561528673	0.911518220845428	NA	NA	NA	NA
171574	0.0254643079774359	0.823484242097813	22906	Dnm3	13	dynamin 3
171575	-0.000407314323345176	0.997434530496969	68179	Dnase2	19	deoxyribonuclease II, lysosomal
171576	0.015196752782817	0.875261451559649	933	Bub1b	3	BUB1 mitotic checkpoint serine/threonine kinase B
171577	-0.521869151289927	0.0296870429416765	1764	Epcam	6	epithelial cell adhesion molecule
171581	0.00662218713669649	0.941030333705378	26426	Rhov	3	ras homolog family member V
191569	0.0697494645598375	0.637881901876567	113565	Pde9a	20	phosphodiesterase 9A
191570	0.0904277447716035	0.428898127247991	23588	Serpina12	6	serpin peptidase inhibitor, clade A (alpha-1 antiproteinase, antitrypsin), member 12
191571	-0.0914616481262902	0.292269688527196	82252	Fat3	8	FAT atypical cadherin 3
191572	-0.103593617179789	0.584047818506693	67425	Ahnak	1	AHNAK nucleoprotein
191573	0.0379612011831032	0.603676212891824	128613	Grin3a	5	glutamate receptor, ionotropic, N-methyl-D-aspartate 3A
191574	-0.36974759729665	0.00860227784848241	64472	Akr1c14	17	aldo-keto reductase family 1, member C14
191575	0.217913320605426	0.0769916550242509	128514	Nme1	10	NME/NM23 nucleoside diphosphate kinase 1
191595	0.0368922953165267	0.682923034594199	15895	Syt12	1	synaptotagmin XII
192107	-0.0849728477858882	0.755234121791759	20613	Prss8	1	protease, serine, 8
192109	0.117384482485141	0.275017040262751	68509	Pou3f3	9	POU class 3 homeobox 3
192110	-0.286121752716289	0.0162614513096638	20590	Pou3f1	5	POU class 3 homeobox 1
192117	0.115331382412247	0.0758574759488656	84739	Syngap1	20	synaptic Ras GTPase activating protein 1
192126	-0.158817310748113	0.345191802130099	13058	Dab2ip	3	DAB2 interacting protein
192129	-0.184600591058624	0.218168594299469	23686	Vmp1	10	vacuole membrane protein 1
192152	0.106537025700481	0.55031154499297	31383	Tgoln2	4	trans-golgi network protein 2
192153	0.0694884014114496	0.609935151873436	NA	NA	NA	NA
192154	0.0789934716022218	0.2546784643437	68463	Hip1	12	huntingtin interacting protein 1
192155	0.0329433647809809	0.711274621182808	456	Sftpb	4	surfactant protein B
192172	0.169198453351523	0.315292528124943	31942	Mpst	7	mercaptopyruvate sulfurtransferase
192177	0.0316115001406212	0.768523500468436	26714	Unc13d	10	unc-13 homolog D (C. elegans)
192178	-0.0977436735103563	0.409487881373273	66194	Tnrc6b	7	trinucleotide repeat containing 6B
192179	-0.0931170604702327	0.247406512851439	NA	NA	NA	NA
192180	0.38255166184353	0.00651744418456931	56743	Nip7	19	NIP7, nucleolar pre-rRNA processing protein
192181	-0.0233050108477277	0.793958082168969	3937	Podxl	4	podocalyxin-like
192189	0.00315274331948512	0.985255007396275	9553	Syt17	1	synaptotagmin XVII
192203	0.0921806816661528	0.420438835649477	48282	Fap	3	fibroblast activation protein, alpha
192204	-0.0816169513280247	0.272193190801031	26430	Ehd4	3	EH-domain containing 4
192205	0.0231675452700717	0.807045850830644	13023	Prok1	2	prokineticin 1
192206	0.0460926636090564	0.635190468653305	9268	Prok2	4	prokineticin 2
192207	0.017971432368463	0.868096136176127	12159	Ubxn11	5	UBX domain protein 11
192208	0.0444514666983205	0.601438606681785	24917	Slc38a5	X	solute carrier family 38, member 5
192209	-0.00656355121774421	0.944181692657276	16357	Spdya	6	speedy/RINGO cell cycle regulator family member A
192210	-0.0194101701911507	0.835267214082434	6752	Dnajc21	2	DnaJ (Hsp40) homolog, subfamily C, member 21
192211	0.0465320734900097	0.654187492957713	44536	Prom2	3	prominin 2
192213	0.0278509900636541	0.763106107029362	NA	NA	NA	NA
192215	0.0492629494234267	0.686126743928888	31247	Slc9a5	19	solute carrier family 9, subfamily A (NHE5, cation proton antiporter 5), member 5
192218	-0.13529304807673	0.162015744579112	100661	Kat5	1	K(lysine) acetyltransferase 5
192223	0.162046365936765	0.202242284220973	69152	Opn4	16	opsin 4
192224	0.200340996610787	0.0266400192681111	11963	Prl2b1	17	Prolactin family 2, subfamily b, member 1
192225	-0.042962584362165	0.649980239740606	10189	Spata7	6	spermatogenesis associated 7
192226	0.093807922173001	0.44118299691545	41657	Cand2	4	cullin-associated and neddylation-dissociated 2 (putative)
192227	0.0163184711109441	0.92768466428846	40820	Ptgr1	5	prostaglandin reductase 1
192229	0.454262166538887	0.00318680280612667	12065	Cep19	11	centrosomal protein 19
192234	-0.124597528878227	0.272206734056622	2903	Eif2b5	11	eukaryotic translation initiation factor 2B, subunit 5 epsilon
192235	1.26576417276547	0.00902122539163265	4658	Hyou1	8	hypoxia up-regulated 1
192241	-0.186336943754601	0.0903919648525431	1283	Atp5o	11	ATP synthase, H+ transporting, mitochondrial F1 complex, O subunit
192242	0.262570304007646	0.0614113279888594	55943	Akr1d1	4	aldo-keto reductase family 1, member D1
192243	-0.0986942127137649	0.41949441973401	68401	Golgb1	11	golgin B1
192245	-0.0617159987798761	0.534294876741834	36931	Hspb6	1	heat shock protein, alpha-crystallin-related, B6
192246	-0.00117460379394174	0.994482678270561	7151	Phf5a	7	PHD finger protein 5A
192247	0.929386158872458	0.00760357673837757	10948	Sez6	10	seizure related 6 homolog (mouse)
192248	-0.0125133075702166	0.899008582946307	20335	Cdh13	19	cadherin 13
192249	-0.0287705709908028	0.850761760172154	81837	Ehd3	6	EH-domain containing 3
192251	-0.011249682991358	0.931260885879355	16359	Gpr149	2	G protein-coupled receptor 149
192253	0.0668039117470496	0.416522596600648	34710	Myo16	16	myosin XVI
192254	-0.0134927043847446	0.881501391595153	32442	Grasp	7	GRP1 (general receptor for phosphoinositides 1)-associated scaffold protein
192256	0.0685461318250251	0.500278149016298	32233	Pja2	9	praja ring finger 2, E3 ubiquitin protein ligase
192258	0.0319669438211525	0.682590057157836	26716	Gabrr3	11	gamma-aminobutyric acid (GABA) A receptor, rho 3
192259	0.111019387507872	0.182387937706897	82108	Plb1	6	phospholipase B1
192260	0.0259354423139158	0.784031932217077	7159	Cdipt	1	CDP-diacylglycerol--inositol 3-phosphatidyltransferase
192262	-0.132559277465999	0.18733460106457	1314	C1s	4	complement component 1, s subcomponent
192263	0.0012051624129219	0.994289256351951	3159	Pigl	10	phosphatidylinositol glycan anchor biosynthesis, class L
192268	0.265903897402598	0.0720773098068436	40861	Gls2	7	glutaminase 2 (liver, mitochondrial)
192270	-0.620706016818577	0.00209205927360106	15410	Ppap2b	5	phosphatidic acid phosphatase type 2B
192271	0.0568530860108334	0.609755345590383	NA	NA	NA	NA
192272	0.33083057082398	0.0205061909522158	25661	Acot2	6	acyl-CoA thioesterase 2
192273	-0.119023698893337	0.374901607634585	NA	NA	NA	NA
192274	0.103025585556034	0.157828057976571	3291	Foxe1	5	forkhead box E1 (thyroid transcription factor 2)
192275	0.244029381672352	0.0538592479194274	1027	Dad1	15	defender against cell death 1
192276	0.238331326711064	0.0452255615736973	11573	Coro7	10	coronin 7
192277	-0.0824835264690389	0.610041942980978	4965	Stip1	1	stress-induced phosphoprotein 1
192280	-0.173379341024106	0.623711438787098	11615	Ppp1r3b	16	protein phosphatase 1, regulatory subunit 3B
192348	0.0626677042590371	0.49078581697318	100983	Fnbp1	3	formin binding protein 1
192349	0.0217479028001479	0.877668492511094	9256	Caly	1	calcyon neuron-specific vesicular protein
192350	0.0772838279613008	0.304499627053457	128632	Cdk12	10	cyclin-dependent kinase 12
192351	-0.0303935198965917	0.794920284528182	9274	Fbxo6	5	F-box protein 6
192352	0.203139850251679	0.0515176087777711	9191	Ss18l1	3	synovial sarcoma translocation gene on chromosome 18-like 1
192356	-0.0867398315657191	0.378641499178774	6391	Unc50	9	unc-50 homolog (C. elegans)
192357	-0.10860347543345	0.468154633066249	22983	Gmpr2	15	guanosine monophosphate reductase 2
192359	-0.0958980612524325	0.387876327480407	32605	Zc3h14	6	zinc finger CCCH type containing 14
192360	-0.0488783686400378	0.846868303413819	8125	Eml2	1	echinoderm microtubule associated protein like 2
192361	0.113400006953065	0.435036344991825	4546	Ppp1r2	11	protein phosphatase 1, regulatory (inhibitor) subunit 2
192362	-0.234551191551496	0.0716195056697284	4062	Lamc2	13	laminin, gamma 2
192363	0.162396013599802	0.411920940291281	40976	Nos1ap	13	nitric oxide synthase 1 (neuronal) adaptor protein
192645	-0.0193166742889108	0.834050433677179	32160	Wbp2	10	WW domain binding protein 2
192648	0.0533507741182655	0.713102687934128	10968	Prokr1	4	prokineticin receptor 1
192649	0.0895852089877058	0.37908717980201	16368	Prokr2	3	prokineticin receptor 2
192675	0.101235821598393	0.603963446858307	14291	Bsnd	5	Bartter syndrome, infantile, with sensorineural deafness (Barttin)
201097	0.2122324459035	0.0866302435252382	NA	NA	NA	NA
207118	-0.0387503381593852	0.735402421662172	NA	NA	NA	NA
207120	0.0358714697506768	0.775482406059611	31425	Nudt6	2	nudix (nucleoside diphosphate linked moiety X)-type motif 6
207122	-0.121387507104284	0.187646790337542	2054	Pkn2	2	protein kinase N2
207123	-0.134625673822386	0.237416803731366	11864	RGD621098	19	similar to RIKEN cDNA D230025D16Rik
207126	0.0314773500085135	0.797404103729845	7822	Muc13	11	mucin 13, cell surface associated
24152	0.0551097001006529	0.442330952038168	1264	Asip	3	agouti signaling protein
24157	0.0796764331738284	0.553105104975326	37497	Acaa1a	8	acetyl-CoA acyltransferase 1
24158	-0.038662613573079	0.677970747220581	3	Acadm	2	acyl-CoA dehydrogenase, C-4 to C-12 straight chain
24159	-1.30476669309235	0.0109076279684222	854	Acly	10	ATP citrate lyase
24162	0.238926196238733	0.215869181743731	1217	Acp2	3	acid phosphatase 2, lysosomal
24163	0.020923422545855	0.931731095874393	855	Acr	7	acrosin
24165	-0.093687498906208	0.454496533946938	37249	Ada	3	adenosine deaminase
24167	0.0264634962972892	0.726211410283975	870	Adcyap1r1	4	adenylate cyclase activating polypeptide 1 receptor 1
24170	0.195764200596049	0.00902122539163265	22758	Add1	14	adducin 1 (alpha)
24171	0.0759177344782538	0.602030624800964	1221	Add2	4	adducin 2 (beta)
24172	1.42257239023787	5.35127569629056e-05	73888	Adh1	2	alcohol dehydrogenase 1 (class I)
24173	0.16250342818137	0.213452014292612	55477	Adra1b	10	adrenoceptor alpha 1B
24174	0.153524296396047	0.135948420965416	553	Adra2b	3	adrenoceptor alpha 2B
24175	0.0931985640104589	0.290955898059572	20170	Adra2c	14	adrenoceptor alpha 2C
24176	0.118781422509635	0.509352179261397	30948	Adrb2	18	adrenoceptor beta 2, surface
24177	0.946889066372086	0.00241397342408124	36278	Afp	14	alpha-fetoprotein
24179	0.225434980481223	0.0884208101183389	14	Agt	19	angiotensinogen (serpin peptidase inhibitor, clade A, member 8)
24180	5.46246554005206	3.14852111478697e-09	3556	Agtr1a	17	angiotensin II receptor, type 1a
24182	0.0493583402109667	0.602967479329961	20172	Agtr2	X	angiotensin II receptor, type 2
24183	-0.0246259227810173	0.827620366645336	NA	NA	NA	NA
24184	-0.313667696343327	0.00150655805222412	1227	Ak2	5	adenylate kinase 2
24185	-0.174033674173456	0.292898301573405	3785	Akt1	6	v-akt murine thymoma viral oncogene homolog 1
24186	0.00462823025542392	0.957071612712835	405	Alb	14	albumin
24188	-1.92594719137631	0.0609116007217258	110441	Aldh1a1	1	aldehyde dehydrogenase 1 family, member A1
24190	-0.0636998255831962	0.392050097727964	20060	Aldob	5	aldolase B, fructose-bisphosphate
24191	0.0597201158690082	0.544585089331956	21073	Aldoc	10	aldolase C, fructose-bisphosphate
24192	-0.0764174405659936	0.54457157874388	110647	Akr1b1	4	aldo-keto reductase family 1, member B1 (aldose reductase)
24197	0.0418925740660656	0.610976865015528	129600	Alpi	9	alkaline phosphatase, intestinal
24203	0.104054606968225	0.187078752556365	86951	Amy1a	2	amylase, alpha 1A (salivary)
24205	-0.0638230976975036	0.516797915819957	30950	Apc	18	adenomatous polyposis coli
24206	0.0105627550464931	0.904602791088459	1240	Apeh	8	acylaminoacyl-peptide hydrolase
24207	0.0201739979644753	0.822083270425534	NA	NA	NA	NA
24208	0.195823437194846	0.239359953349836	28	Ar	X	androgen receptor
24209	0.0332808609963298	0.782833977201227	3789	Ascl2	1	achaete-scute family bHLH transcription factor 2
24210	0.123008349888426	0.224358500770493	1263	Asgr1	10	asialoglycoprotein receptor 1
24211	-0.409373132457873	0.0102537711488024	564	Atp1a1	2	ATPase, Na+/K+ transporting, alpha 1 polypeptide
24212	-0.0445660388824933	0.678292714876285	47947	Atp1a2	13	ATPase, Na+/K+ transporting, alpha 2 polypeptide
24213	0.011916641074138	0.94428478773982	113729	Atp1a3	1	ATPase, Na+/K+ transporting, alpha 3 polypeptide
24214	0.0635382831372526	0.486311093413279	36075	Atp1b2	10	ATPase, Na+/K+ transporting, beta 2 polypeptide
24215	0.646312606156163	0.000665679700997193	56150	Atp2b2	4	ATPase, Ca++ transporting, plasma membrane 2
24216	-0.109054621872197	0.441441983574534	68081	Atp4a	1	ATPase, H+/K+ exchanging, alpha polypeptide
24217	0.056122489762263	0.640151597237748	20182	Atp4b	16	ATPase, H+/K+ exchanging, beta polypeptide
24218	-0.041446748335594	0.697193583207408	20063	Atp7b	16	ATPase, Cu++ transporting, beta polypeptide
24221	0.0259814072700113	0.878070057841125	417	Avp	3	arginine vasopressin
24223	-0.038314518044249	0.710873437926421	2987	B2m	3	beta-2 microglobulin
24224	0.0370977209532422	0.821655731315027	527	Bcl2	13	B-cell CLL/lymphoma 2
24225	-0.00852977448085568	0.937681658271079	7245	Bdnf	3	brain-derived neurotrophic factor
24230	0.823142654182675	0.00262865897176467	574	Tspo	7	translocator protein
24231	0.0465383986884031	0.61092621731241	45	C2	20	complement component 2
24232	0.0302886663820985	0.676026017722329	68031	C3	9	complement component 3
24235	0.230703271173002	0.0293502903422793	NA	NA	NA	NA
24236	0.0738330273381003	0.532242550240562	NA	NA	NA	NA
24237	-0.0658595253672249	0.832329153215537	47	C6	2	complement component 6
24239	0.0315447870800067	0.703610037312792	55484	Cacna1c	4	calcium channel, voltage-dependent, L type, alpha 1C subunit
24240	-0.159675287015133	0.246199331536898	1412	Cad	6	carbamoyl-phosphate synthetase 2, aspartate transcarbamylase, and dihydroorotase
24241	0.0250334638395273	0.770769821986784	105263	Calca	1	calcitonin-related polypeptide alpha
24242	-0.0361356835293769	0.753827206734882	116117	Calm1	6	calmodulin 1
24244	-0.142149093207816	0.230966467448716	NA	NA	NA	NA
24245	0.0782331054621821	0.220870467738778	128755	Camk2b	14	calcium/calmodulin-dependent protein kinase II beta
24246	-0.0489928752115807	0.508775537372657	55561	Camk2d	2	calcium/calmodulin-dependent protein kinase II delta
24247	0.0482055294359807	0.616134106069138	332	Casr	11	calcium-sensing receptor
24248	0.0325144459923248	0.675529381025184	55514	Cat	3	catalase
24249	-0.0227847353948967	0.80601053040197	36150	S100g	X	S100 calcium binding protein G
24250	0.44091194902615	0.00519320948419202	37258	Cbs	20	cystathionine beta synthase
24251	-0.680126713033531	0.00244802853463823	20152	Cd53	2	Cd53 molecule
24252	-0.223026381874259	0.284815824757283	3211	Cebpa	1	CCAAT/enhancer binding protein (C/EBP), alpha
24253	-0.522667926122327	0.207513525667354	3807	Cebpb	3	CCAAT/enhancer binding protein (C/EBP), beta
24254	0.0462187844723045	0.649980239740606	37529	Cel	3	carboxyl ester lipase
24255	0.0366954380526101	0.61537622304329	55465	Cftr	4	cystic fibrosis transmembrane conductance regulator
24256	0.0229560424563982	0.79146501560134	NA	NA	NA	NA
24257	0.0795656545629724	0.420438835649477	NA	NA	NA	NA
24258	0.0641181694879789	0.602995649113618	NA	NA	NA	NA
24259	0.0227126958288242	0.798469487890397	1375	Chgb	3	chromogranin B (secretogranin 1)
24260	-0.00444767420608017	0.966594593581836	20191	Chrm3	17	cholinergic receptor, muscarinic 3
24261	0.108686480153795	0.294531600728238	594	Chrnb1	10	cholinergic receptor, nicotinic, beta 1 (muscle)
24264	-0.066408608377813	0.706385469682838	37530	Ckb	6	creatine kinase, brain
24265	0.0403861425516183	0.742560012110241	20432	Ckm	1	creatine kinase, muscle
24267	2.84694125721857	6.33592571885609e-07	30982	Comt	11	catechol-O-methyltransferase
24268	-0.0250482128342	0.81203073507204	75	Cp	2	ceruloplasmin (ferroxidase)
24269	0.0425653313338277	0.791173268255734	55609	Cpa1	4	carboxypeptidase A1 (pancreatic)
24271	0.0943550758166865	0.449087417062606	68127	Cpb1	2	carboxypeptidase B1 (tissue)
24273	0.0942811517914262	0.554609955519969	NA	NA	NA	NA
24277	-0.0446364726323099	0.642778460687563	36281	Crygc	9	crystallin, gamma C
24278	-0.0239321767382457	0.893954105477417	36213	Crygd	9	crystallin, gamma D
24283	0.12247088342328	0.208831525634233	7476	Prl3b1	17	Prolactin family 3, subfamily b, member 1
24284	0.0939692735277129	0.387621361677118	49148	Csn1s1	14	casein alpha s1
24291	0.00572063996993677	0.957113669866417	88564	Ctrb1	19	chymotrypsinogen B1
24296	-3.4158218809291	0.0912818369433443	68062	Cyp1a1	8	cytochrome P450, family 1, subfamily a, polypeptide 1
24297	-0.255117752150376	0.372362515586922	68082	Cyp1a2	8	cytochrome P450, family 1, subfamily a, polypeptide 2
24298	0.0845747651509798	0.494836569034824	68063	Cyp21a1	20	cytochrome P450, family 21, subfamily a, polypeptide 1
24299	0.0582048286436274	0.544209083444433	85917	Cyp2a3	1	cytochrome P450, family 2, subfamily a, polypeptide 3
24303	0.0336633106485031	0.650608633878644	86099	Cyp2d3	7	cytochrome P450, family 2, subfamily d, polypeptide 3
24307	0.131568217807439	0.0736672641508749	128045	Cyp4b1	5	cytochrome P450, family 4, subfamily b, polypeptide 1
24309	-2.59576183162781	0.000483191210978321	1035	Dbp	1	D site of albumin promoter (albumin D-box) binding protein
24311	0.021523376441289	0.879995140817792	618	Ddc	14	dopa decarboxylase (aromatic L-amino acid decarboxylase)
24312	0.429669437968794	0.00531243448233234	56470	Dhfr	2	dihydrofolate reductase
24314	-0.7974072571285	0.48588008899099	695	Nqo1	19	NAD(P)H dehydrogenase, quinone 1
24315	-0.01545847702263	0.867327350598685	49230	Prl8a2	17	prolactin family 8, subfamily a, member 2
24316	-0.0298335654921527	0.756314737257818	30992	Drd1	17	dopamine receptor D1
24318	0.0172460517603454	0.909876013318088	22561	Drd2	8	dopamine receptor D2
24323	0.0177004546582804	0.896348822661407	1476	Edn1	17	endothelin 1
24326	0.00447115646014762	0.962655168131598	1478	Ednra	19	endothelin receptor type A
24331	2.13287834017162	1.22487505782181e-06	20454	Cela1	7	chymotrypsin-like elastase family, member 1
24332	0.0618468409433124	0.678835293016456	40598	Cela2a	5	chymotrypsin-like elastase family, member 2A
24335	0.115053977818862	0.0894107489031765	624	Epo	12	erythropoietin
24336	0.0243909748993412	0.779758545080345	95	Epor	8	erythropoietin receptor
24338	-0.0440065491904544	0.62851361618271	20936	Ephb1	8	Eph receptor B1
24346	0.237223710141922	0.0605783413957045	NA	NA	NA	NA
24356	0.0478053528461988	0.823898933896267	3837	Ets1	8	v-ets avian erythroblastosis virus E26 oncogene homolog 1
24360	0.0244024207797722	0.853924461247875	1106	Fabp1	4	fatty acid binding protein 1, liver
24361	0.115362979431366	0.578497134088419	109	Fancc	17	Fanconi anemia, complementation group C
24362	-0.00351351417540613	0.981592332362298	55467	Fbp1	17	fructose-1,6-bisphosphatase 1
24366	0.067448584825101	0.484156085233397	3772	Fgb	2	fibrinogen beta chain
24367	0.063810521576249	0.431022281084777	429	Fgg	2	fibrinogen gamma chain
24368	0.041260656100075	0.717290415155171	115	Fh	13	fumarate hydratase
24370	0.0190000850886749	0.826940189699217	3843	Foxg1	6	forkhead box G1
24373	-0.0263669528374448	0.834826709165071	7324	Fst	2	follistatin
24375	-0.068699100612605	0.386628857489226	20078	Fuca1	5	fucosidase, alpha-L- 1, tissue
24377	-1.13105754625449	0.0402669904673503	37906	G6pd	1	glucose-6-phosphate dehydrogenase
24379	0.0591766308220922	0.394764184575036	635	Gad1	3	glutamate decarboxylase 1
24380	0.0211802020805614	0.786076992445376	20223	Gad2	17	glutamate decarboxylase 2
24382	0.0360402550183627	0.679422665370289	25627	Ganc	3	glucosidase, alpha; neutral C
24384	0.0637078793678967	0.357772330778954	486	Gc	14	group specific component
24385	0.657273092054465	0.0919010173055279	55440	Gck	14	glucokinase
24387	0.000330579561518718	0.998573949499535	1554	Gfap	10	glial fibrillary acidic protein
24388	0.00703802325436165	0.939431640546359	3854	Gfi1	14	growth factor independent 1 transcription repressor
24390	-0.131703122367482	0.138636030493901	20378	B4galt1	5	UDP-Gal:betaGlcNAc beta 1,4- galactosyltransferase, polypeptide 1
24391	0.026435265120881	0.793607665391115	47932	Gh1	10	growth hormone 1
24392	0.0522173632947229	0.699988548849626	136	Gja1	20	gap junction protein, alpha 1
24398	-0.107483411989014	0.198942853437408	22726	Gls	9	glutaminase
24399	-0.160596355162621	0.0610445603112973	55885	Glud1	16	glutamate dehydrogenase 1
24401	-0.259437850451675	0.16254532610681	1571	Got1	1	glutamic-oxaloacetic transaminase 1, soluble
24404	0.0354791849435738	0.726499939655548	20155	Gpx1	8	glutathione peroxidase 1
24406	0.119073518518306	0.469780933925736	81829	Grik4	8	glutamate receptor, ionotropic, kainate 4
24407	0.189335081290126	0.0629561848830528	1578	Grik5	1	glutamate receptor, ionotropic, kainate 5
24408	0.056093836304167	0.537839966513518	7187	Grin1	3	glutamate receptor, ionotropic, N-methyl D-aspartate 1
24409	0.0384572898375071	0.782734437299864	645	Grin2a	10	glutamate receptor, ionotropic, N-methyl D-aspartate 2A
24410	-0.0353931447094178	0.745192247456062	646	Grin2b	4	glutamate receptor, ionotropic, N-methyl D-aspartate 2B
24411	0.000743829942964069	0.995925297796616	647	Grin2c	10	glutamate receptor, ionotropic, N-methyl D-aspartate 2C
24412	-0.010667035764194	0.924323342263103	648	Grin2d	1	glutamate receptor, ionotropic, N-methyl D-aspartate 2D
24413	0.294788362338476	0.197426782332979	30960	Nr3c1	18	nuclear receptor subfamily 3, group C, member 1
24414	0.0422184899769755	0.668377719324204	649	Grm1	1	glutamate receptor, metabotropic 1
24415	0.0894094255390918	0.415587387903577	20229	Grm2	8	glutamate receptor, metabotropic 2
24416	0.0192541344377641	0.876929586692696	651	Grm3	4	glutamate receptor, metabotropic 3
24417	0.0309140519810409	0.834050433677179	20230	Grm4	20	glutamate receptor, metabotropic 4
24418	-0.00265676359864386	0.989400780095763	37354	Grm5	1	glutamate receptor, metabotropic 5
24419	0.066314414514002	0.465472535902906	20232	Grm6	10	glutamate receptor, metabotropic 6
24421	-0.00410095521709763	0.97794628857983	NA	NA	NA	NA
24423	0.235544878267399	0.0164237188248106	115474	Gstm1	2	glutathione S-transferase mu 1
24424	0.160368446433647	0.0615324431979063	121492	Gstm2	2	glutathione S-transferase mu 2
24426	-0.15719290004612	0.281974923105252	660	Gstp1	1	glutathione S-transferase pi 1
24434	0.0338565422296604	0.737501820979315	37271	Gusb	12	glucuronidase, beta
24437	0.0423310265605767	0.874244462563322	129527	H1f0	7	H1 histone family, member 0
24438	0.0878448951372306	0.283562282122565	3889	Hist1h1t	17	histone cluster 1, H1t
24439	0.0768371699725972	0.442731783766135	3890	Hagh	10	hydroxyacyl glutathione hydrolase
24440	0.771050282928574	0.330062040774662	68066	Hbb	1	hemoglobin, beta
24443	-0.1126227661114	0.167349790339906	20490	Hdc	3	histidine decarboxylase
24446	-0.0494540468017188	0.767187060852582	503	Hgf	4	hepatocyte growth factor
24448	0.0581397423313108	0.645166999433591	668	Hrh1	4	histamine receptor H 1
24450	0.0890484137159007	0.367828267370478	38066	Hmgcs2	2	3-hydroxy-3-methylglutaryl-CoA synthase 2 (mitochondrial)
24451	-0.856701995064332	0.000698182714607898	31075	Hmox1	19	heme oxygenase (decycling) 1
24452	-0.026698728659853	0.85037178013716	4901	Hoxa2	4	homeo box A2
24459	0.0918479181719345	0.271137879628469	8408	Hoxc4	7	homeo box C4
24460	0.00649114793074279	0.941959825012017	NA	NA	NA	NA
24464	0.0324706054058748	0.676026017722329	121756	Hp	19	haptoglobin
24471	0.0753299909279708	0.70856932658267	1180	Hspb1	12	heat shock protein 1
24472	-0.286541469630814	0.0316503274405179	74294	Hspa1a	20	heat shock 70kD protein 1A
24473	-0.0203488708624375	0.882039727018357	20148	Htr1a	2	5-hydroxytryptamine (serotonin) receptor 1A, G protein-coupled
24476	-0.0169497790770414	0.928992948356038	36024	Iapp	4	islet amyloid polypeptide
24477	0.0456893725030723	0.596523303388162	3644	Ibsp	14	integrin-binding sialoprotein
24481	0.0448826321756002	0.590924600119786	1640	Ifnb1	5	interferon beta 1, fibroblast
24482	0.0952004321660951	0.397146063344068	515	Igf1	7	insulin-like growth factor 1
24483	0.0254251602386333	0.868035659797248	510	Igf2	1	insulin-like growth factor 2
24484	-0.148444635093792	0.357177205085811	500	Igfbp3	14	insulin-like growth factor binding protein 3
24493	0.191787547137815	0.298730218357369	480	Il1a	3	interleukin 1 alpha
24494	0.0601481463508744	0.822414584034856	481	Il1b	3	interleukin 1 beta
24495	0.0462817096106631	0.664665581974497	49243	Il3	10	interleukin 3
24497	0.127998072045216	0.120446077573453	679	Il5	10	interleukin 5
24498	0.0296107828519263	0.799092014698305	502	Il6	4	interleukin 6
24499	-0.996360343037669	0.00631476363386107	474	Il6r	2	interleukin 6 receptor
24500	0.0093354913358823	0.968700439696375	37591	Il9r	10	interleukin 9 receptor
24503	-0.0246847260042244	0.792415107786684	10433	Ina	1	internexin neuronal intermediate filament protein, alpha
24504	-0.00250973097550489	0.985596274333989	1652	Inha	9	inhibin alpha
24505	-0.0272910631884908	0.847127406129772	7383	Ins1	1	insulin 1
24506	0.0947113912796702	0.26952593235724	173	Ins2	1	insulin 2
24508	-0.226338659470468	0.372659317458692	1658	Irf1	10	interferon regulatory factor 1
24511	-0.0010357463205839	0.994642334060611	22999	Itgb1	19	integrin, beta 1
24513	0.18746435300725	0.217008619930085	1676	Ivd	3	isovaleryl-CoA dehydrogenase
24514	-0.134671918980398	0.256004981028523	21033	Jak2	1	Janus kinase 2
24516	-0.561648060595452	0.56255466301151	1679	Jun	5	jun proto-oncogene
24517	-0.440647980844084	0.111634904251329	7390	Junb	19	jun B proto-oncogene
24518	-0.676719038105181	0.00103151248438298	3910	Jund	16	jun D proto-oncogene
24520	-0.058909365056893	0.676026017722329	183	Kcna1	4	potassium voltage-gated channel, shaker-related subfamily, member 1
24522	-2.76821797656721	0.00445077517693809	55921	Zfp354a	10	zinc finger protein 354A
24523	-0.0423850241087891	0.733911959578776	NA	NA	NA	NA
24530	0.0616434221705529	0.423319803460028	68042	Lcat	19	lecithin cholesterol acyltransferase
24534	0.247325277623741	0.102391134825877	55647	Ldhb	4	lactate dehydrogenase B
24536	-0.492858955573244	0.00580270282120123	1731	Lepr	5	leptin receptor
24538	0.0077044223685494	0.948939895199248	199	Lipc	8	lipase, hepatic
24546	0.186900394009907	0.0821864202011978	38077	Slco2a1	8	solute carrier organic anion transporter family, member 2a1
24547	-0.0753479709775444	0.463379348082212	NA	NA	NA	NA
24548	0.363548068832475	0.00531243448233234	55449	Mbl1	16	mannose-binding lectin (protein A) 1
24551	0.1345406863803	0.210765858961652	4324	Mdh1	14	malate dehydrogenase 1, NAD (soluble)
24552	-2.82706141606506	0.00546844863631596	20540	Me1	8	malic enzyme 1, NADP(+)-dependent, cytosolic
24553	-0.0362319115648937	0.848192572386002	206	Met	4	met proto-oncogene
24558	0.11557399746654	0.26839704426851	111009	Mog	20	myelin oligodendrocyte glycoprotein
24560	-0.0156263404394865	0.924798726979106	4344	Cd200	11	Cd200 molecule
24561	-0.0176649580093837	0.881929614972472	1824	Mpg	10	N-methylpurine-DNA glycosylase
24564	0.0200729443044798	0.837886209948541	445	Mpz	13	myelin protein zero
24566	-0.0271867003574506	0.740254256619841	7360	Mst1	8	Macrophage stimulating 1 (hepatocyte growth factor-like)
245708	-0.0630325196652421	0.620493610633711	44544	Gucy2g	1	guanylate cyclase 2G
245709	-0.0734237842312595	0.541905672654283	44545	Exoc8	19	exocyst complex component 8
24571	0.0335521153109761	0.793607665391115	8416	Muc1	2	mucin 1, cell surface associated
24572	0.0618870980835542	0.35204790470585	NA	NA	NA	NA
24575	-0.525683456689067	0.0716195056697284	NA	NA	NA	NA
24577	-0.175529669307327	0.884053646852635	31092	Myc	7	myelocytomatosis oncogene
24581	-0.0187656370363269	0.826187406384946	7854	Mycs	X	myc-like oncogene, s-myc protein
24582	0.120588974971676	0.191269563036413	NA	NA	NA	NA
24583	0.122061790116715	0.0667906867439304	20553	Myh3	10	myosin, heavy chain 3, skeletal muscle, embryonic
24584	0.0762565867257123	0.263579292167915	22728	Mylpf	1	myosin light chain, phosphorylatable, fast skeletal muscle
24585	-0.0401546407991926	0.749689767213072	20099	Myl3	8	myosin, light chain 3, alkali; ventricular, skeletal, slow
24586	0.0947867972316629	0.335515559252751	40754	Ncam1	8	neural cell adhesion molecule 1
24587	-0.0119881484520254	0.924323342263103	40755	Nefh	14	neurofilament, heavy polypeptide
24588	0.0526306073678988	0.616972621696111	38041	Nefm	15	neurofilament, medium polypeptide
24590	0.490667520422092	0.0494302076817635	5275	Mme	2	membrane metallo-endopeptidase
245903	-0.271443408490621	0.0330999200113675	26431	Magi3	2	membrane associated guanylate kinase, WW and PDZ domain containing 3
24591	-0.0651514358289802	0.588483132208126	375	Neu1	20	neuraminidase 1
245916	0.0152069644383861	0.858020066201587	15634	Cst11	3	cystatin 11
245917	0.131293365880928	0.105201421269516	12266	Sycn	1	syncollin
245918	-0.0549023815951006	0.619024827962686	4790	Cgref1	6	cell growth regulator with EF hand domain 1
245919	0.0307281868476741	0.779758545080345	9439	Impg2	11	interphotoreceptor matrix proteoglycan 2
24592	-0.00955069093089023	0.961231299301737	226	Nf1	10	neurofibromin 1
245920	-0.545644822615738	0.00269702691559425	1203	Cxcl10	14	chemokine (C-X-C motif) ligand 10
245921	0.280545772833941	0.0828782359845898	26724	Acvr1c	3	activin A receptor, type IC
245922	0.0458631501564195	0.685306392199042	40924	Nupl1	15	nucleoporin like 1
245924	-0.181599739945079	0.197942850736935	16227	Scaf4	11	SR-related CTD-associated factor 4
245925	0.0233824018760878	0.928950250847436	16377	Phrf1	1	PHD and ring finger domains 1
245926	-0.0740790984548312	0.390228554835578	8928	Scaf8	1	SR-related CTD-associated factor 8
24594	-0.0153233903789296	0.907053725819852	NA	NA	NA	NA
245953	0.4034094180341	0.0101820051575134	10447	Tmem37	13	transmembrane protein 37
245955	-0.433183996623969	0.0595509515918172	4067	Lgals3bp	10	lectin, galactoside-binding, soluble, 3 binding protein
245956	0.0457382208769221	0.577382210375278	10176	Scn3b	8	sodium channel, voltage-gated, type III, beta
245957	-0.178503429526903	0.0629561848830528	5430	Ddx46	17	DEAD (Asp-Glu-Ala-Asp) box polypeptide 46
245958	-0.0266683962620036	0.791131656705587	NA	NA	NA	NA
245959	-0.203408332389799	0.0385378303504541	37649	Slc25a3	7	solute carrier family 25 (mitochondrial carrier, phosphate carrier), member 3
24596	0.00721070002920587	0.956908382782968	1877	Ngfr	10	nerve growth factor receptor
245961	-0.151993554689176	0.502868172398653	8372	Dmgdh	2	dimethylglycine dehydrogenase
245962	-0.129537815591307	0.221978544135283	1347	Cd48	13	Cd48 molecule
245963	-0.0709875781665357	0.415665633655607	NA	NA	NA	NA
245965	-0.00624902152945239	0.962546385414638	37514	Atp5d	7	ATP synthase, H+ transporting, mitochondrial F1 complex, delta subunit
245966	0.344440895233152	0.0097151065534953	16378	Tmem150a	4	transmembrane protein 150A
245975	-0.0540744425434774	0.70383770956346	41173	Setd4	11	SET domain containing 4
245976	0.0996775566167898	0.461494700654825	5738	Xab2	12	XPA binding protein 2
245977	0.0279351956929714	0.793607665391115	9065	Gpr116	9	G protein-coupled receptor 116
245978	0.190303333683417	0.208045805293818	9663	Cklf	19	chemokine-like factor
245979	-0.130068403854828	0.624804704910247	48101	Lmo1	1	LIM domain only 1
24598	0.119550774653422	0.323867192743608	37327	Nos1	12	nitric oxide synthase 1, neuronal
245980	0.152062422270927	0.122926225029849	7706	Nr2f6	16	nuclear receptor subfamily 2, group F, member 6
245982	0.0939729541384109	0.314121801139391	104099	Coro6	10	coronin 6
245983	0.198111356488617	0.115558197564704	88705	Il11ra1	5	interleukin 11 receptor, alpha chain 1
245985	-0.0406100885869005	0.764287122089664	NA	NA	NA	NA
245986	-0.0143336269540981	0.935912019985031	7740	Gng8	1	guanine nucleotide binding protein (G protein), gamma 8
24600	-0.0117820616278497	0.92751937123211	504	Nos3	4	nitric oxide synthase 3, endothelial cell
24602	-0.0210821162979302	0.822190397667931	4498	Nppa	5	natriuretic peptide A
24603	0.138107604128081	0.194500750454971	37367	Npr1	2	natriuretic peptide receptor A/guanylate cyclase A (atrionatriuretic peptide receptor A)
246042	-0.0293296486534862	0.862439300382967	49862	Nifk	13	nucleolar protein interacting with the FHA domain of MKI67
246043	0.0595378957041142	0.433650782829551	16395	Klrh1	4	killer cell lectin-like receptor subfamily H, member 1
246046	-0.162945487806562	0.0235406729698215	10156	Lmbrd1	9	LMBR1 domain containing 1
246060	0.140835326035475	0.221327103275861	58	Cdkn1c	1	cyclin-dependent kinase inhibitor 1C
246073	-0.00684066751718237	0.966594593581836	18838	Foxi2	1	forkhead box I2
246074	-0.792437985662023	0.0357158567629113	74538	Scd1	1	stearoyl-Coenzyme A desaturase 1
246075	0.0595401208333737	0.503391946902053	3134	Prlhr	1	prolactin releasing hormone receptor
246097	0.0554459487738113	0.69893955282411	27	Fas	1	Fas cell surface death receptor
24610	0.0217622441768288	0.833803305123583	7456	Odf1	7	outer dense fiber of sperm tails 1
246115	0.580850798541686	0.0274980812111417	2752	Ppap2c	7	phosphatidic acid phosphatase type 2c
246116	0.0482819631550973	0.49136091839483	2120	Ptpn4	13	protein tyrosine phosphatase, non-receptor type 4
246117	0.016006603491503	0.897578064594572	44552	Mcfd2	6	multiple coagulation factor deficiency 2
246118	0.0189815104188362	0.844165077554987	68503	Tubb3	19	tubulin, beta 3 class III
24612	0.0155256901340932	0.884053646852635	36195	Omp	1	olfactory marker protein
246120	0.176434646479541	0.0365276225012524	41528	Plbd2	12	phospholipase B domain containing 2
24613	0.0613668956768239	0.416295221712037	20252	Oprd1	5	opioid receptor, delta 1
246136	-0.0292293264161181	0.69893955282411	4887	Man2c1	8	mannosidase, alpha, class 2C, member 1
246138	0.0316111924848563	0.744287544443371	NA	NA	NA	NA
24614	0.0533737414077997	0.772821592796397	NA	NA	NA	NA
246142	0.565161390476714	0.0324961389702039	14130	Bmf	3	Bcl2 modifying factor
246143	0.0154396122357587	0.907263212087852	12091	Nradd	8	neurotrophin receptor associated death domain
246144	-0.0494548945638087	0.781748148778939	48088	Il3ra	12	interleukin 3 receptor, alpha
246146	0.016561380120371	0.895703577861507	40827	Hspbp1	1	HSPA binding protein, cytoplasmic cochaperone 1
246147	0.0587558027573918	0.496370891430301	122226	Ctsq	17	cathepsin Q
24615	-0.289308897442739	0.0296503719071647	7924	S100a4	2	S100 calcium-binding protein A4
246150	-0.230763683482264	0.0654591387350672	17517	Akap9	4	A kinase (PRKA) anchor protein 9
246152	0.09716294542869	0.392762400674534	56839	Wdr44	X	WD repeat domain 44
246153	0.019858215892933	0.790957540745139	71199	Kcnc2	7	potassium voltage gated channel, Shaw-related subfamily, member 2
24616	0.111098606898297	0.182199630322855	234	Pah	7	phenylalanine hydroxylase
24617	-0.0252828082298509	0.779599809983987	68070	Serpine1	12	serpin peptidase inhibitor, clade E (nexin, plasminogen activator inhibitor type 1), member 1
246172	0.0607729541706377	0.427079056557771	44892	Nexn	2	nexilin (F actin binding protein)
246174	-0.0219131926917822	0.895454737470904	26727	Fgd4	11	FYVE, RhoGEF and PH domain containing 4
24618	-0.0473967158619422	0.692989745166905	130506	Reg3b	4	regenerating islet-derived 3 beta
246185	0.0584534358601694	0.56861473556682	NA	NA	NA	NA
246186	0.117378551554028	0.475161058274191	37927	Fgl1	16	fibrinogen-like 1
246187	0.111120314812348	0.322280688034245	41853	Slc7a6os	19	solute carrier family 7, member 6 opposite strand
24620	0.158256764013159	0.144202942616754	128513	Reg3g	4	regenerating islet-derived 3 gamma
246211	0.172561334188122	0.21855765703361	41617	Hsd3b7	1	hydroxy-delta-5-steroid dehydrogenase, 3 beta- and steroid delta-isomerase 7
246212	0.023501541000714	0.882039727018357	9189	Sipa1l1	6	signal-induced proliferation-associated 1 like 1
246215	0.088451925487508	0.219726496072428	9905	Tpcn1	12	two pore segment channel 1
246216	-0.298332290418323	0.0484893380739699	6421	Prpf19	1	pre-mRNA processing factor 19
246217	0.446095238800427	0.0270944781201003	75120	Ngef	9	neuronal guanine nucleotide exchange factor
246219	0.081375137543704	0.44842159379162	16412	Tas2r126	4	taste receptor, type 2, member 126
246232	-0.217135398405059	0.101063832964782	41609	Uxs1	9	UDP-glucuronate decarboxylase 1
246233	-0.168773666718552	0.2903609196511	8549	Macrod1	1	MACRO domain containing 1
246234	-0.0152028503062303	0.904559757014346	15444	Slc34a3	3	solute carrier family 34 (type II sodium/phosphate contransporter), member 3
246235	0.087118887485274	0.520327530478653	72100	Slc36a2	10	solute carrier family 36 (proton/amino acid symporter), member 2
246237	-0.407835523265144	0.0120151464021869	10377	Plekha5	4	pleckstrin homology domain containing, family A member 5
246238	-0.0516954080012519	0.609625017691111	7895	Bpifa1	3	BPI fold containing family A, member 1
246239	0.0424347057929468	0.663458009696555	69222	Slc15a3	1	solute carrier family 15 (oligopeptide transporter), member 3
24624	0.061444344886727	0.421589950129996	447	Pccb	8	propionyl CoA carboxylase, beta polypeptide
246240	-0.0969898695452107	0.339250803429713	31410	Ripk3	15	receptor-interacting serine-threonine kinase 3
246244	-0.239940117723375	0.0915245017995133	4395	Tax1bp1	4	Tax1 (human T-cell leukemia virus type I) binding protein 1
246245	0.0480074741552929	0.696235596672669	86882	Fmo2	13	flavin containing monooxygenase 2
246246	0.209742283958633	0.0721169310906725	62431	Pnpla7	3	patatin-like phospholipase domain containing 7
246247	-0.0395702516656531	0.779758545080345	68219	Fmo4	13	flavin containing monooxygenase 4
246249	0.108233989030258	0.464999381332882	20403	Arhgap4	1	Rho GTPase activating protein 4
246253	0.0412397898832166	0.817099797010769	3525	Adipoq	11	adiponectin, C1Q and collagen domain containing
246254	-0.00421391863321041	0.970092970914575	16987	Gpsm1	3	G-protein signaling modulator 1
246255	-0.192062880868438	0.232269349165808	81915	Ppp2r2d	1	protein phosphatase 2, regulatory subunit B, delta
246258	0.071918111583166	0.3256983781347	44908	Slc45a1	5	solute carrier family 45, member 1
24626	-0.198660003173214	0.671128836143929	1953	Pde4b	5	phosphodiesterase 4B, cAMP specific
246262	0.114728993328548	0.0942804120376877	23664	Sema3d	4	sema domain, immunoglobulin domain (Ig), short basic domain, secreted, (semaphorin) 3D
246263	-1.11743210370345	0.0136144323514394	70404	Acsm2a	1	acyl-CoA synthetase medium-chain family member 2A
246264	-0.0168427304254033	0.847127406129772	32798	Zfp382	1	zinc finger protein 382
246266	0.18476013299747	0.186337802312965	113390	Aspg	6	asparaginase homolog (S. cerevisiae)
24627	0.0896369876733951	0.307611001038271	129755	Pde4d	2	phosphodiesterase 4D, cAMP-specific
246271	-0.0506182501476333	0.666453595444589	9706	Fev	9	FEV (ETS oncogene family)
246272	-0.0933699309055145	0.3256983781347	69460	Cant1	10	calcium activated nucleotidase 1
246273	-0.487889767046838	0.0418073767271361	10902	Trib3	3	tribbles pseudokinase 3
246279	0.0385651509677025	0.675415482030005	8306	Zfp180	1	zinc finger protein 180
246280	-0.0562543331760308	0.692398361035709	26432	Slc15a4	12	solute carrier family 15 (oligopeptide transporter), member 4
246281	0.00844538906133785	0.94470709465094	NA	NA	NA	NA
246282	0.0595696136712682	0.644883806186872	43144	Zfp91	1	zinc finger protein 91
246284	0.0176031396518379	0.831470481250545	416	Atrx	X	alpha thalassemia/mental retardation syndrome X-linked
24629	0.220483549582322	0.0404264566203605	1960	Pdgfrb	18	platelet derived growth factor receptor, beta polypeptide
246294	-0.0247511370296198	0.904578171836557	11085	Optn	17	optineurin
246295	-0.0234510975143749	0.835295726761797	44919	Cep104	5	centrosomal protein 104
246296	0.157700829221801	0.175139398975348	26080	Lrrc15	11	leucine rich repeat containing 15
246297	0.0627305821961475	0.393804293934422	17043	Myocd	10	myocardin
246298	1.60769132974776	0.0400972397834977	41195	Retsat	4	retinol saturase (all trans retinol 13,14 reductase)
246299	-0.0200861252682607	0.940467214712661	NA	NA	NA	NA
246301	0.195587198557551	0.283998451637508	NA	NA	NA	NA
246303	-0.0913161846614781	0.420126452412669	32275	Serbp1	4	Serpine1 mRNA binding protein 1
246304	-0.0344601833932483	0.649855066525755	NA	NA	NA	NA
246305	0.029949523051223	0.780174028512562	14385	Spag11b	16	sperm associated antigen 11B
246306	0.0617612456063155	0.674510420117436	NA	NA	NA	NA
246307	0.0853719398868211	0.257781918133532	11825	Asrgl1	1	asparaginase like 1
24631	-0.00391507380891376	0.975004039068353	NA	NA	NA	NA
246310	-0.190766385655142	0.0940981937072997	5517	Arfgap1	3	ADP-ribosylation factor GTPase activating protein 1
246311	-0.811905611031243	0.000968440285758805	36388	Pdp2	19	pyruvate dehyrogenase phosphatase catalytic subunit 2
246314	-0.223164627750078	0.226367997226639	NA	NA	NA	NA
246323	-0.0419888959439181	0.779465236843027	17041	Aard	7	alanine and arginine rich domain containing protein
246324	-0.0642561895670832	0.401689985134335	5001	Rab31	9	RAB31, member RAS oncogene family
246325	0.0228264270055076	0.878611549838548	14332	Kcnh8	9	potassium voltage-gated channel, subfamily H (eag-related), member 8
246326	0.0673758454199351	0.554153826222903	81667	Zdhhc2	16	zinc finger, DHHC-type containing 2
246327	-0.633492622516153	0.0238090389630944	NA	NA	NA	NA
246328	-0.0110135920311993	0.944556875116575	NA	NA	NA	NA
246331	0.00127198051038402	0.996784516318352	2876	Nrp1	19	neuropilin 1
246332	0.0815184330777869	0.489433281356043	7801	Uhmk1	13	U2AF homology motif (UHM) kinase 1
246334	0.0367466863720738	0.674412645664932	31189	Tp63	11	tumor protein p63
246358	0.0616730888365682	0.470789417888407	48122	Ppbp	14	pro-platelet basic protein (chemokine (C-X-C motif) ligand 7)
24638	-0.287195045914306	0.290104358794599	105654	Pfkfb1	X	6-phosphofructo-2-kinase/fructose-2,6-biphosphatase 1
24640	-0.0916281500630927	0.424756000151421	88554	Pfkfb2	13	6-phosphofructo-2-kinase/fructose-2,6-biphosphatase 2
24644	0.188498158986626	0.0903919648525431	21542	Pgk1	X	phosphoglycerate kinase 1
24645	0.0494244882148749	0.674627213417302	1979	Pgm1	5	phosphoglucomutase 1
24648	0.0572195295067779	0.428122947348169	20103	Serpina1	6	serpin peptidase inhibitor, clade A (alpha-1 antiproteinase, antitrypsin), member 1
24649	-0.212161632176917	0.131666969650856	11214	Pim1	20	pim-1 oncogene
24650	-0.0047352238361178	0.973672872738192	250	Pkd1	10	polycystic kidney disease 1 homolog (human)
24651	-0.887658435397029	0.00701119758942102	37286	Pklr	2	pyruvate kinase, liver and RBC
24655	-0.139333652087707	0.223284667815338	21252	Plcd1	8	phospholipase C, delta 1
24656	-0.0170613314402415	0.872142969839377	7900	Prl4a1	17	prolactin family 4, subfamily a, member 1
24657	0.100465268925425	0.462236733881705	49261	Prl6a1	17	prolactin family 6, subfamily a, member 1
24659	0.0963531383932299	0.198317911105063	37653	Pmch	7	pro-melanin-concentrating hormone
24660	0.0502175617689575	0.659583874432419	7482	Pmp22	10	peripheral myelin protein 22
24661	0.0924892281487164	0.456200223085657	NA	NA	NA	NA
24666	-0.15874342627265	0.147761402167258	56428	Ppm1a	6	protein phosphatase, Mg2+/Mn2+ dependent, 1A
24667	0.101907165353374	0.225497665130965	2027	Ppm1b	6	protein phosphatase, Mg2+/Mn2+ dependent, 1B
24668	-0.0106462950611252	0.91963098739138	105262	Ppp1ca	1	protein phosphatase 1, catalytic subunit, alpha isozyme
24669	-0.180624474006224	0.0725174543173424	100608	Ppp1cc	12	protein phosphatase 1, catalytic subunit, gamma isozyme
24673	-0.192324218414116	0.0909537594213777	37889	Ppp2cb	16	protein phosphatase 2, catalytic subunit, beta isozyme
24674	0.139053320146736	0.544387791796796	55497	Ppp3ca	2	protein phosphatase 3, catalytic subunit, alpha isozyme
24675	-0.169050745597599	0.316970485665065	56429	Ppp3cb	15	protein phosphatase 3, catalytic subunit, beta isozyme
246755	0.109996716368596	0.312949269831192	2714	Bcas1	3	breast carcinoma amplified sequence 1
246756	0.063935123395396	0.559176849411519	2807	Tradd	19	TNFRSF1A-associated via death domain
246759	-0.388087546164474	0.221978544135283	1813	Cxcl9	14	chemokine (C-X-C motif) ligand 9
246760	-0.191278700740664	0.0929637420832533	1770	Mafk	12	v-maf avian musculoaponeurotic fibrosarcoma oncogene homolog K
246768	0.215203321082372	0.0572203686329531	12514	Cby1	7	chibby homolog 1 (Drosophila)
246769	0.11651222056242	0.385432446346319	12046	Hint3	1	histidine triad nucleotide binding protein 3
24677	0.0463245505278129	0.703019774652769	2039	Ppy	10	pancreatic polypeptide
246770	-0.10208880154732	0.373561770184297	4158	Gtf2ird1	12	GTF2I repeat domain containing 1
246771	-0.798262023059133	0.0449821057098906	62165	Slc25a25	3	solute carrier family 25 (mitochondrial carrier, phosphate carrier), member 25
246772	-0.0270496311708017	0.845701618946535	69132	Vps4a	19	vacuolar protein sorting 4 homolog A (S. cerevisiae)
246774	0.0402014438900986	0.793607665391115	41257	Gimap5	4	GTPase, IMAP family member 5
246776	0.0407796463958112	0.707476819947886	6700	Filip1	8	filamin A interacting protein 1
24678	0.0231819066684436	0.757674371066466	7474	Pkib	20	protein kinase (cAMP-dependent, catalytic) inhibitor beta
246781	-0.0334600576503581	0.83706655447179	15411	Ptpn7	13	protein tyrosine phosphatase, non-receptor type 7
24679	-0.0106961917667601	0.908280908350884	37666	Prkar2b	6	protein kinase, cAMP dependent regulatory, type II beta
24680	0.0815545101061765	0.345048492437305	55679	Prkca	10	protein kinase C, alpha
24681	-0.050023684866253	0.66584923089276	20602	Prkcg	1	protein kinase C, gamma
24683	-0.0217022672701983	0.821582605340358	732	Prl	17	prolactin
24684	0.329017007123928	0.58604968112909	733	Prlr	2	prolactin receptor
24686	-0.075224164998243	0.690782592775791	7904	Prnp	3	prion protein
24688	0.109916176434229	0.217414916612016	4559	Prph	7	peripherin
24689	-0.00750231144626135	0.939334640281978	128301	Prps2	X	phosphoribosyl pyrophosphate synthetase 2
24691	0.0256654394782876	0.890583283982786	122141	Prss1	4	protease, serine, 1 (trypsin 1)
24693	-0.401073220231329	0.00810918937296029	743	Ptgs1	3	prostaglandin-endoperoxide synthase 1
24694	0.023306377910191	0.803727607474917	266	Pth	1	parathyroid hormone
24695	0.0534354921353408	0.683768489355746	2113	Pthlh	4	parathyroid hormone-like hormone
24699	-0.365273377090822	0.00150655805222412	2126	Ptprc	13	protein tyrosine phosphatase, receptor type, C
24701	-0.057287000667964	0.44209341604444	2145	Pygm	1	phosphorylase, glycogen, muscle
24703	-0.043020048574121	0.678297205497556	48145	Raf1	4	v-raf-leukemia viral oncogene 1
24705	0.0622547133533118	0.394968418268752	20262	Rara	10	retinoic acid receptor, alpha
24706	-0.445728579950597	0.257781918133532	NA	NA	NA	NA
24708	0.619145370445795	0.0130561581496459	272	Rb1	15	retinoblastoma 1
24710	0.00146152639907626	0.988782081673202	3070	Rbp2	8	retinol binding protein 2, cellular
24711	-0.0272479264593972	0.801419351167758	9261	Rbp3	16	retinol binding protein 3, interstitial
24714	0.0676356834020968	0.516797915819957	68282	Reg1a	4	regenerating islet-derived 1 alpha
24715	-0.0122838843183395	0.938636711135697	20151	Ren	13	renin
24716	0.0107994303077428	0.895226633213579	7517	Ret	4	ret proto-oncogene
24717	0.0841206068805231	0.383538889067757	68068	Rho	4	rhodopsin
24718	-0.113419745927665	0.485844407583454	3699	Reln	4	reelin
24747	0.111352160771779	0.152195802413031	133255	RT1-M3-1	20	RT1 class Ib, locus M3, gene 1
24750	0.25507866212511	0.0222429979547995	79525	RT1-N3	20	RT1 class Ib, locus N3
24763	-1.0532851376078	0.191385155797388	74559	Acsm3	1	acyl-CoA synthetase medium-chain family member 3
24765	-0.0224045126746826	0.795271206090815	2591	Scg2	9	secretogranin II
24766	0.0220421841332605	0.820060479251	75001	Scn2a1	3	sodium channel, voltage-gated, type II, alpha 1
24767	-0.0722313774286825	0.553543987623122	20280	Scnn1b	1	sodium channel, non-voltage-gated 1, beta subunit
24768	0.0391022358619875	0.757674371066466	128649	Scnn1g	1	sodium channel, non-voltage-gated 1, gamma subunit
24769	0.00318366338316611	0.988565208140923	7928	Sct	1	secretin
24770	-0.0708656153395175	0.757674371066466	2241	Ccl2	10	chemokine (C-C motif) ligand 2
24771	-0.636232506097379	0.00142211153938378	31121	Sdc4	3	syndecan 4
24772	-0.512535416085079	0.00622487010496303	507	Cxcl12	4	chemokine (C-X-C motif) ligand 12
24773	0.0540638037665087	0.433650782829551	3946	Sftpa1	16	surfactant protein A1
24775	-0.105809675026864	0.347296769557344	813	Shbg	10	sex hormone binding globulin
24777	-0.153874542891321	0.0325800901460804	31126	Slc10a1	6	solute carrier family 10 (sodium/bile acid cotransporter), member 1
24778	0.0887916638778607	0.579881701252182	68520	Slc2a1	5	solute carrier family 2 (facilitated glucose transporter), member 1
24779	0.352112705140873	0.303595762055403	37290	Slc4a1	10	solute carrier family 4 (anion exchanger), member 1
24780	0.238813977298804	0.0721375305477416	128699	Slc4a2	4	solute carrier family 4 (anion exchanger), member 2
24781	0.117304513705988	0.296691891400149	129474	Slc4a3	9	solute carrier family 4 (anion exchanger), member 3
24782	0.00910925735181856	0.94055404881547	20660	Slc9a1	5	solute carrier family 9, subfamily A (NHE1, cation proton antiporter 1), member 1
24783	0.0282475078562978	0.735402421662172	20661	Slc9a2	9	solute carrier family 9, subfamily A (NHE2, cation proton antiporter 2), member 2
24784	-0.0114621283671381	0.88824672770257	55804	Slc9a3	1	solute carrier family 9, subfamily A (NHE3, cation proton antiporter 3), member 3
24785	0.00886983102212291	0.95021080518704	72232	Slc9a4	9	solute carrier family 9, subfamily A (NHE4, cation proton antiporter 4), member 4
24786	-0.0574428875075466	0.602030624800964	392	Sod1	11	superoxide dismutase 1, soluble
24787	0.343649521523778	0.00176959065574201	530	Sod2	1	superoxide dismutase 2, mitochondrial
24788	0.124331664958202	0.252981073073068	56080	Sord	3	sorbitol dehydrogenase
24790	-0.0177255336302693	0.882095561586955	8276	Sp1	7	Sp1 transcription factor
24791	0.149926327885762	0.126698264799404	31132	Sparc	10	secreted protein, acidic, cysteine-rich (osteonectin)
24792	0.0353793259425377	0.835148137086632	37251	Agxt	9	alanine-glyoxylate aminotransferase
24794	0.0302316325363243	0.684693439352297	40659	Serpina3c	6	serine (or cysteine) proteinase inhibitor, clade A, member 3C
24795	-0.00130472917724767	0.994642334060611	111129	Serpina3n	6	serine (or cysteine) peptidase inhibitor, clade A, member 3N
24796	-0.0529063057515664	0.666554316607431	36108	Spn	1	sialophorin
24797	0.0276706433703362	0.836530913631628	819	Sst	11	somatostatin
24799	0.107768533110113	0.334861510054484	121568	Eef1a2	3	eukaryotic translation elongation factor 1 alpha 2
24800	-0.175261646274176	0.414535920553232	NA	NA	NA	NA
24803	-0.0932934140996196	0.549436157263313	7591	Vamp2	10	vesicle-associated membrane protein 2
24805	0.010718645178966	0.908987973976111	22516	Syt2	13	synaptotagmin II
24806	-0.00895088292863733	0.955028210633422	2394	Tac1	4	tachykinin, precursor 1
24807	0.00229902652593417	0.987377846845594	20288	Tacr1	4	tachykinin receptor 1
24808	0.0836577606704907	0.453876463455896	824	Tacr3	2	tachykinin receptor 3
24811	0.0743561759661127	0.71184885720646	495	Tap1	20	transporter 1, ATP-binding cassette, sub-family B (MDR/TAP)
24813	-0.343313082173101	0.493345888733166	37293	Tat	19	tyrosine aminotransferase
24816	-0.106461015093387	0.4070242167392	825	Tbxa2r	7	thromboxane A2 receptor
24817	0.125387224423932	0.149641452063232	459	Hnf1a	12	HNF1 homeobox A
24822	0.165056581502803	0.0433234776419117	2419	Tmbim6	7	transmembrane BAX inhibitor motif containing 6
24825	0.0229224256052216	0.772789112358268	68153	Tf	8	transferrin
24827	0.132632666396908	0.2540548160074	2431	Tgfa	4	transforming growth factor alpha
24828	0.0948820180207957	0.296877739655919	130459	Hist1h2aa	17	histone cluster 1, H2aa
24829	-0.0038089380297901	0.972973558223548	69356	Hist1h2ba	17	histone cluster 1, H2ba
24832	0.121661195131361	0.0809383986391356	4580	Thy1	8	Thy-1 cell surface antigen
24833	1.71128167138756	0.00142211153938378	68300	Spink3	18	serine peptidase inhibitor, Kazal type 3
24834	-0.074586521528901	0.579483321198071	NA	NA	NA	NA
24835	0.026148600539309	0.770704409957559	496	Tnf	20	tumor necrosis factor
24837	0.0780093543632701	0.26952593235724	68050	Tnnt2	13	troponin T type 2 (cardiac)
24838	0.0341750643833478	0.78557415960173	31405	Tnnt3	1	troponin T type 3 (skeletal, fast)
24839	0.051792305142774	0.620791272115755	2465	Tnp1	9	transition protein 1
24840	-0.0604683510527622	0.452131415684201	3958	Tnp2	10	transition protein 2
24841	-0.0272569210934632	0.786077428367807	NA	NA	NA	NA
24842	-0.0553066353283924	0.394764184575036	460	Tp53	10	tumor protein p53
24851	-0.00690963297286729	0.949116497306869	128637	Tpm1	8	tropomyosin 1, alpha
24852	-0.00676540941140402	0.972433612301945	74286	Tpm4	16	tropomyosin 4
24854	0.239237636173851	0.0252656242361988	1382	Clu	15	clusterin
24855	-0.0341344944649755	0.770036023756007	462	Tsc2	10	tuberous sclerosis 2
24856	-0.000754861660299255	0.993737648608659	317	Ttr	18	transthyretin
24862	0.105864910304472	0.278936983346205	NA	NA	NA	NA
24864	0.0606010309763878	0.610041942980978	55669	Pgc	9	progastricsin (pepsinogen C)
24867	0.102433833778615	0.326203829842176	NA	NA	NA	NA
24873	-0.0819413389866854	0.432616554973559	37297	Vdr	7	vitamin D (1,25- dihydroxyvitamin D3) receptor
24874	-0.14202790545738	0.0788048227348559	465	Vhl	4	von Hippel-Lindau tumor suppressor, E3 ubiquitin protein ligase
24875	0.0875295322955925	0.526581076845281	NA	NA	NA	NA
24877	5.84990335639191e-06	0.99992097513103	2542	Vsnl1	6	visinin-like 1
24881	0.0634579109384585	0.515315136180403	3963	Wnt1	7	wingless-type MMTV integration site family, member 1
24883	0.024663788715511	0.851761683065893	11536	Wt1	3	Wilms tumor 1
24886	0.038963827320635	0.674060265496719	55549	Tbxas1	4	thromboxane A synthase 1, platelet
24887	-0.0570216620656439	0.544107638062956	7242	Bax	1	Bcl2-associated X protein
24888	-0.0951927313598846	0.308779140891536	7639	Bcl2l1	3	Bcl2-like 1
24889	0.0477692217000136	0.675723761353835	37337	Cckar	14	cholecystokinin A receptor
24890	0.560537685682872	0.00768987156969786	47906	Esr1	1	estrogen receptor 1
24891	-0.320531666190856	0.075145865415094	113698	Abcb4	4	ATP-binding cassette, subfamily B (MDR/TAP), member 4
24894	-0.290176196846501	0.00888297000114933	69128	Cyp2a1	1	cytochrome P450, family 2, subfamily a, polypeptide 1
24895	0.051430542338899	0.675415482030005	NA	NA	NA	NA
24896	0.0625265994645599	0.366436494585271	NA	NA	NA	NA
24898	-0.00754706965961738	0.965333708167799	55547	Slc6a3	1	solute carrier family 6 (neurotransmitter transporter), member 3
24899	0.0771605550487635	0.464999381332882	7417	Smcp	2	sperm mitochondria-associated cysteine-rich protein
24902	-0.0454635508815446	0.940119207118091	37741	Sult2a6	1	sulfotransferase family 2A, dehydroepiandrosterone (DHEA)-preferring, member 6
24904	-0.148937639566149	0.163469724278991	20665	Slc22a1	1	solute carrier family 22 (organic cation transporter), member 1
24906	0.00494574727610697	0.966104699855877	83331	LOC24906	10	RoBo-1
24907	-0.00182070572405646	0.992453872079321	NA	NA	NA	NA
24908	0.316251686416198	0.280127636170366	32155	Dnajb9	6	DnaJ (Hsp40) homolog, subfamily B, member 9
24913	0.351716078019839	0.0587948136773953	5136	Pla2g16	1	phospholipase A2, group XVI
24915	0.0372465252761103	0.745819646394436	NA	NA	NA	NA
24916	0.0158374619323869	0.928349228038205	5176	Rnf112	10	ring finger protein 112
24917	0.032537712143645	0.860074076030623	1707	Kpnb1	10	karyopherin (importin) beta 1
24918	0.16562773243354	0.0779147556158382	20680	Stat5a	10	signal transducer and activator of transcription 5A
24919	0.0365334329502272	0.850487369394491	2556	Yy1	6	YY1 transcription factor
24922	-0.0160890636165512	0.902418430268266	633	Gabrb3	1	gamma-aminobutyric acid (GABA) A receptor, beta 3
24924	-0.0496547351147303	0.569377121294751	2117	Ptn	4	pleiotrophin
24925	0.108588268543341	0.460220693171253	20171	Adrb1	1	adrenoceptor beta 1
24926	-0.00744459823820431	0.956718582557154	86971	Ceacam3	1	carcinoembryonic antigen-related cell adhesion molecule 3
24929	-0.309844641228988	0.01931848528738	105703	Ptger3	2	prostaglandin E receptor 3 (subtype EP3)
24930	0.0629508673285279	0.498929961673551	1339	Cd8a	4	CD8a molecule
24931	0.0393967982919357	0.675415482030005	3621	Cd8b	4	CD8b molecule
24932	-0.0615883402292576	0.700513211826103	513	Cd4	4	Cd4 molecule
24933	-0.034508444319469	0.807096261399663	NA	NA	NA	NA
24934	-0.181857457419783	0.2540548160074	7209	Klrk1	4	killer cell lectin-like receptor subfamily K, member 1
24936	0.0874033466703814	0.442731783766135	20420	Cd9	4	CD9 molecule
24937	0.043292857202891	0.726357344411371	49244	Kap	4	kidney androgen regulated protein
24938	-0.057834162634828	0.693030989741455	21098	Grpr	X	gastrin releasing peptide receptor
24941	-0.0913620368257213	0.529335150341097	35	Atp7a	X	ATPase, Cu++ transporting, alpha polypeptide
24942	-0.159865109660879	0.112150986768103	334	Chm	X	choroideremia (Rab escort protein 1)
24943	0.0545593600857206	0.677970747220581	448	Plp1	X	proteolipid protein 1
24944	-0.0510240513381746	0.502811814295001	7809	Lamp2	X	lysosomal-associated membrane protein 2
24946	0.179996000020999	0.0701073616143551	NA	NA	NA	NA
24947	0.0027454722602176	0.986539049577709	20218	Gabra3	1	gamma-aminobutyric acid (GABA) A receptor, alpha 3
24948	-0.0135029541556726	0.926935985743264	1531	Fmr1	1	fragile X mental retardation 1
24949	0.159063356022681	0.171447859966905	48483	Syn1	X	synapsin I
24950	-0.0469406286144967	0.9393667739829	37426	Srd5a1	17	steroid-5-alpha-reductase, alpha polypeptide 1 (3-oxo-5 alpha-steroid delta 4-dehydrogenase alpha 1)
24952	0.114808082361605	0.235388501462543	1553	Gcg	3	glucagon
24953	-0.078335354195886	0.484156085233397	131	Gcgr	10	glucagon receptor
24954	0.0178458167870481	0.882546883168726	20090	Insr	12	insulin receptor
24957	-0.539146553471703	0.0108843222708465	NA	NA	NA	NA
24959	0.0498856890259596	0.526907968119124	56228	Pgam2	14	phosphoglycerate mutase 2 (muscle)
24962	0.0732665094093523	0.756354011729598	1432	Cth	2	cystathionase (cystathionine gamma-lyase)
24963	-0.0571240483121489	0.619084571203352	NA	NA	NA	NA
24967	0.287010823793951	0.101907455507278	2094	Psmb9	20	proteasome (prosome, macropain) subunit, beta type, 9
24974	-0.312619358738548	0.382475784742579	NA	NA	NA	NA
25007	0.0923376753021063	0.292898301573405	NA	NA	NA	NA
25008	0.0838800886957554	0.320499437373533	497	Lta	20	lymphotoxin alpha
25009	-0.00121555741877621	0.995517955321369	4587	Vars	20	valyl-tRNA synthetase
25012	0.0824076443206323	0.414145619864355	13311	Snap25	3	synaptosomal-associated protein 25
25013	-0.00728100999705372	0.954619070692221	49325	Semg1	3	semenogelin I
25014	0.526656731181973	0.000360932396511279	6	Acat1	8	acetyl-CoA acetyltransferase 1
25017	0.0989946609814556	0.214753163305879	20100	Myo5a	8	myosin VA
25019	-0.142298893868514	0.144293286519617	37483	Xrcc6	7	X-ray repair complementing defective repair in Chinese hamster cells 6
25021	-0.00359770474614063	0.984345365283033	526	Itgam	1	integrin, alpha M
25022	-0.340942260364716	0.00922240230024353	22566	Fgfr2	1	fibroblast growth factor receptor 2
25023	-0.287952078237738	0.0106596026283136	56424	Prkcb	1	protein kinase C, beta
25024	0.205238564912813	0.0226691874084045	20081	Gipr	1	gastric inhibitory polypeptide receptor
25026	-0.0665512391919902	0.334476504832329	873	Adm	1	adrenomedullin
25028	0.116510757963097	0.246527783610151	20	Ampd1	2	adenosine monophosphate deaminase 1
25029	-0.0108702737178943	0.960680772119232	21179	Calcrl	3	calcitonin receptor-like
25030	1.11036382772767e-05	0.999913476377916	NA	NA	NA	NA
25031	-0.0401140037332173	0.707099524275506	8471	Plcb4	3	phospholipase C, beta 4
25033	-0.0157127090135178	0.850495569563195	820	Sstr1	6	somatostatin receptor 1
25035	-0.00454019479619916	0.978665984618556	47921	Cyb5r3	7	cytochrome b5 reductase 3
25037	0.0780962139081796	0.241805084150054	32040	Mobp	8	myelin-associated oligodendrocyte basic protein
25040	0.0222528777370803	0.844243849311839	3043	Gip	10	gastric inhibitory polypeptide
25041	-0.0203695977235219	0.893389049528286	3975	P2rx6	11	purinergic receptor P2X, ligand-gated ion channel, 6
25043	-0.0508152026990514	0.82069103428972	73880	Eln	12	elastin
25044	-0.0942466957798231	0.851446514674799	38235	Sds	12	serine dehydratase
25047	-0.0273321330604288	0.780174028512562	1516	Fcer1a	13	Fc fragment of IgE, high affinity I, receptor for; alpha polypeptide
25048	-0.306361071386002	0.0626570883591048	68097	Klkb1	16	kallikrein B, plasma 1
25049	-0.0596169023296049	0.477849876789628	281	Atxn1	17	ataxin 1
25050	0.10011685448697	0.277179547016274	100780	Camk4	18	calcium/calmodulin-dependent protein kinase IV
25051	0.0285151572882718	0.725362633412507	1558	Glp1r	20	glucagon-like peptide 1 receptor
25053	0.158403128514328	0.0394716725386707	130660	Cyp2d2	7	cytochrome P450, family 2, subfamily d, polypeptide 2
25054	0.0350034983963328	0.643542838776555	4504	Ntrk2	17	neurotrophic tyrosine kinase, receptor, type 2
25055	0.0482730733396259	0.855941108539882	37277	Lipa	1	lipase A, lysosomal acid, cholesterol esterase
25056	0.949114531029115	0.000106879864268291	2175	Rbp1	8	retinol binding protein 1, cellular
25058	0.0354320199698037	0.665951919593505	NA	NA	NA	NA
25059	-0.128402518436739	0.172583952948094	37273	Hk2	4	hexokinase 2
25061	0.0396732652719791	0.707167718405345	3222	Crabp1	8	cellular retinoic acid binding protein 1
25062	-0.687846286097143	0.000223683201467711	352	Gpd2	3	glycerol-3-phosphate dehydrogenase 2, mitochondrial
25065	-0.000671344198107438	0.995853874122592	286	Slc12a1	3	solute carrier family 12 (sodium/potassium/chloride transporter), member 1
25066	0.0784742425877178	0.484820214932847	79541	PVR	1	poliovirus receptor
25069	0.0814813897331526	0.482995631298083	949	Tnfrsf8	5	tumor necrosis factor receptor superfamily, member 8
25073	-0.419393899141104	0.0146975234092632	21132	Scarb1	12	scavenger receptor class B, member 1
25075	0.0274368311995321	0.69733066097643	669	Htr1b	8	5-hydroxytryptamine (serotonin) receptor 1B, G protein-coupled
[truncated: 10,561 more rows]
