# Supplementary material for: Cross-species transcriptomic analysis elucidates constitutive aryl hydrocarbon receptor activity
Source: BMC Genomics. 2014 Dec 3;15(1):1053. doi: 10.1186/1471-2164-15-1053 (PMC4301818; doi:10.1186/1471-2164-15-1053)
Supplement: Supplementary file 10 — Additional file 10: Table S4: Annotated Genes and Fold Changes: Rat, Adipose. The log2 fold changes (M) and q-values of all 12,560 unique and sorted Entrez Gene IDs (GeneID) are listed. Useful gene information are provided where available, including gene symbol (Symbol), chromosome, HomoloGene ID (HID) and gene full name (FullName). (TXT 1 MB) [file 12864_2014_6766_MOESM10_ESM.txt]

GeneID	log2-Fold	q.value	HID	GeneSymbol	Chromosome	FullName
100036582	-0.171100469077385	0.401001075333219	NA	NA	NA	NA
100036765	0.0663946288517732	0.517645530604643	11848	Ccdc92	12	coiled-coil domain containing 92
100049583	0.00584811881565717	0.977349624157564	7982	Trex1	8	three prime repair exonuclease 1
100125361	-0.0403249167476476	0.566644321342075	64827	Zfp867	10	zinc finger protein 867
100125362	0.0209590844145424	0.788428079380915	52281	LOC100125362	8	hypothetical protein LOC100125362
100125364	0.167777933612657	0.254095205049506	57051	LOC100125364	1	hypothetical protein LOC100125364
100125365	-0.0869753425304669	0.473769075073243	NA	NA	NA	NA
100125367	-0.0105096544732897	0.90712771427129	17592	LOC100125367	13	hypothetical protein LOC100125367
100125370	-0.191206821166345	0.112746505575102	49724	Nadk	5	NAD kinase
100125373	-0.143549357435697	0.264584557064652	9821	Pnrc2	5	proline-rich nuclear receptor coactivator 2
100125374	-0.162515221356904	0.138590258844506	50671	Adat3	7	adenosine deaminase, tRNA-specific 3
100125377	0.0103076560331363	0.923629656330856	NA	NA	NA	NA
100145871	-0.0246479739425141	0.868210248000447	68076	Adh5	2	alcohol dehydrogenase 5 (class III), chi polypeptide
100147704	0.0647411458894585	0.482316413946335	129879	Usp43	10	ubiquitin specific peptidase 43
100151767	0.0734091355184017	0.441180330596783	41233	LOC100151767	8	hypothetical LOC100151767
100158232	-0.0855331764886431	0.347343069659719	49280	Zfp9	4	zinc finger protein 9
100158233	0.058819846006128	0.515144339926034	38085	Slc35a2	X	solute carrier family 35 (UDP-galactose transporter), member A2
100174909	-0.1910875370877	0.109200612870319	129924	Smim11	11	small integral membrane protein 11
100174910	-0.592791543125756	0.0255698039269758	35412	LOC100174910	18	glutaredoxin-like protein
100188932	0.118228475124603	0.422260315841382	NA	NA	NA	NA
100188933	-0.0148454188284841	0.848331686726091	84685	Fam229b	20	family with sequence similarity 229, member B
100188937	-0.0204440325621817	0.939243770117994	81691	Cox7c	2	cytochrome c oxidase, subunit VIIc
100188944	-0.0275606658227456	0.79020281247787	75045	Pnkd	9	paroxysmal nonkinesigenic dyskinesia
100189544	-0.0693923795081695	0.487501760020972	18397	Nrn1l	19	neuritin 1-like
100190936	0.020282775602567	0.838255129667309	11112	Rnf123	8	ring finger protein 123
100192313	-0.0921681736546152	0.373753835819166	115930	Atxn7l3b	7	ataxin 7-like 3B
100192314	-0.0392757869406859	0.722549962678928	NA	NA	NA	NA
100196907	-0.145582703516615	0.566977733353041	3583	RGD1310313	5	similar to RIKEN cDNA 1110001M20
100216475	-0.0564139748225552	0.453779713616929	68120	Hexdc	10	hexosaminidase (glycosyl hydrolase family 20, catalytic domain) containing
100233176	-0.103602811754955	0.430303571477365	53430	LOC100233176	6	hypothetical protein LOC100233176
100270669	0.0181255287689277	0.83754823501352	11955	Riiad1	2	regulatory subunit of type II PKA R-subunit (RIIa) domain containing 1
100270678	-0.0872681105406379	0.449725285794519	71040	Spns2	10	spinster homolog 2
100294508	-0.233010859759533	0.238195266424509	11764	LOC100294508	5	dyslexia susceptibility 2-like
100301568	0.0594246619808088	0.856412509477959	NA	NA	NA	NA
100302372	-0.0594733867577357	0.694587934987485	124386	LOC100302372	13	hypothetical protein LOC100302372
100302373	-0.0216102059340946	0.881858084036218	130005	Ctxn2	3	cortexin 2
100302447	-0.0622398691670245	0.741897573517888	9520	Cox16	6	COX16 cytochrome c oxidase assembly homolog (S. cerevisiae)
100302453	-0.136803350620395	0.417166782954833	41092	Mettl9	1	methyltransferase like 9
100303643	0.0830626882902168	0.581019060849527	68369	Fcgbp	1	Fc fragment of IgG binding protein
100310845	-0.234966813190725	0.168874230788777	7586	Kdm6a	X	lysine (K)-specific demethylase 6A
100310874	0.0807903646898618	0.426618914544736	49519	Parpbp	7	PARP1 binding protein
100359435	-0.154915119859721	0.270672904101753	NA	NA	NA	NA
100359478	0.0565121985253576	0.693879913094703	7014	Tstd1	13	thiosulfate sulfurtransferase (rhodanese)-like domain containing 1
100359484	-0.10303153242136	0.228161930400497	72200	Zfp628	1	zinc finger protein 628
100359529	0.0807595399869658	0.46949248826579	6607	Immp2l	6	IMP2 inner mitochondrial membrane peptidase-like (S. cerevisiae)
100359541	-0.0737098032177581	0.389298273673992	NA	NA	NA	NA
100359592	-0.0124954548348999	0.923672884055022	53493	Palm3	19	paralemmin 3
100359595	-0.00979827345259121	0.939042151728415	51889	Tbc1d32	20	TBC1 domain family, member 32
100359678	0.0502017872234983	0.477193887069541	131587	Armcx4	X	armadillo repeat containing, X-linked 4
100359753	-0.0061760084955278	0.966764545119115	16205	Dnaaf3	1	dynein, axonemal, assembly factor 3
100359767	0.0545847915482076	0.462860953550858	NA	NA	NA	NA
100359823	-0.00846283248335933	0.917826470804742	41626	Tmem167a	2	transmembrane protein 167A
100359832	0.078950656352391	0.555874378019018	NA	NA	NA	NA
100359861	-0.0728836508501738	0.449807902378437	90075	Smim15	2	small integral membrane protein 15
100359865	0.104528970548726	0.491567864775132	128734	Hrct1	5	histidine rich carboxyl terminus 1
100359879	0.151575144661341	0.192007355298027	108152	Tmem91	1	transmembrane protein 91
100359945	-0.0738823352445337	0.75617191599806	129715	LOC100359945	2	rCG41562-like
100359946	0.0113777065086973	0.905790950745423	NA	NA	NA	NA
100359967	0.0241960145725777	0.756286569804023	NA	NA	NA	NA
100359977	-0.0819187288348555	0.668948706660198	19231	LOC100359977	5	sialomucin core protein 24-like
100359980	0.0424559790970251	0.6979072776969	86887	LOC100359980	7	myosin, light chain 6B, alkali, smooth muscle and non-muscle
100359982	-0.0598256356138034	0.751599544267899	NA	NA	NA	NA
100360017	-0.069010184416058	0.788272112664268	NA	NA	NA	NA
100360066	0.152135462836705	0.392713639808261	121902	Evi5	14	ecotropic viral integration site 5
100360077	0.118570320857035	0.358872999089024	4630	Znhit1	12	zinc finger, HIT-type containing 1
100360100	-0.0517417008804806	0.555155856786015	35415	Taf3	17	TAF3 RNA polymerase II, TATA box binding protein (TBP)-associated factor
100360120	-0.0145545244716629	0.92124453699239	130035	LOC100360120	4	hypothetical protein LOC100360120
100360128	0.0198612820248467	0.876143553832072	NA	NA	NA	NA
100360165	0.090033462580104	0.384188259911003	NA	NA	NA	NA
100360180	0.0872912172577767	0.297441789101745	68268	LOC100360180	5	6-phosphogluconate dehydrogenase, decarboxylating-like
100360205	0.29361644765773	0.302217830106107	75052	LOC100360205	16	palladin
100360244	0.0749985126942709	0.368832604645325	NA	NA	NA	NA
100360302	0.0191718574005773	0.91461905933355	10533	Sec16a	3	SEC16 homolog A (S. cerevisiae)
100360307	0.0309864646248936	0.674978018998033	85169	Fam83g	10	family with sequence similarity 83, member G
100360334	-0.0428993343879442	0.65497004821795	131209	Fhod3	18	formin homology 2 domain containing 3
100360342	0.0964215462350575	0.697443948722634	149	LOC100360342	6	mutS homolog 6
100360406	-0.01219078855571	0.91538278459994	5576	Tsr1	10	TSR1, 20S rRNA accumulation, homolog (S. cerevisiae)
100360412	0.00277160583803049	0.97978623079102	7293	LOC100360412	17	DnaJ (Hsp40) homolog, subfamily C, member 1-like
100360417	-0.132198129016949	0.501661451492684	NA	NA	NA	NA
100360470	0.0513053326184938	0.643704460130585	NA	NA	NA	NA
100360501	-0.00425951369891742	0.973102257358508	NA	NA	NA	NA
100360533	0.0176485681367575	0.883019745412002	11720	Fam57a	10	family with sequence similarity 57, member A
100360582	0.0217073127337004	0.787457444960403	NA	NA	NA	NA
100360606	-0.0917474004672041	0.313450875990222	NA	NA	NA	NA
100360613	0.3852345356475	0.308439854357111	NA	NA	NA	NA
100360772	-0.015333613148873	0.89085077935274	122805	LOC100360772	1	-
100360777	-0.026320505688294	0.918220111810478	51864	Mroh8	3	maestro heat-like repeat family member 8
100360867	-0.016678333534009	0.904843669854306	50340	Ypel1	11	yippee-like 1 (Drosophila)
100360872	1.53961060595087	0.0228007672019728	130645	Mcpt1l1	15	mast cell protease 1-like 1
100360880	-0.0444714996461961	0.820273897853685	31403	Fosb	1	FBJ osteosarcoma oncogene B
100360908	-0.0913409565121741	0.580865326888526	129506	LOC100360908	16	Pde4c protein-like
100360914	0.0229982614850348	0.897169363790274	117451	Fbxw7	2	F-box and WD repeat domain containing 7, E3 ubiquitin protein ligase
100360933	0.0877485233874822	0.28321559734128	NA	NA	NA	NA
100360936	-0.0467360155387668	0.514050032240527	11957	Anapc16	20	anaphase promoting complex subunit 16
100360982	-0.00423870323844611	0.963825914876324	4747	Relb	1	v-rel avian reticuloendotheliosis viral oncogene homolog B
100361053	0.145415299807802	0.528077387732071	3895	Hbq1b	10	hemoglobin, theta 1B
100361114	-0.0961965413052699	0.412123593843009	128742	Zfp869	16	zinc finger protein 869
100361133	-0.227953893528226	0.383085748546673	49312	Mycbp	5	Myc binding protein
100361138	-0.0175025800639341	0.859953236225231	20352	Dgkq	14	diacylglycerol kinase, theta
100361147	0.00583729073138262	0.971863342539743	66298	LOC100361147	4	rCG29620-like
100361188	-0.1052993145074	0.270613424849273	44219	Lyrm5	4	LYR motif containing 5
100361261	0.0905752598890928	0.276686600813193	NA	NA	NA	NA
100361269	-0.044172872355376	0.682739565496162	2325	Snrpa1	1	small nuclear ribonucleoprotein polypeptide A'
100361294	-0.0191039699880591	0.896359573762214	20712	Tyk2	8	tyrosine kinase 2
100361323	0.064960202295854	0.54857569182502	77850	Astn2	5	astrotactin 2
100361389	-0.0479809464725269	0.61267693166755	19144	Fam171a2	10	family with sequence similarity 171, member A2
100361417	-0.167383274975316	0.298563777272102	4368	Tbcd	10	tubulin folding cofactor D
100361436	-0.0204456131923969	0.926553585350256	NA	NA	NA	NA
100361444	0.963210303985127	0.0934589691784881	83285	LOC100361444	8	rCG31799-like
100361486	0.0620145000466312	0.4924033595597	NA	NA	NA	NA
100361506	0.00691675975336015	0.94803608826313	31589	Armc3	17	armadillo repeat containing 3
100361517	0.01956720904706	0.818470476497433	11980	Psmg3	12	proteasome (prosome, macropain) assembly chaperone 3
100361542	-0.166341158608136	0.674514804207048	NA	NA	NA	NA
100361558	-0.0444367673719297	0.557908903440974	NA	NA	NA	NA
100361568	0.410307255972651	0.217080045186993	8345	Hilpda	4	hypoxia inducible lipid droplet-associated
100361571	-0.148217302286483	0.271028948443642	128724	Krtap1-1	10	keratin associated protein 1-1
100361574	-0.115504828264969	0.476095320915753	NA	NA	NA	NA
100361584	-0.0192138553802472	0.791672702458497	NA	NA	NA	NA
100361585	-0.0449561126910041	0.553785981599042	NA	NA	NA	NA
100361588	-0.0808253146814604	0.700235253821736	124480	Wdr95	12	WD40 repeat domain 95
100361631	-0.00502994393763423	0.985576070194824	106612	Zmym6nb	5	ZMYM6 neighbor
100361647	0.0636518426665553	0.505321900799561	5218	Galnt6	7	UDP-N-acetyl-alpha-D-galactosamine:polypeptide N-acetylgalactosaminyltransferase 6 (GalNAc-T6)
100361660	0.00679149195843287	0.938913656626446	131031	Zfp617	16	zinc finger protein 617
100361672	0.0119871779241043	0.911343882618104	77965	Zc2hc1b	1	zinc finger, C2HC-type containing 1B
100361684	-0.157275645540296	0.192191711892572	NA	NA	NA	NA
100361706	-0.0929134643058998	0.628498727515013	NA	NA	NA	NA
100361765	0.245577916133525	0.218803568558477	37584	Hoxb2	10	homeobox B2
100361830	-0.00553926908672153	0.966086599508063	8183	LOC100361830	9	translocating chain-associating membrane protein 2
100361884	0.0207820179660727	0.782350343240156	NA	NA	NA	NA
100361891	-0.260027154224262	0.426571827534015	NA	NA	NA	NA
100361907	0.0103478723073707	0.913464704449319	NA	NA	NA	NA
100361913	-0.0174532347449112	0.967490878797487	130763	LOC100361913	1	rCG54286-like
100361915	0.00143048045646932	0.994720014487323	34675	Vps51	1	vacuolar protein sorting 51 homolog (S. cerevisiae)
100361923	-0.000307724893899852	0.997153078297995	69103	Ikzf4	7	IKAROS family zinc finger 4
100361928	-0.0458182702414769	0.507685082183534	44245	Tmem198	9	transmembrane protein 198
100361939	-0.0231941933074395	0.891329580321592	32666	Rnaseh2c	1	ribonuclease H2, subunit C
100361960	-0.0159814324954732	0.840304501902	130780	Cox7b2	14	cytochrome c oxidase subunit VIIb2
100362102	-0.0329226144676404	0.716797560812077	100207	Lsm14b	3	LSM14B, SCD6 homolog B (S. cerevisiae)
100362109	0.0315374851688182	0.737271963960169	130065	LOC100362109	7	hypothetical protein LOC100362109
100362120	-0.0217344272852662	0.880972043758788	85555	Tex40	1	testis expressed 40
100362121	-0.0789669504120072	0.483519355461654	83	Ddb2	3	damage specific DNA binding protein 2
100362124	-0.162869538865278	0.311309415068922	40979	Ift140	10	intraflagellar transport 140
100362155	0.0488918841200405	0.740107681189034	32791	Cyhr1	7	cysteine/histidine-rich 1
100362255	0.0982313492484526	0.713307287731924	19815	RGD1562101	2	similar to very large G-protein coupled receptor 1
100362283	-0.0747964558393193	0.456451214863717	18680	Tmem52	5	transmembrane protein 52
100362321	-0.0507439982350419	0.751939429891904	26703	Smim19	16	small integral membrane protein 19
100362324	0.0095250845832382	0.949655143999252	10387	LOC100362324	2	DEAH (Asp-Glu-Ala-His) box polypeptide 29
100362331	0.115526010181436	0.304379905109857	49614	Ndufa4l2	7	NADH dehydrogenase (ubiquinone) 1 alpha subcomplex, 4-like 2
100362333	0.052422982396287	0.773732447534561	NA	NA	NA	NA
100362342	-0.0494986671688187	0.674025474700797	130777	LOC100362342	1	rCG47764-like
100362346	0.0411750258492871	0.912781853035274	14282	Mta3	6	metastasis associated 1 family, member 3
100362347	0.15331278680568	0.24055773066178	NA	NA	NA	NA
100362423	-0.167170391128193	0.160908860204986	NA	NA	NA	NA
100362458	-0.0443374306169977	0.589820464711756	NA	NA	NA	NA
100362471	0.000473783407795025	0.995594917150703	19885	Tmem240	5	transmembrane protein 240
100362495	-0.019673355401741	0.800972404420313	18969	Haus5	1	HAUS augmin-like complex, subunit 5
100362547	-0.0533282028139874	0.650584669386694	49141	LOC100362547	15	adaptor protein complex AP-1, gamma 2 subunit
100362548	-0.0305714099021994	0.857627050469639	7105	LOC100362548	15	rCG52086-like
100362554	-0.0809263203519119	0.516658369204481	106591	Fam105b	2	family with sequence similarity 105, member B
100362634	0.0985417125795731	0.72789977422817	86893	Kmt2d	X	lysine (K)-specific methyltransferase 2D
100362678	-0.0536500492591427	0.511176294727578	32627	Epc1	17	enhancer of polycomb homolog 1 (Drosophila)
100362733	-0.235966074647591	0.503373474393276	130703	Irgm2	10	immunity-related GTPase family M member 2
100362764	0.0589058489064307	0.644893586003779	12196	Ddx55	12	DEAD (Asp-Glu-Ala-Asp) box polypeptide 55
100362805	-0.0334390772975457	0.925882165311215	11125	Txndc5	17	thioredoxin domain containing 5 (endoplasmic reticulum)
100362814	-0.010576291546192	0.946199725224782	115928	LOC100362814	3	hypothetical protein LOC100362814
100362817	-0.0525349697313482	0.719262163600031	52147	Cdrt4	10	CMT1A duplicated region transcript 4
100362819	0.0631024183388575	0.61759456239005	22907	LOC100362819	12	autism susceptibility candidate 2-like
100362836	0.0927256698154411	0.620456058891523	41728	Poc1b	7	POC1 centriolar protein B
100362915	0.223559041350159	0.266116751269157	NA	NA	NA	NA
100362922	0.0701648599375275	0.449436019750175	NA	NA	NA	NA
100362940	0.13863128055548	0.386697493554593	43132	Snx21	3	sorting nexin family member 21
100362980	-0.0199508259636287	0.8669575884818	NA	NA	NA	NA
100363000	0.0552279007545708	0.668777413585433	NA	NA	NA	NA
100363005	0.0846962407571681	0.663514533907539	31363	LOC100363005	1	rCG32052-like
100363065	-0.0382256413926747	0.722269619813647	87241	LOC100363065	12	zinc finger protein 11
100363145	0.179004468228511	0.288093281281898	9035	Stab1	16	stabilin 1
100363171	0.039995112470157	0.569098831678056	NA	NA	NA	NA
100363236	-0.112491979918492	0.389584923889566	NA	NA	NA	NA
100363248	0.0582422784547321	0.533762059154819	28227	LOC100363248	1	Temporarily Assigned Gene name family member (tag-241)-like
100363253	0.0195229415650715	0.828327109570515	8158	LOC100363253	1	5'-nucleotidase, cytosolic II
100363266	-0.109778999365224	0.456070392022651	NA	NA	NA	NA
100363275	0.0230769931804859	0.907588164618662	NA	NA	NA	NA
100363276	0.045127804721286	0.747432438202842	7630	Arhgap6	X	Rho GTPase activating protein 6
100363298	-0.053676697617882	0.614870171071134	NA	NA	NA	NA
100363310	0.477288966143272	0.0767059296031551	41866	Cystm1	18	cysteine-rich transmembrane module containing 1
100363332	0.0757915636460647	0.592938554348802	13024	LOC100363332	12	caspase recruitment domain family, member 11
100363361	-0.0806078623759587	0.458001465279859	10827	LOC100363361	2	zinc finger protein 687-like
100363376	-0.112599515752285	0.307395765396191	41350	Cmc2	19	COX assembly mitochondrial protein 2
100363441	-0.400345270304255	0.134110224776162	NA	NA	NA	NA
100363484	0.0248903022283491	0.739352501567017	12698	LOC100363484	2	DNA-damage-inducible transcript 4-like protein-like
100363509	-0.00500157966150461	0.973832328653702	16952	LOC100363509	5	transmembrane protein 125-like
100363521	-0.159567637862873	0.42277010911509	NA	NA	NA	NA
100363539	-0.117832016498546	0.5087872963844	81733	Mrpl33	6	mitochondrial ribosomal protein L33
100364165	0.0389602816321881	0.761359666151317	NA	NA	NA	NA
100364359	0.0498095943074546	0.542108082786472	NA	NA	NA	NA
100364568	-0.0551182680647546	0.550590346348817	NA	NA	NA	NA
100365289	-0.181922016464807	0.227695816032302	NA	NA	NA	NA
100365370	-0.0968263204694075	0.43772168523539	NA	NA	NA	NA
100365450	-0.138490251846179	0.290685470806475	NA	NA	NA	NA
100365504	-0.0437677065749806	0.659988632822661	NA	NA	NA	NA
100365542	0.0598670996905701	0.628498727515013	NA	NA	NA	NA
100365872	0.000406634020139407	0.997153078297995	NA	NA	NA	NA
100366017	-0.0884319505705324	0.469436847046599	NA	NA	NA	NA
100366121	0.0257602552597325	0.887417196095008	NA	NA	NA	NA
100366237	-0.0492074698264489	0.752445370698465	NA	NA	NA	NA
100529260	0.0141405076531278	0.944432822501935	NA	NA	NA	NA
100534597	0.106416526841041	0.329451453539903	NA	NA	NA	NA
100568448	-0.328289180688026	0.372922867535456	NA	NA	NA	NA
100909396	0.0118927957538082	0.919123447811753	NA	NA	NA	NA
100909405	-0.0361237850261338	0.714718622945617	NA	NA	NA	NA
100909471	-0.167420831106433	0.390061392374566	NA	NA	NA	NA
100909479	-0.053284488962003	0.482927181160267	NA	NA	NA	NA
100909490	-0.144257163418281	0.139594602918895	NA	NA	NA	NA
100909523	-0.0424185521630029	0.775797502932126	NA	NA	NA	NA
100909529	0.16007562021521	0.209758348245456	NA	NA	NA	NA
100909537	0.00778739239130033	0.936637557766157	NA	NA	NA	NA
100909539	-0.262919365931079	0.39456614793799	NA	NA	NA	NA
100909559	0.0582087311083646	0.413072052006493	NA	NA	NA	NA
100909598	-0.0657268532619	0.588994479355995	NA	NA	NA	NA
100909614	0.0306217382293728	0.711350586806792	NA	NA	NA	NA
100909619	-0.00929863200663394	0.961523164926246	NA	NA	NA	NA
100909629	0.00635670354027873	0.966105105554563	NA	NA	NA	NA
100909637	-0.0102315369340218	0.940078020096014	NA	NA	NA	NA
100909675	0.0748916710717715	0.452250797804566	NA	NA	NA	NA
100909676	-0.181495178151738	0.156854797709197	NA	NA	NA	NA
100909684	-0.101052514183361	0.47783605220482	NA	NA	NA	NA
100909729	0.104710083868974	0.3224615049672	NA	NA	NA	NA
100909739	-0.00799788734908802	0.950713238337324	NA	NA	NA	NA
100909748	-0.011635445885255	0.935309754347077	NA	NA	NA	NA
100909757	0.0138604120731518	0.854804199348335	NA	NA	NA	NA
100909763	0.0803536641253837	0.716351814914165	NA	NA	NA	NA
100909776	-0.00849956503550064	0.928819148222595	NA	NA	NA	NA
100909788	-0.557204676325451	0.0720664092051733	NA	NA	NA	NA
100909793	-0.0579517584100318	0.60695110854576	NA	NA	NA	NA
100909803	-0.0134219622440082	0.945667539487692	NA	NA	NA	NA
100909860	-0.0662385544230721	0.658382120386855	NA	NA	NA	NA
100909866	0.0593522583547017	0.407802441893119	NA	NA	NA	NA
100909872	0.0724860411777009	0.548728924454686	NA	NA	NA	NA
100909876	-0.0533979364499837	0.785184541439317	NA	NA	NA	NA
100909886	0.0024161372171374	0.976096046215552	NA	NA	NA	NA
100909892	0.075239487357825	0.749429841361618	NA	NA	NA	NA
100909904	0.0451742610795902	0.592253691615193	NA	NA	NA	NA
100909909	0.0562665828275541	0.650584669386694	NA	NA	NA	NA
100909912	-0.0350598665196511	0.693729398360865	NA	NA	NA	NA
100909928	-0.00471138776129632	0.980160907606776	NA	NA	NA	NA
100909941	0.00352310883603213	0.97978623079102	NA	NA	NA	NA
100909946	0.0168900030786672	0.926938617782138	NA	NA	NA	NA
100909952	-0.0627221387944044	0.436732186015825	NA	NA	NA	NA
100909970	0.0391205733272839	0.592329588570717	NA	NA	NA	NA
100909972	-0.038758969034892	0.805408788506622	NA	NA	NA	NA
100909997	-0.0487945502007214	0.784831694374981	NA	NA	NA	NA
100910110	0.0279628559426257	0.740848365520186	NA	NA	NA	NA
100910119	-0.0585502918317644	0.529577797648413	NA	NA	NA	NA
100910189	0.0869600408388091	0.320468303844832	NA	NA	NA	NA
100910201	0.0749360318225119	0.295202266084622	NA	NA	NA	NA
100910212	0.0689677116657812	0.576258481776563	NA	NA	NA	NA
100910226	0.0784248819655868	0.648311524149985	NA	NA	NA	NA
100910229	0.105665561421446	0.389675234521921	NA	NA	NA	NA
100910237	0.0919874676881811	0.323301085233408	NA	NA	NA	NA
100910304	0.105241598969863	0.266273833078896	NA	NA	NA	NA
100910319	0.00537601275865018	0.973839926742748	NA	NA	NA	NA
100910327	-0.0120271492518231	0.877056953743829	NA	NA	NA	NA
100910332	0.864248536449817	0.149014757070741	NA	NA	NA	NA
100910342	0.0564146701884614	0.592329588570717	NA	NA	NA	NA
100910348	0.107529143135956	0.295641520806921	NA	NA	NA	NA
100910359	0.0737970311825302	0.397399954337434	NA	NA	NA	NA
100910374	-0.0345468257656529	0.674025474700797	NA	NA	NA	NA
100910396	0.0377817583624349	0.865780980971938	NA	NA	NA	NA
100910406	-0.292433659782297	0.229263150433974	NA	NA	NA	NA
100910424	0.0527486656692533	0.555502151243613	NA	NA	NA	NA
100910433	0.0327000294806208	0.87944538749943	NA	NA	NA	NA
100910434	-0.00132139130151909	0.991505796588716	NA	NA	NA	NA
100910460	-0.0189657158873713	0.865379302932262	NA	NA	NA	NA
100910487	0.0137412009451205	0.881858084036218	NA	NA	NA	NA
100910507	-0.0270740041425217	0.846439077149656	NA	NA	NA	NA
100910524	-0.0768181896286348	0.424405007511899	NA	NA	NA	NA
100910532	0.0302136910946427	0.877248192440034	NA	NA	NA	NA
100910536	0.0368461862865193	0.628498727515013	NA	NA	NA	NA
100910554	0.0495776847345288	0.614100693263363	NA	NA	NA	NA
100910558	-0.192865598170387	0.37367330876423	NA	NA	NA	NA
100910561	-0.0854780874059129	0.475960348122665	NA	NA	NA	NA
100910570	0.0144105805914201	0.843969091096275	NA	NA	NA	NA
100910572	-0.0180920900026624	0.890179167812232	NA	NA	NA	NA
100910573	0.173329618131875	0.417269287187439	NA	NA	NA	NA
100910596	-0.172522059370417	0.0892307082435537	NA	NA	NA	NA
100910603	-0.164692019219103	0.401001075333219	NA	NA	NA	NA
100910632	0.0828417473555172	0.422260315841382	NA	NA	NA	NA
100910638	-0.11882575144783	0.380739075284503	NA	NA	NA	NA
100910644	0.000915117755723394	0.991505796588716	NA	NA	NA	NA
100910650	0.0300070843455158	0.697443948722634	NA	NA	NA	NA
100910655	0.323284619880381	0.217080045186993	NA	NA	NA	NA
100910689	0.0156155156222626	0.865379302932262	NA	NA	NA	NA
100910729	0.0015073459201238	0.98722243110002	NA	NA	NA	NA
100910745	-0.0119578264061371	0.909992487651893	NA	NA	NA	NA
100910749	-0.0841069508901935	0.42919195280611	NA	NA	NA	NA
100910751	-0.303897852673561	0.0892377322298437	NA	NA	NA	NA
100910753	-0.127090168665057	0.578762305255438	NA	NA	NA	NA
100910762	-0.0601400674868895	0.792957636395861	NA	NA	NA	NA
100910774	-0.040105613743143	0.648469238664269	NA	NA	NA	NA
100910776	-0.12145875349952	0.785637462973015	NA	NA	NA	NA
100910786	-0.0815007734038673	0.812505940042827	NA	NA	NA	NA
100910792	-0.0420853933705594	0.705541623109194	NA	NA	NA	NA
100910809	0.0464150291449634	0.597644150920674	NA	NA	NA	NA
100910821	0.0637813244603649	0.624071788114178	NA	NA	NA	NA
100910826	0.092739265154508	0.439138276111871	NA	NA	NA	NA
100910827	-0.271956689279363	0.363852063359854	NA	NA	NA	NA
100910845	0.0108678853772419	0.901766028042918	NA	NA	NA	NA
100910867	0.00604956680896862	0.98088515844321	NA	NA	NA	NA
100910872	0.221796037212935	0.086510381497409	NA	NA	NA	NA
100910900	-0.000456438579922391	0.998397387674033	NA	NA	NA	NA
100910903	-0.0237592099268502	0.865379302932262	NA	NA	NA	NA
100910940	-0.171673854186489	0.478623791936717	NA	NA	NA	NA
100910949	-0.00233520006641363	0.97978623079102	NA	NA	NA	NA
100910970	0.0883709440723139	0.383061003821652	NA	NA	NA	NA
100910973	-0.0589335090545138	0.805408788506622	NA	NA	NA	NA
100910975	-0.0509689519697814	0.55522333738602	NA	NA	NA	NA
100910996	-0.0213766335007692	0.883163898352275	NA	NA	NA	NA
100911013	0.0674644681446273	0.583477590051921	NA	NA	NA	NA
100911029	0.0513741380915835	0.620833241726963	NA	NA	NA	NA
100911030	-0.111360535613581	0.824688675178125	NA	NA	NA	NA
100911039	0.00346569189578627	0.971863342539743	NA	NA	NA	NA
100911068	0.178653987804475	0.39456614793799	NA	NA	NA	NA
100911069	-0.00598269552185382	0.966616794331126	NA	NA	NA	NA
100911104	0.0894812605773847	0.764517611604772	NA	NA	NA	NA
100911133	-0.0268309197988712	0.776509360582126	NA	NA	NA	NA
100911136	-0.0916346455859429	0.699262456448672	NA	NA	NA	NA
100911177	-0.136136211173435	0.390811579516951	NA	NA	NA	NA
100911193	-0.13995665996616	0.33772421585812	NA	NA	NA	NA
100911196	0.000942353466538037	0.991489451719724	NA	NA	NA	NA
100911212	-0.0239219878057977	0.876014485627614	NA	NA	NA	NA
100911235	-0.254385986639905	0.0450816015890873	NA	NA	NA	NA
100911253	0.0243678115446766	0.814786003764962	NA	NA	NA	NA
100911266	0.383961707382226	0.165358917218169	NA	NA	NA	NA
100911275	-0.0409348958690074	0.766346442928566	NA	NA	NA	NA
100911280	0.0649049503564703	0.50353081160325	NA	NA	NA	NA
100911285	-0.138306569790544	0.491831092616006	NA	NA	NA	NA
100911339	-0.0445951981601729	0.664439241211615	NA	NA	NA	NA
100911349	0.0496849973368665	0.608123134531911	NA	NA	NA	NA
100911357	-0.0867998144847695	0.404622806683629	NA	NA	NA	NA
100911360	0.0672912519488369	0.604418008744379	NA	NA	NA	NA
100911432	-0.0100170286800054	0.938163133387643	NA	NA	NA	NA
100911437	-0.00186007147067624	0.992027147538995	NA	NA	NA	NA
100911462	0.0836815754139995	0.608123134531911	NA	NA	NA	NA
100911466	-0.000276381475942777	0.998397387674033	NA	NA	NA	NA
100911498	0.00433153186341428	0.977483307669193	NA	NA	NA	NA
100911506	-0.154493817208436	0.297441789101745	NA	NA	NA	NA
100911508	0.000500666641796599	0.996980864049664	NA	NA	NA	NA
100911522	0.0267944548044801	0.88265538236885	NA	NA	NA	NA
100911534	-0.0704388400916232	0.384188259911003	NA	NA	NA	NA
100911553	-0.0013267963537027	0.991505796588716	NA	NA	NA	NA
100911554	-0.0110474422163147	0.925390225840275	NA	NA	NA	NA
100911574	0.00712628281228245	0.955123090283252	NA	NA	NA	NA
100911596	0.0852313151181843	0.318369384874216	NA	NA	NA	NA
100911616	0.005158453951978	0.981740061116288	NA	NA	NA	NA
100911626	-0.00425781725054275	0.961938334533366	NA	NA	NA	NA
100911629	0.0218612408410159	0.755901767152741	NA	NA	NA	NA
100911651	-0.049534472805715	0.73276496580585	NA	NA	NA	NA
100911652	-0.106348467946296	0.346335412318913	NA	NA	NA	NA
100911661	-0.0116343478451775	0.899646971712235	NA	NA	NA	NA
100911664	-0.052226508140631	0.804302777097666	NA	NA	NA	NA
100911669	-0.0230416454652564	0.841998657106919	NA	NA	NA	NA
100911690	-0.00913490240269166	0.956801938183661	NA	NA	NA	NA
100911717	-0.0185114026376763	0.880934241031232	NA	NA	NA	NA
100911719	0.0426163558306074	0.533438036732148	NA	NA	NA	NA
100911740	-0.00381374819182767	0.976182181367123	NA	NA	NA	NA
100911792	-0.0474374793124586	0.654550425021376	NA	NA	NA	NA
100911798	-0.114331543164548	0.211264585367841	NA	NA	NA	NA
100911806	-0.0311490210206129	0.720680886844703	NA	NA	NA	NA
100911823	0.0192410575056163	0.903417257029495	NA	NA	NA	NA
100911831	-0.0197548232025406	0.90049086258629	NA	NA	NA	NA
100911836	0.0347015969392466	0.744537631192654	NA	NA	NA	NA
100911855	0.0807455098594794	0.588032508900228	NA	NA	NA	NA
100911864	0.00056779103613902	0.996350897523655	NA	NA	NA	NA
100911902	-0.0703004965556886	0.737271963960169	NA	NA	NA	NA
100911946	0.0186743893978889	0.900092898624019	NA	NA	NA	NA
100911950	-0.0133404565290993	0.946329401208647	NA	NA	NA	NA
100911961	-0.0490182789859279	0.587212289475845	NA	NA	NA	NA
100911962	0.0734141143800091	0.43605337814735	NA	NA	NA	NA
100911970	-0.100217409314947	0.324042761851891	NA	NA	NA	NA
100911977	0.00243104068778788	0.985398074280177	NA	NA	NA	NA
100911990	0.0516437245523722	0.577706490114917	NA	NA	NA	NA
100911992	-0.0956334747622991	0.409159647106955	NA	NA	NA	NA
100912002	0.0111452462574668	0.975477054517628	NA	NA	NA	NA
100912003	-0.0283421598264324	0.892664558853005	NA	NA	NA	NA
100912006	-0.176929994239559	0.178699888973985	NA	NA	NA	NA
100912012	-1.18138675865243	0.135316435034067	NA	NA	NA	NA
100912020	0.114529037674561	0.449436019750175	NA	NA	NA	NA
100912031	-0.0170758619912128	0.961856019583562	NA	NA	NA	NA
100912058	-0.109506388242486	0.496346607792715	NA	NA	NA	NA
100912074	0.028854362649942	0.744273372121048	NA	NA	NA	NA
100912083	-0.0487461430569649	0.655119005671758	NA	NA	NA	NA
100912085	-0.0565322695186499	0.515493093895436	NA	NA	NA	NA
100912086	-0.509854975255626	0.168874230788777	NA	NA	NA	NA
100912093	0.201391038584492	0.234753380022182	NA	NA	NA	NA
100912109	0.148291771021398	0.156015426763956	NA	NA	NA	NA
100912110	0.0628053275672604	0.680580538043519	NA	NA	NA	NA
100912115	0.0333010541689083	0.731697213117315	NA	NA	NA	NA
100912117	-0.234102417182413	0.0885738515151405	NA	NA	NA	NA
100912128	-0.0221203522989919	0.748304684834199	NA	NA	NA	NA
100912131	0.0410751714734694	0.576179489977332	NA	NA	NA	NA
100912140	0.0328857787226324	0.859236408161881	NA	NA	NA	NA
100912143	-0.00774048139265471	0.959799950536986	NA	NA	NA	NA
100912144	0.0529543226902689	0.584635463420549	NA	NA	NA	NA
100912150	0.162811270308381	0.422723281339476	NA	NA	NA	NA
100912162	0.0291038198459397	0.73733289201949	NA	NA	NA	NA
100912167	-0.100313078702917	0.470728177272251	NA	NA	NA	NA
100912169	-0.782629397321093	0.448645778373904	NA	NA	NA	NA
100912175	-0.0176137240385978	0.869249968920037	NA	NA	NA	NA
100912188	0.0409835538735832	0.581019060849527	NA	NA	NA	NA
100912195	0.0833477816877037	0.293852616642321	NA	NA	NA	NA
100912202	0.0575390189985683	0.55768770650209	NA	NA	NA	NA
100912216	0.075696027601019	0.417166782954833	NA	NA	NA	NA
100912219	-0.33821171578306	0.106624520788291	NA	NA	NA	NA
100912227	-0.0019455603458125	0.982893018083212	NA	NA	NA	NA
100912247	-0.252164711171878	0.0708391077061084	NA	NA	NA	NA
100912248	-0.00574635935690804	0.966086599508063	NA	NA	NA	NA
100912250	0.0164026990787551	0.820495569654318	NA	NA	NA	NA
100912286	-0.0157011875667772	0.851028291782872	NA	NA	NA	NA
100912292	0.0386808211941423	0.703065003083102	NA	NA	NA	NA
100912305	0.128440376330927	0.242817377200972	NA	NA	NA	NA
100912308	0.172152301739784	0.298372018107839	NA	NA	NA	NA
100912310	0.0251037270550487	0.893767550473772	NA	NA	NA	NA
100912343	0.0124589919839861	0.900780839811406	NA	NA	NA	NA
100912352	0.0696309481799595	0.382883517528317	NA	NA	NA	NA
100912353	-0.463807181070629	0.0634311964562102	NA	NA	NA	NA
100912363	0.0377660335743668	0.842892860433151	NA	NA	NA	NA
100912373	0.579714678655249	0.568368089780521	NA	NA	NA	NA
100912383	0.0136581096699988	0.990441920901014	NA	NA	NA	NA
100912409	-0.488753405165344	0.0796055920949846	NA	NA	NA	NA
100912411	-0.404168913933409	0.209041201186935	NA	NA	NA	NA
100912446	1.25813140185372	0.0131620482550039	NA	NA	NA	NA
100912447	-0.114982395798434	0.237711656400584	NA	NA	NA	NA
100912462	0.0409391945859321	0.691083255945896	NA	NA	NA	NA
100912465	-0.0442974922609665	0.556545480108684	NA	NA	NA	NA
100912470	-0.117463454050787	0.313450875990222	NA	NA	NA	NA
100912483	-0.0493638823304101	0.63281708199723	NA	NA	NA	NA
100912487	0.0851513004054354	0.41736983652694	NA	NA	NA	NA
100912503	0.143636940761514	0.440684592869139	NA	NA	NA	NA
100912510	-0.0121510594839433	0.921857502784108	NA	NA	NA	NA
100912518	0.00869436259585488	0.917826470804742	NA	NA	NA	NA
100912521	-0.0331311507358762	0.750695521848536	NA	NA	NA	NA
100912525	-0.0234020352489566	0.863535573936741	NA	NA	NA	NA
100912560	0.0933876892414167	0.42845603107061	NA	NA	NA	NA
100912602	0.0633312660928613	0.413476522317619	NA	NA	NA	NA
100912606	0.0103707913056494	0.917241836255022	NA	NA	NA	NA
100912610	0.244730526371573	0.375044593254213	NA	NA	NA	NA
100912617	0.0340803622492469	0.714086433952841	NA	NA	NA	NA
100912622	-0.0728808648398918	0.619043206890862	NA	NA	NA	NA
100912629	-0.0256902237607228	0.783338380556651	NA	NA	NA	NA
112400	0.0123636194843719	0.868917187016429	8509	Nrg1	16	neuregulin 1
113882	0.0451176388709333	0.691339471161753	14223	Hemgn	5	hemogen
113892	-0.238935244173572	0.0678362933384692	76450	Cml3	4	camello-like 3
113893	0.0239768310467294	0.795402943967147	2320	Sncb	17	synuclein, beta
113894	0.131179683814446	0.427426057955459	31202	Sqstm1	10	sequestosome 1
113898	-0.0979040181843178	0.492334612916514	8076	Prdx5	1	peroxiredoxin 5
113901	0.0101581632413899	0.940979613421645	75168	Chia	2	chitinase, acidic
113902	-0.118152514872451	0.326714974709534	35606	Ces1d	19	carboxylesterase 1D
113906	0.326278670719235	0.0881563031696787	8654	Hspb8	12	heat shock protein B8
113911	-0.0272766718076909	0.823091461973509	71540	Gucy2d	1	guanylate cyclase 2d
113912	0.0261889919659613	0.823931435179122	11299	Rtn4r	11	reticulon 4 receptor
113914	-0.0330393222086389	0.76596494604623	24938	Taar1	1	trace-amine-associated receptor 1
113918	-0.069372297279493	0.684333444068392	10625	Slc6a20	8	solute carrier family 6 (proline IMINO transporter), member 20
113922	-0.0123313832367753	0.91773939936877	3145	Sep15	2	selenoprotein 15
113927	-0.136339621892093	0.610890589380951	111694	Csnk1a1	18	casein kinase 1, alpha 1
113929	-0.0690144437245142	0.75850902719346	1901	Nup88	10	nucleoporin 88
113931	0.354980194125015	0.04128770995625	7524	Prrx2	3	paired related homeobox 2
113936	-0.0938911178224222	0.280724721171638	55610	Cpb2	15	carboxypeptidase B2 (plasma)
113940	0.0153430622754946	0.923672884055022	37978	Gmfg	1	glia maturation factor, gamma
113947	0.15140531826353	0.316799595160719	12750	Maged2	5	melanoma antigen, family D, 2
113948	0.0887786516099363	0.427426057955459	12122	Bbs2	19	Bardet-Biedl syndrome 2
113955	-0.994575270249671	0.0139594257663046	1880	Gpnmb	4	glycoprotein (transmembrane) nmb
113956	0.0588714782120174	0.714086433952841	69255	Pecr	9	peroxisomal trans-2-enoyl-CoA reductase
113958	0.201732216204226	0.270613424849273	9321	Mrps7	10	mitochondrial ribosomal protein S7
113959	-0.157618219766221	0.407842960697778	NA	NA	NA	NA
113960	0.00903062544131839	0.935856311739395	55945	Cdc42bpb	6	CDC42 binding protein kinase beta (DMPK-like)
113961	-0.0331913882899748	0.782321505558254	9180	Gorasp2	3	golgi reassembly stacking protein 2
113970	0.00280912211176876	0.991489451719724	8189	Magi2	4	membrane associated guanylate kinase, WW and PDZ domain containing 2
113975	-0.0668061471592942	0.626381888719408	70878	Pom121	12	POM121 transmembrane nucleoporin
113976	-0.211886901091276	0.577043320727132	56282	Acsl4	X	acyl-CoA synthetase long-chain family member 4
113983	0.0717144240477552	0.651894423926755	20584	Pitx1	17	paired-like homeodomain 1
113984	-0.0614299896260899	0.907051822425925	7628	Nr2f2	1	nuclear receptor subfamily 2, group F, member 2
113990	0.553862900250596	0.00729550356158561	3130	Hmgn3	8	high mobility group nucleosomal binding domain 3
113995	0.222572565351343	0.139045478079828	1924	P2rx5	10	purinergic receptor P2X, ligand-gated ion channel, 5
114002	-0.0582518994707311	0.686083283264202	20803	Ndst2	15	N-deacetylase/N-sulfotransferase (heparan glucosaminyl) 2
114004	0.167209237492368	0.362241423711638	12267	Ppp1r14a	1	protein phosphatase 1, regulatory (inhibitor) subunit 14A
114017	0.0419281905096653	0.61759456239005	6449	Gfm1	2	G elongation factor, mitochondrial 1
114020	-0.0294451132447664	0.714247056739123	87019	Cml5	4	camello-like 5
114022	0.0121742710656942	0.904843669854306	41098	Glrx2	13	glutaredoxin 2
114023	-0.0861604952412254	0.390472454599175	5664	Copb1	1	coatomer protein complex, subunit beta 1
114024	0.16408000472064	0.252885918789088	3278	Acsl3	9	acyl-CoA synthetase long-chain family member 3
114027	-0.0089916541574242	0.923825310905968	37553	Dao	12	D-amino-acid oxidase
114028	-0.0944377442390474	0.374508959716221	55574	Ctnnd2	2	catenin (cadherin-associated protein), delta 2
114029	-0.0274794103412308	0.783355699552862	15988	Megf8	1	multiple EGF-like-domains 8
114031	-0.143110984919015	0.348469938010773	4280	Fstl3	7	follistatin-like 3 (secreted glycoprotein)
114032	0.0492780034420139	0.61232815255531	8180	Kcnh4	10	potassium voltage-gated channel, subfamily H (eag-related), member 4
114089	-0.0463441641536804	0.693729398360865	56863	Inpp5e	3	inositol polyphosphate-5-phosphatase E
114090	-0.0192212516498778	0.941519349190674	20123	Egr2	20	early growth response 2
114091	-0.0775434597226416	0.857526554687744	1518	Fcnb	3	ficolin B
114093	-0.101808323759769	0.577706490114917	7906	St14	8	suppression of tumorigenicity 14 (colon carcinoma)
114095	-0.0613459336444055	0.79926445550585	5260	Stxbp3	2	syntaxin binding protein 3
114096	0.287490063678938	0.0962198070776475	4037	Idh3a	8	isocitrate dehydrogenase 3 (NAD+) alpha
114097	-0.950893594544811	0.00729550356158561	7406	Ltc4s	10	leukotriene C4 synthase
114098	-0.0579496228745491	0.658909910128363	10519	Ltb4r2	15	leukotriene B4 receptor 2
114099	0.080637155498029	0.666447624250586	4837	Cysltr1	X	cysteinyl leukotriene receptor 1
114100	0.761345923022204	0.012539952071204	5044	Sc5d	8	sterol-C5-desaturase
114101	-0.178282001923373	0.178651982604748	37854	Cds2	3	CDP-diacylglycerol synthase (phosphatidate cytidylyltransferase) 2
114102	-0.00802612209796116	0.932907391138109	11142	Cdh23	20	cadherin-related 23
114103	-0.0802824160468116	0.460726796425736	473	Il5ra	4	interleukin 5 receptor, alpha
114104	0.154795821453602	0.0892307082435537	10310	Asah2	1	N-acylsphingosine amidohydrolase (non-lysosomal ceramidase) 2
114105	-0.0291592213831056	0.831327753727891	117695	Cxcl2	14	chemokine (C-X-C motif) ligand 2
114106	-0.0119113855052779	0.944427084210354	41172	Bcmo1	19	beta-carotene 15,15'-monooxygenase 1
114107	-0.00736930818540493	0.946141616168134	12935	Kremen1	14	kringle containing transmembrane protein 1
114108	0.129564708178128	0.632188203564628	NA	NA	NA	NA
114109	0.0137140052608196	0.887857672384935	3230	Nkx2-5	10	NK2 homeobox 5
114110	0.0192486564326444	0.893961074496077	7321	Flt4	10	fms-related tyrosine kinase 4
114111	0.518277883805063	0.0210363953747266	3962	Vegfc	16	vascular endothelial growth factor C
114113	0.0165106840725322	0.858032045870745	1933	Pafah1b3	1	platelet-activating factor acetylhydrolase 1b, catalytic subunit 3
114114	0.0317581128819953	0.72170541719596	6384	Dnm1l	11	dynamin 1-like
114115	-0.000826944860445877	0.99245911987539	14251	P2rx2	12	purinergic receptor P2X, ligand-gated ion channel, 2
114116	0.180930679452718	0.331069913462234	55765	Cdc42bpa	13	CDC42 binding protein kinase alpha
114117	0.0466521237182622	0.810933301897192	22575	Gng3	1	guanine nucleotide binding protein (G protein), gamma 3
114119	0.0792498384102274	0.635647856437395	20874	Gng10	5	guanine nucleotide binding protein (G protein), gamma 10
114120	0.601547856812791	0.0135455303940657	32427	Gng12	4	guanine nucleotide binding protein (G protein), gamma 12
114121	-0.145054994688767	0.47499624662636	10541	Ccnl1	2	cyclin L1
114122	0.203073392884224	0.629566649723997	3228	Vcan	2	versican
114123	-0.105995246606373	0.528077387732071	5149	Sardh	3	sarcosine dehydrogenase
114124	-0.001778164537102	0.991019503670697	31165	Akap1	10	A kinase (PRKA) anchor protein 1
114125	-0.0726756767490828	0.588994479355995	7291	Dll3	1	delta-like 3 (Drosophila)
114200	0.04551696959859	0.514050032240527	10509	Lepre1	5	leucine proline-enriched proteoglycan (leprecan) 1
114202	0.000585289331116456	0.997056227342806	31065	Mpp3	10	membrane protein, palmitoylated 3 (MAGUK p55 subfamily member 3)
114203	-0.881682111758741	0.118264798640106	10309	Sh2b2	12	SH2B adaptor protein 2
114205	-0.0406991516659243	0.86851165522338	40587	Crcp	12	CGRP receptor component
114207	-0.149957252077233	0.553604360074751	68069	Ryr1	1	ryanodine receptor 1 (skeletal)
114209	-0.137786975401109	0.470326792918769	4530	Phyh	17	phytanoyl-CoA 2-hydroxylase
114210	-0.0806940267435721	0.69347027728391	4407	Spata2	3	spermatogenesis associated 2
114212	-0.019575689017711	0.784023292726088	38289	Chek2	12	checkpoint kinase 2
114213	0.0760164204226461	0.406042232619598	8383	Rax	18	retina and anterior neural fold homeobox
114214	0.107489650510419	0.316497769227114	3240	Dffa	5	DNA fragmentation factor, alpha subunit
114215	-0.00440927660667256	0.973832328653702	4048	Insl3	16	insulin-like 3
114216	-0.0055499206275087	0.970868718847799	2223	S100a3	2	S100 calcium binding protein A3
114243	0.0974195274716614	0.656598056157951	NA	NA	NA	NA
114244	-0.219633516793031	0.188816052299532	31022	Hcn2	7	hyperpolarization activated cyclic nucleotide-gated potassium channel 2
114245	0.0295300645261918	0.769913261535206	22453	Hcn3	2	hyperpolarization-activated cyclic nucleotide-gated potassium channel 3
114246	-0.00721179177103615	0.973832328653702	56812	Trpv6	4	transient receptor potential cation channel, subfamily V, member 6
114247	0.554779858901699	0.585618928328623	NA	NA	NA	NA
114248	-0.0603189901690611	0.674113748210996	4522	Pde6h	4	phosphodiesterase 6H, cGMP-specific, cone, gamma
114481	-0.165663546046833	0.281526467945481	12553	Dnajc14	7	DnaJ (Hsp40) homolog, subfamily C, member 14
114487	0.0719302400753712	0.396950970618419	20719	Wnt2	4	wingless-type MMTV integration site family member 2
114488	-0.562020054074578	0.0832982389145618	31404	Rbm3	X	RNA binding motif (RNP1, RRM) protein 3
114489	0.102857184963975	0.417269287187439	3234	Dag1	8	dystroglycan 1 (dystrophin-associated glycoprotein 1)
114490	0.108719572154431	0.452414893371922	4433	Cited2	1	Cbp/p300-interacting transactivator, with Glu/Asp-rich carboxy-terminal domain, 2
114491	-0.00727834553384454	0.951684181289252	10474	Cited4	5	Cbp/p300-interacting transactivator, with Glu/Asp-rich carboxy-terminal domain, 4
114492	-0.122908639864503	0.401782912830365	10649	Ccl28	2	chemokine (C-C motif) ligand 28
114493	-0.205825254098094	0.258359342983038	74542	Cacna1f	X	calcium channel, voltage-dependent, L type, alpha 1F subunit
114495	-0.0381175873704613	0.750068538403749	55686	Map2k6	10	mitogen-activated protein kinase kinase 6
114496	0.0667682866113468	0.689629403079177	924	Bik	7	BCL2-interacting killer (apoptosis-inducing)
114498	0.144187567508547	0.157907433941816	9280	Dmrt1	1	doublesex and mab-3 related transcription factor 1
114499	-0.156996353458707	0.393823105889241	3306	Hdgf	2	hepatoma-derived growth factor
114500	0.109199418499021	0.352132158506209	1138	Gbx2	9	gastrulation brain homeobox 2
114503	0.0157482534027924	0.88098574310004	21255	Pou4f1	15	POU class 4 homeobox 1
114505	0.159188640508749	0.49410804688218	3123	Klf4	5	Kruppel-like factor 4 (gut)
114506	0.118374572859249	0.320844343775938	10664	Ankh	2	ANKH inorganic pyrophosphate transport regulator
114507	0.20858415972321	0.460726796425736	31412	Slc5a3	11	solute carrier family 5 (sodium/myo-inositol cotransporter), member 3
114508	-0.0717876691598702	0.424405007511899	55784	Fbp2	17	fructose-1,6-bisphosphatase 2
114510	0.237112923263519	0.419226443028746	NA	NA	NA	NA
114511	0.0403061057221334	0.789668270442962	7743	Emb	2	embigin
114512	-0.182243134084935	0.427912297974474	40811	Aatf	10	apoptosis antagonizing transcription factor
114513	0.146032802128346	0.128359804215843	2169	Rasgrf2	2	RAS protein-specific guanine nucleotide-releasing factor 2
114514	-0.10972904287477	0.575270504684648	24944	Clasp2	8	cytoplasmic linker associated protein 2
114515	-0.0448109332712185	0.819349274819783	4417	Lancl1	9	LanC lantibiotic synthetase component C-like 1 (bacterial)
114517	0.25544708779954	0.390061392374566	20091	Itga6	3	integrin, alpha 6
114518	2.54280723134632	0.00139114069105801	56767	Slc7a10	1	solute carrier family 7 (neutral amino acid transporter light chain, asc system), member 10
114519	0.00911595530762987	0.973832328653702	3928	Nfil3	17	nuclear factor, interleukin 3 regulated
114520	0.166083453810057	0.39825089014548	82078	Strn3	6	striatin, calmodulin binding protein 3
114521	-0.137171402717765	0.422322792901638	2415	Tdg	7	thymine-DNA glycosylase
114522	-0.0207769708156365	0.883019745412002	40844	Stag3	12	stromal antigen 3
114523	0.0212274248087878	0.783028264216689	21008	Ntn1	10	netrin 1
114552	0.00756636845005954	0.961334103943295	8396	Bcl2l10	8	BCL2-like 10 (apoptosis facilitator)
114554	-0.0510289141549505	0.62749492686884	101681	Pi4k2a	1	phosphatidylinositol 4-kinase type 2 alpha
114555	0.0991818588716029	0.52521012479345	938	Casp4	8	caspase 4, apoptosis-related cysteine peptidase
114557	0.0446677386446632	0.563263550939759	31430	Wif1	7	Wnt inhibitory factor 1
114558	0.08464270343433	0.42845603107061	2794	Becn1	10	beclin 1, autophagy related
114559	0.0941772315916065	0.327792808561618	NA	NA	NA	NA
114560	-0.0563785609687555	0.555218453244455	NA	NA	NA	NA
114561	0.10244611915739	0.619043206890862	4533	Pitpnb	12	phosphatidylinositol transfer protein, beta
114562	-0.03759374216901	0.764127337321861	38268	Cdc37	8	cell division cycle 37
114587	-0.0447464543537581	0.65090102222928	2846	Dlk1	6	delta-like 1 homolog (Drosophila)
114589	-0.0121730579380532	0.909551770451919	28447	Cntn5	8	contactin 5
114590	0.0116734742422366	0.920707799403808	40881	Ubqln1	17	ubiquilin 1
114592	-0.0173467671533301	0.925947610194146	55807	Aurkb	10	aurora kinase B
114593	0.0435925244991884	0.754756917927948	7867	Nppc	9	natriuretic peptide C
114596	-0.146142540231335	0.485618944984211	49274	Wap	14	whey acidic protein
114597	0.165064069693441	0.333261648452449	55785	Suclg1	4	succinate-CoA ligase, alpha subunit
114598	-0.00630862047551783	0.971863342539743	9630	Clec4f	4	C-type lectin domain family 4, member F
114612	-0.191657260385123	0.291577668142836	48376	Ddx39b	20	DEAD (Asp-Glu-Ala-Asp) box polypeptide 39B
114613	-0.0569374515873831	0.497345450254163	37311	Slc5a5	16	solute carrier family 5 (sodium/iodide cotransporter), member 5
114628	0.0255016372930328	0.774812090321096	31909	Abcg5	6	ATP-binding cassette, subfamily G (WHITE), member 5
114629	-0.176942710428764	0.313450875990222	55435	Slc26a3	6	solute carrier family 26 (anion exchanger), member 3
114632	-0.118680966302183	0.412548728396712	31260	Aimp1	2	aminoacyl tRNA synthetase complex-interacting multifunctional protein 1
114633	0.0496131573828107	0.630498016783252	9478	Plce1	1	phospholipase C, epsilon 1
114634	0.205306289141745	0.227695816032302	4360	Six1	6	SIX homeobox 1
114635	0.28129551745623	0.131572037821016	31399	Trafd1	12	TRAF type zinc finger domain containing 1
114636	-0.151047072527032	0.294133150223493	31164	Zyx	4	zyxin
114638	0.0681906708738129	0.329067874123113	163	Hps1	1	Hermansky-Pudlak syndrome 1 homolog (human)
114639	-0.0213561280165333	0.771866974517526	5178	Zp3	12	zona pellucida glycoprotein 3 (sperm receptor)
114700	-0.165104182621827	0.210287822157371	NA	NA	NA	NA
114705	-0.061820013668922	0.603430058589793	4735	Rgs14	17	regulator of G-protein signaling 14
114709	-0.423905701959841	0.0429245979583036	74574	Ifitm2	1	interferon induced transmembrane protein 2
114711	0.238564609886327	0.207278331038618	3996	Gne	5	glucosamine (UDP-N-acetyl)-2-epimerase/N-acetylmannosamine kinase
114764	0.14592023939665	0.347891927571131	56129	Mapre1	3	microtubule-associated protein, RP/EB family, member 1
114765	0.369379108472409	0.307159322592852	38287	Wbp4	15	WW domain binding protein 4
114767	0.275584690315519	0.195709982690975	31387	Ptpre	1	protein tyrosine phosphatase, receptor type, E
114768	-0.0410747228316097	0.764517611604772	7584	Uox	2	urate oxidase
114839	0.0432797328905394	0.738403536178667	3803	Ccnc	5	cyclin C
114845	-0.0941920428550276	0.442968499588636	7396	Klf3	14	Kruppel-like factor 3 (basic)
114846	0.133377208872577	0.38632035820284	37971	Gsto1	1	glutathione S-transferase omega 1
114850	-0.0168403284141192	0.852667467536707	20969	Wnt7a	4	wingless-type MMTV integration site family, member 7A
114851	0.061524193088796	0.649816218730837	333	Cdkn1a	20	cyclin-dependent kinase inhibitor 1A
114856	0.368762022372737	0.622505512775871	3254	Dusp1	10	dual specificity phosphatase 1
114858	-0.105150490297149	0.283877759996889	7536	Shc3	17	SHC (Src homology 2 domain containing) transforming protein 3
114859	-0.0159065672152909	0.92125656129691	NA	NA	NA	NA
114860	0.0153328856772754	0.895591239959756	347	Gale	5	UDP-galactose-4-epimerase
114861	0.282406026670692	0.1055768052691	41443	Scpep1	10	serine carboxypeptidase 1
114862	0.086214999492797	0.420063456208041	56913	Cacna1h	10	calcium channel, voltage-dependent, T type, alpha 1H subunit
114901	-0.348632695307804	0.102312538828877	83295	Sorbs2	16	sorbin and SH3 domain containing 2
114903	0.0469253547262838	0.742211537109962	12744	Lim2	1	lens intrinsic membrane protein 2
114906	0.0118536428498164	0.937734542568557	7473	Pkia	2	protein kinase (cAMP-dependent, catalytic) inhibitor alpha
115769	0.0763891218775568	0.588032508900228	3541	Tjp2	1	tight junction protein 2
115771	-0.523821899600749	0.0599878103089663	3098	Usp2	8	ubiquitin specific peptidase 2
116455	-0.402974743167763	0.182642802593807	56523	Atp6v0a2	12	ATPase, H+ transporting, lysosomal V0 subunit A2
116456	-0.000515512694489573	0.996274347167507	31656	Dnajc2	4	DnaJ (Hsp40) homolog, subfamily C, member 2
116457	-0.0581625960193684	0.5087872963844	31314	Mapk8ip1	3	mitogen-activated protein kinase 8 interacting protein 1
116458	0.107929511152885	0.344822168659135	40968	Ipo13	5	importin 13
116459	0.0345373802837123	0.724604386219515	21045	Serpini1	2	serpin peptidase inhibitor, clade I (neuroserpin), member 1
116463	0.0143237688058688	0.87978565060831	122176	Akr1b7	4	aldo-keto reductase family 1, member B7
116464	-0.00240388331427344	0.977976457445748	40920	Ncoa6	3	nuclear receptor coactivator 6
116465	-0.0884761762688253	0.470281866312825	359	Ifngr1	1	interferon gamma receptor 1
116466	-0.0634434449973273	0.824413311932465	22526	Wnt2b	2	wingless-type MMTV integration site family, member 2B
116467	0.695382679538813	0.539991118201386	3393	Tm4sf4	2	transmembrane 4 L six family member 4
116468	0.0548919841135191	0.584635463420549	6885	Rfc2	12	replication factor C (activator 1) 2
116469	0.0552399757021735	0.487743668939539	10520	Trpv5	4	transient receptor potential cation channel, subfamily V, member 5
116470	0.0403149214156056	0.690441877014266	37941	Stx1a	12	syntaxin 1A (brain)
116472	-0.00219454727073387	0.984555519616667	8689	Il17b	18	interleukin 17B
116474	0.0224002157368188	0.90824112913607	10556	Prl2a1	17	Prolactin family 2, subfamily a, member 1
116475	0.0112222196722485	0.962243683991403	NA	NA	NA	NA
116477	0.217475656923027	0.199512900165669	NA	NA	NA	NA
116478	-0.152723433820194	0.21441953358027	14254	Kidins220	6	kinase D-interacting substrate 220
116482	0.292805613267321	0.138150328763242	6320	Sacm1l	8	SAC1 suppressor of actin mutations 1-like (yeast)
116483	0.00478750231075509	0.976096046215552	1032	Dars	13	aspartyl-tRNA synthetase
116484	0.0849361131518691	0.673652966823628	128202	Txn1	5	thioredoxin 1
116486	0.0393391631807898	0.627399318111074	8245	Sec14l2	14	SEC14-like 2 (S. cerevisiae)
116487	-0.174967276420695	0.356989807974533	37294	Tgfbi	17	transforming growth factor, beta induced
116489	-0.0256493759895235	0.871564752018431	7391	Kcnk4	1	potassium channel, subfamily K, member 4
116490	-0.0461236423220175	0.709693385479723	4363	Snai1	3	snail family zinc finger 1
116493	-0.045640967483747	0.783355699552862	41348	Gripap1	X	GRIP1 associated protein 1
116498	0.0189173553176714	0.816426298392073	NA	NA	NA	NA
116499	0.0561224808485168	0.600381640801863	1522	Fgf4	1	fibroblast growth factor 4
116500	0.0242738070777344	0.804199959412361	3512	Snap29	11	synaptosomal-associated protein 29
116501	-0.126333957028259	0.594747060004895	56962	Slc9a3r2	10	solute carrier family 9, subfamily A (NHE3, cation proton antiporter 3), member 3 regulator 2
116502	0.0771589422067134	0.555502151243613	917	Bak1	20	BCL2-antagonist/killer 1
116504	0.0364194021698161	0.761846349422456	9034	Mprip	10	myosin phosphatase Rho interacting protein
116506	-0.0393975989186268	0.765134740949216	1320	Calcr	4	calcitonin receptor
116508	-0.029457439077988	0.866001035706478	83225	Nrxn3	6	neurexin 3
116509	-0.0533613097254015	0.547874805660707	5050	Slc6a9	5	solute carrier family 6 (neurotransmitter transporter, glycine), member 9
116510	-0.965698728308096	0.0634311964562102	36321	Timp1	X	TIMP metallopeptidase inhibitor 1
116543	0.180608754840895	0.277591830955508	7297	Ebf1	10	early B-cell factor 1
116544	-0.119794266449277	0.267762429121166	7898	Pou2f3	8	POU class 2 homeobox 3
116545	0.0423010800651769	0.80577332508209	7703	Pou6f1	7	POU class 6 homeobox 1
116546	0.0708798075997503	0.41736983652694	20632	Ralb	13	v-ral simian leukemia viral oncogene homolog B
116547	0.0129135319292306	0.893961074496077	2225	S100a8	2	S100 calcium binding protein A8
116548	-0.0799010156073274	0.401001075333219	21244	Pcsk5	1	proprotein convertase subtilisin/kexin type 5
116549	-0.189491131666838	0.611086701019329	90874	Csnk2a1	3	casein kinase 2, alpha 1 polypeptide
116550	0.0609909854903226	0.669302613472343	3792	Atp5c1	17	ATP synthase, H+ transporting, mitochondrial F1 complex, gamma polypeptide 1
116551	1.161320313198	0.0274358820530244	20576	Pdk1	3	pyruvate dehydrogenase kinase, isozyme 1
116552	-0.128601540185542	0.539991118201386	256	Plod1	5	procollagen-lysine, 2-oxoglutarate 5-dioxygenase 1
116553	0.0804599018840779	0.362698469306366	1649	Il13	10	interleukin 13
116555	-0.0784577616558488	0.643704460130585	5555	Nup107	7	nucleoporin 107
116556	0.0280209746507563	0.755738888818951	37491	Gucy2f	X	guanylate cyclase 2F
116557	-0.045601629528182	0.652834612922082	NA	NA	NA	NA
116560	-0.0353871962467034	0.61759456239005	37989	Kcnj9	13	potassium inwardly-rectifying channel, subfamily J, member 9
116561	0.208517103239924	0.0381244493423486	37532	Cltb	17	clathrin, light chain B
116562	0.134403653986141	0.363758795343211	488	Il2	2	interleukin 2
116563	-0.103368381243561	0.545157617170283	3000	Ap2m1	11	adaptor-related protein complex 2, mu 1 subunit
116564	-0.384440756936069	0.0750615387038447	2970	Npr2	5	natriuretic peptide receptor B/guanylate cyclase B (atrionatriuretic peptide receptor B)
116565	-0.668911041826656	0.0263173056585157	37612	Lrpap1	14	low density lipoprotein receptor-related protein associated protein 1
116568	0.122848966446512	0.36790919298604	NA	NA	NA	NA
116590	-0.156569995156556	0.300328569460171	37670	Mapk1	11	mitogen activated protein kinase 1
116592	0.0912209921990739	0.332478225538109	3956	Tff2	20	trefoil factor 2
116593	0.0477768603073274	0.748343032914013	9471	Upb1	20	ureidopropionase, beta
116595	-0.00261355047177148	0.980671186034295	86984	Nrxn2	1	neurexin 2
116596	0.108306004327279	0.212145167151755	3812	Map3k8	17	mitogen-activated protein kinase kinase kinase 8
116597	0.0391845390881098	0.575728985080311	55663	Opcml	8	opioid binding protein/cell adhesion molecule-like
116598	0.046730418757404	0.883163898352275	21020	Pdia4	4	protein disulfide isomerase family A, member 4
116600	0.0122453181897235	0.874540454453231	75191	Cacnb2	17	calcium channel, voltage-dependent, beta 2 subunit
116601	-0.0695128088537365	0.417166782954833	NA	NA	NA	NA
116630	0.0638949615389235	0.674473218800408	600	Csf2	10	colony stimulating factor 2 (granulocyte-macrophage)
116631	-0.324685565797325	0.176469603906695	115468	Nat1	16	N-acetyltransferase 1
116632	-0.0839819202540451	0.290635875688412	37329	Nat2	16	N-acetyltransferase 2
116633	-0.00113030310506801	0.996801351061089	4278	Akap8	7	A kinase (PRKA) anchor protein 8
116635	0.0720444202440351	0.384338304407497	7526	Scg3	8	secretogranin III
116636	0.0580509755295289	0.781532655077221	3021	Eif4ebp1	16	eukaryotic translation initiation factor 4E binding protein 1
116637	-0.0774039491263769	0.746999315639001	48153	Ccl4	10	chemokine (C-C motif) ligand 4
116638	0.0411044873011095	0.626902929994587	113454	Slc17a7	1	solute carrier family 17 (vesicular glutamate transporter), member 7
116639	0.167600603287315	0.658382120386855	22551	Cux1	12	cut-like homeobox 1
116641	-0.140166886846014	0.354781486125076	31386	Lgals8	17	lectin, galactoside-binding, soluble, 8
116642	0.0548499897128023	0.510551820717465	37902	Slc28a1	1	solute carrier family 28 (concentrative nucleoside transporter), member 1
116643	0.0610309296069218	0.665638519365413	5168	Vcp	5	valosin-containing protein
116644	0.376789351290963	0.160908860204986	49654	Rtn1	6	reticulon 1
116645	0.146963336189641	0.337104820431737	3138	Plaa	5	phospholipase A2, activating protein
116648	-0.0108469206110167	0.897224801353854	31296	Phox2a	1	paired-like homeobox 2a
116649	-0.0419146642044232	0.623674731998696	3653	Kcnj4	7	potassium inwardly-rectifying channel, subfamily J, member 4
116650	-0.0608389321059599	0.437038279708528	2362	Srp54a	6	signal recognition particle 54A
116653	-0.0909815133738006	0.336579070705752	NA	NA	NA	NA
116656	-0.0337409613431543	0.904241073029058	4394	Cdc123	17	cell division cycle 123
116657	-0.10046998439267	0.548749683282069	38212	Cplx2	17	complexin 2
116658	0.0302470186526431	0.889846640545674	14257	Cntn4	4	contactin 4
116659	-0.19102114640288	0.373030607378123	37921	Dync1i2	3	dynein cytoplasmic 1 intermediate chain 2
116662	0.443676100973198	0.298733534045345	3260	Ecm1	2	extracellular matrix protein 1
116663	0.166206011186263	0.731119817021576	55621	Dusp6	7	dual specificity phosphatase 6
116664	-0.0362186394223922	0.825530484228203	3119	Atp6v1f	4	ATPase, H transporting, lysosomal V1 subunit F
116665	-0.16441245239054	0.168874230788777	8101	Rere	5	arginine-glutamic acid dipeptide (RE) repeats
116666	0.107110487815299	0.585671841920553	4070	Lman1	18	lectin, mannose-binding, 1
116667	0.111403336954936	0.431532906649438	8056	Map3k1	2	mitogen activated protein kinase kinase kinase 1
116668	-0.0221903084628625	0.866303977351022	7435	Myt1l	6	myelin transcription factor 1-like
116669	-0.14582560437699	0.608123134531911	466	Vwf	4	von Willebrand factor
116670	-0.0720710495104644	0.66975846661613	1855	Ppp1r12a	7	protein phosphatase 1, regulatory subunit 12A
116671	-0.00519948693809091	0.966105105554563	31200	Cdk5r1	10	cyclin-dependent kinase 5, regulatory subunit 1 (p35)
116673	-0.0161864978354886	0.882697815882129	7965	Sdc3	5	syndecan 3
116674	-0.079954730533828	0.577449498096015	12787	Jdp2	6	Jun dimerization protein 2
116675	0.119482014443195	0.480139340337695	121634	Pgap2	1	post-GPI attachment to proteins 2
116676	-0.355298444557803	0.20228403251284	68368	Aldh1a2	8	aldehyde dehydrogenase 1 family, member A2
116677	-0.0982407561421983	0.608702621554607	21087	F2rl1	2	coagulation factor II (thrombin) receptor-like 1
116679	0.0429226909771021	0.771866974517526	4789	Cgrrf1	15	cell growth regulator with ring finger domain 1
116681	-0.00914526277606775	0.938163133387643	3484	Dlgap2	16	discs, large (Drosophila) homolog-associated protein 2
116682	-0.0804179565874268	0.43320094309082	2925	Kynu	3	kynureninase
116683	0.10832045329502	0.270613424849273	1482	Efna5	9	ephrin A5
116684	-0.0174176130080461	0.904241073029058	90938	Oplah	7	5-oxoprolinase (ATP-hydrolysing)
116685	-0.0276851483363325	0.730628420036723	55912	Lmnb1	18	lamin B1
116686	0.0712320498770476	0.823868530606229	531	Gsr	16	glutathione reductase
116689	0.00942087898704802	0.969440172904161	56589	Ptpn6	4	protein tyrosine phosphatase, non-receptor type 6
116690	-0.000319930992743522	0.996980864049664	24945	Nfasc	13	neurofascin
116691	-0.34740441955514	0.0217870683138939	31262	Cyth1	10	cytohesin 1
116692	-0.0132533570298499	0.878629963756163	32116	Cyth2	1	cytohesin 2
116693	0.11250299985335	0.272066103126041	3116	Cyth3	12	cytohesin 3
116694	0.0161244082496754	0.875652162097834	38208	Capn9	19	calpain 9
116695	0.0248794052272041	0.840256805689917	21035	Kcnd1	X	potassium voltage-gated channel, Shal-related subfamily, member 1
116696	-0.0777577266934451	0.455690099021149	4147	St8sia4	9	ST8 alpha-N-acetyl-neuraminide alpha-2,8-sialyltransferase 4
116697	-0.0483878741660444	0.719983250836492	3412	Pabpn1	15	poly(A) binding protein, nuclear 1
116698	-0.221803074358052	0.15982596237012	21175	Trim28	1	tripartite motif-containing 28
116699	-0.00238189649860665	0.97978623079102	20832	Inpp4b	19	inositol polyphosphate-4-phosphatase, type II
116700	-0.0792328060128868	0.545203066578418	587	Cga	5	glycoprotein hormones, alpha polypeptide
116711	0.103792136108816	0.388454186365606	74987	Ceacam9	1	carcinoembryonic antigen-related cell adhesion molecule 9
116717	-0.153450382259729	0.344173378162662	99728	Trip10	9	thyroid hormone receptor interactor 10
116720	0.00945450225921629	0.964748279928508	3362	Pik3c2g	4	phosphatidylinositol-4-phosphate 3-kinase, catalytic subunit type 2 gamma
116721	0.0517805425660551	0.563395289638985	21164	Abcc5	11	ATP-binding cassette, subfamily C (CFTR/MRP), member 5
116723	0.0564062002245898	0.678858811891568	37995	Pip4k2a	17	phosphatidylinositol-5-phosphate 4-kinase, type II, alpha
116724	0.254800429707783	0.0970625417780153	49308	Epb41l3	9	erythrocyte membrane protein band 4.1-like 3
116726	-0.0523819453649237	0.722963912925679	56668	Slc7a9	1	solute carrier family 7 (amino acid transporter light chain, bo,+ system), member 9
116728	0.102057819129698	0.408524227922427	74446	Sept5	11	septin 5
116740	-0.00630520290177916	0.966085293665398	24989	B3gnt5	11	UDP-GlcNAc:betaGal beta-1,3-N-acetylglucosaminyltransferase 5
116742	-0.127514326113495	0.329451453539903	69260	Pcdha13	18	protocadherin alpha 13
116743	0.0742651189566912	0.367060168372994	20652	Sh3gl2	5	SH3-domain GRB2-like 2
116744	0.386886399012343	0.065381471192576	1072	Lpar1	5	lysophosphatidic acid receptor 1
116745	-0.0130576232038893	0.933084280936669	32740	Kcnh6	10	potassium voltage-gated channel, subfamily H (eag-related), member 6
116777	-0.116229444238695	0.344173378162662	20425	Cdh3	19	cadherin 3
116779	0.0997574386226425	0.337277003881252	75095	Pcdha12	18	protocadherin alpha 12
116831	-0.572440237842461	0.0755071370655863	4356	Fxyd3	1	FXYD domain-containing ion transport regulator 3
116839	0.039547173417513	0.570404577394798	81639	Rims2	7	regulating synaptic membrane exocytosis 2
116967	-0.167390774661694	0.397319487597164	100678	Magt1	X	magnesium transporter 1
116996	-0.157978604003775	0.739606591741784	18157	Il16	1	interleukin 16
117016	0.102490751171969	0.323580491620154	49552	Mark1	13	MAP/microtubule affinity-regulating kinase 1
117017	-0.143696660638547	0.429493780533347	2019	Polr2g	1	polymerase (RNA) II (DNA directed) polypeptide G
117018	0.126508511034004	0.485990354132193	201	Kcnh2	4	potassium voltage-gated channel, subfamily H (eag-related), member 2
117019	0.136287901130556	0.361445044838342	5976	Eif2b4	6	eukaryotic translation initiation factor 2B, subunit 4 delta
117020	0.143324728188001	0.152063949261087	11804	Mcf2l	16	MCF.2 cell line derived transforming sequence-like
117021	-0.174472998354756	0.245701486135518	43155	Nup155	2	nucleoporin 155
117023	0.0169986127025856	0.829984498785842	20517	Kcns1	3	potassium voltage-gated channel, delayed-rectifier, subfamily S, member 1
117024	-0.0547504683055893	0.639978983662285	NA	NA	NA	NA
117026	-0.0489482350173942	0.635647856437395	21221	Apbb3	18	amyloid beta (A4) precursor protein-binding, family B, member 3
117027	-0.0656001453113513	0.714718622945617	20436	Ccr3	8	chemokine (C-C motif) receptor 3
117028	0.0129368644463899	0.902240464909144	113707	Bin1	18	bridging integrator 1
117029	-0.0907389162643906	0.761644043105517	37325	Ccr5	8	chemokine (C-C motif) receptor 5
117030	0.161996560968248	0.207029451863816	4963	Erp29	12	endoplasmic reticulum protein 29
117033	0.0695064902891378	0.470281866312825	20547	Mmp12	8	matrix metallopeptidase 12
117034	0.0199629425610128	0.901766028042918	10304	Ptf1a	17	pancreas specific transcription factor, 1a
117035	0.208318978665815	0.20286823173773	331	Slc25a20	8	solute carrier family 25 (carnitine/acylcarnitine translocase), member 20
117036	0.146987624508208	0.335244013107642	1724	Lamc1	13	laminin, gamma 1
117037	0.0120963939422722	0.884936902143969	7547	Spam1	4	sperm adhesion molecule 1 (PH-20 hyaluronidase, zona pellucida binding)
117038	-0.0420915456414219	0.62627872000168	4346	Mt3	19	metallothionein 3
117039	0.0528881681709521	0.828327109570515	NA	NA	NA	NA
117041	0.0250906207874486	0.87978565060831	69315	Nln	2	neurolysin (metallopeptidase M3 family)
117044	-0.0740485263079673	0.552927280372562	68522	Rraga	5	Ras-related GTP binding A
117045	-0.0729660040281814	0.473752916798929	123817	Eif4e	2	eukaryotic translation initiation factor 4E
117048	-0.0576400041935408	0.766422239628223	56859	Cdh17	5	cadherin 17
117049	0.0469381816589198	0.850601877130725	3135	Rab28	14	RAB28, member RAS oncogene family
117051	-0.0076274477066498	0.938163133387643	2425	Arfrp1	3	ADP-ribosylation factor related protein 1
117052	-0.0149354146539471	0.841206315631804	7793	Kcnj12	10	potassium inwardly-rectifying channel, subfamily J, member 12
117054	0.135439837654332	0.327792808561618	NA	NA	NA	NA
117055	-0.149866958390986	0.382840094596573	7339	Gjb4	5	gap junction protein, beta 4
117056	-0.0951521751433368	0.460726796425736	121641	H3f3b	10	H3 histone, family 3B
117058	-0.0319097546186837	0.722558631536817	55674	Pou2f2	1	POU class 2 homeobox 2
117059	-0.100681246259268	0.566644321342075	1318	Calb2	19	calbindin 2
117060	0.0698984640913149	0.656269049702789	9295	Ubr5	7	ubiquitin protein ligase E3 component n-recognin 5
117061	0.0323098737499912	0.770419646043697	20546	Mmp10	8	matrix metallopeptidase 10 (stromelysin 2)
117063	-0.0796279779219873	0.545204331390733	7497	Ptpn2	18	protein tyrosine phosphatase, non-receptor type 2
117064	-0.0178391171131045	0.901621639199755	2539	Vip	1	vasoactive intestinal peptide
117087	-0.221726508404381	0.048466243599139	32490	Stim2	14	stromal interaction molecule 2
117088	0.0529639960657695	0.493038446873362	10276	Adarb2	17	adenosine deaminase, RNA-specific, B2
117089	-0.173136656647422	0.259827038860242	7642	Ngfrap1	X	nerve growth factor receptor (TNFRSF16) associated protein 1
117092	0.0268595118470696	0.812661284747683	68363	Serpinb7	13	serpin peptidase inhibitor, clade B (ovalbumin), member 7
117095	-1.42271089186304	0.0755309796959924	11549	Bhlhe41	4	basic helix-loop-helix family, member e41
117096	0.00549533633242305	0.974958649857897	69317	Nlgn2	10	neuroligin 2
117097	-0.0337674090044553	0.654602074004	3113	Gpr50	17	G protein-coupled receptor 50
117098	0.0398337609172117	0.648976102141626	129539	Pdha2	2	pyruvate dehydrogenase (lipoamide) alpha 2
117099	-0.0250840714149945	0.780434092891385	20860	Bdh1	11	3-hydroxybutyrate dehydrogenase, type 1
117100	0.018445754252129	0.812915594930495	8592	Slc6a7	18	solute carrier family 6 (neurotransmitter transporter), member 7
117101	0.063164562780722	0.410507545378898	3650	Kcnc3	1	potassium voltage gated channel, Shaw-related subfamily, member 3
117103	-0.0012772605769289	0.990025599379975	128222	Rab8a	16	RAB8A, member RAS oncogene family
117104	-0.170262863120191	0.212603250481945	2035	Ppp2r2a	15	protein phosphatase 2, regulatory subunit B, alpha
117105	0.0452986461276028	0.821726002715758	31263	Kcnb2	5	potassium voltage gated channel, Shab-related subfamily, member 2
117106	-0.121396304097193	0.592253691615193	48353	Scarb2	14	scavenger receptor class B, member 2
117107	-0.119308523482118	0.453689498944553	7820	Zbtb7a	7	zinc finger and BTB domain containing 7a
117108	-0.0655700373475447	0.515144339926034	49551	B3gat1	8	beta-1,3-glucuronyltransferase 1 (glucuronosyltransferase P)
117130	1.9288209448471	0.00118038954638648	14293	Grifin	12	galectin-related inter-fiber protein
117140	-0.142476202553713	0.218803568558477	1596	Hivep1	17	human immunodeficiency virus type I enhancer binding protein 1
117152	-0.107755911723329	0.477693878668068	10202	Cand1	7	cullin-associated and neddylation-dissociated 1
117179	0.0294429264160279	0.784792417403115	7389	Cuzd1	1	CUB and zona pellucida-like domains 1
117182	-0.0040819890286361	0.976078639634042	20089	Hsd17b3	17	hydroxysteroid (17-beta) dehydrogenase 3
117184	0.00118975193378734	0.994720014487323	37549	Ctrl	19	chymotrypsin-like
117185	-0.0395404755282174	0.665638519365413	4847	Neu3	1	sialidase 3 (membrane sialidase)
117186	0.0540621286404033	0.790186788592666	23450	Sh3bp5	16	SH3-domain binding protein 5 (BTK-associated)
117232	-0.04756727766111	0.569183132890711	81871	Barhl1	3	BarH-like homeobox 1
117240	-0.0489025750835896	0.731697213117315	32094	Heph	X	hephaestin
117241	-0.182270371925299	0.367276241660376	NA	NA	NA	NA
117242	-0.0204071972358362	0.789454310206174	22672	Tenm2	10	teneurin transmembrane protein 2
117243	0.0403465542936452	0.623674731998696	100939	Acsl6	10	acyl-CoA synthetase long-chain family member 6
117255	0.0658319449054794	0.511066428694454	37691	Ptpn12	4	protein tyrosine phosphatase, non-receptor type 12
117256	0.198224321419399	0.0632459159139846	36386	Ppp2r2c	14	protein phosphatase 2, regulatory subunit B, gamma
117257	0.170324770766601	0.291333609789196	5226	Gpr176	3	G protein-coupled receptor 176
117258	-0.0480615661885491	0.585850186063921	7274	Cntn1	7	contactin 1
117260	0.0819374021650408	0.586990217568479	1839	Nudt1	12	nudix (nucleoside diphosphate linked moiety X)-type motif 1
117261	0.0283005047044229	0.701260107019335	38006	Slc15a1	15	solute carrier family 15 (oligopeptide transporter), member 1
117262	0.00628387266223562	0.969115584927515	4744	Psmc4	1	proteasome (prosome, macropain) 26S subunit, ATPase, 4
117263	0.0804001195293189	0.724157329091756	2095	Psmc1	6	proteasome (prosome, macropain) 26S subunit, ATPase, 1
117264	0.0507707772240487	0.804215051744275	14289	P2ry6	1	pyrimidinergic receptor P2Y, G-protein coupled, 6
117267	-0.0423221493619019	0.610924259481014	73876	Slc26a2	18	solute carrier family 26 (anion exchanger), member 2
117268	0.110869182668514	0.445730605434009	4781	Khdrbs1	5	KH domain containing, RNA binding, signal transduction associated 1
117269	-0.0787424358536954	0.310867702992534	100680	Rps6ka2	1	ribosomal protein S6 kinase polypeptide 2
117270	-0.0278719530062927	0.766383659935849	2426	Tff1	20	trefoil factor 1
117271	-0.0194524915064047	0.783338380556651	37853	Hrk	12	harakiri, BCL2 interacting protein (contains only BH3 domain)
117272	0.0207300144392963	0.924869619738962	2073	Prpsap2	10	phosphoribosyl pyrophosphate synthetase-associated protein 2
117273	-0.171170296243943	0.536238958991356	68986	Rhoa	8	ras homolog family member A
117274	0.0349269578495717	0.608702621554607	8030	Nr0b2	5	nuclear receptor subfamily 0, group B, member 2
117275	-0.0493409302269603	0.588032508900228	2774	Chrd	11	chordin
117276	-0.829218747065839	0.209041201186935	88708	Pfkfb3	17	6-phosphofructo-2-kinase/fructose-2,6-biphosphatase 3
117277	-0.0785236787436228	0.592253691615193	32172	Epn1	1	Epsin 1
117278	0.0808046308346793	0.394191565518028	4798	Ebp	X	emopamil binding protein (sterol isomerase)
117279	-0.0514073601275253	0.811239057645764	7652	Cflar	9	CASP8 and FADD-like apoptosis regulator
117280	-0.1661042347191	0.348469938010773	22991	Hnrnpu	13	heterogeneous nuclear ribonucleoprotein U
117281	-0.0699519424967221	0.5087872963844	68559	Ppp2r1a	1	protein phosphatase 2, regulatory subunit A, alpha
117282	-0.292873980589921	0.109384466951704	81909	Hnrnpk	17	heterogeneous nuclear ribonucleoprotein K
117284	-0.0760881525259416	0.461958924498829	10817	Lrrc7	2	leucine rich repeat containing 7
117287	0.143913725945817	0.511066428694454	38295	Park7	5	parkinson protein 7
117505	0.0142923766978971	0.920707799403808	20742	Csrp3	1	cysteine and glycine-rich protein 3 (cardiac LIM protein)
117512	-0.0717198767210938	0.491831092616006	74406	C9	2	complement component 9
117513	0.0439063585105961	0.818005298013043	8246	Sec22a	11	SEC22 vesicle trafficking protein homolog A (S. cerevisiae)
117514	-0.168889402279291	0.688939901049062	38186	Txnip	2	thioredoxin interacting protein
117515	0.0897714596725123	0.491567864775132	3243	Sept2	9	septin 2
117517	-0.233954058548605	0.291577668142836	489	C7	2	complement component 7
117518	-0.0875886905536865	0.641889396979718	2246	Ccl17	19	chemokine (C-C motif) ligand 17
117519	0.0736522961577597	0.54222363512878	8184	Keap1	8	Kelch-like ECH-associated protein 1
117520	0.108129999148405	0.363970204534773	24993	Oxr1	7	oxidation resistance 1
117521	-0.114869224024837	0.315290737447235	32488	Scaper	8	S-phase cyclin A-associated protein in the ER
117522	0.139829803667482	0.193544479574983	37766	Xpnpep2	X	X-prolyl aminopeptidase (aminopeptidase P) 2, membrane-bound
117523	0.0796737020805525	0.464034381150361	4384	St8sia2	1	ST8 alpha-N-acetyl-neuraminide alpha-2,8-sialyltransferase 2
117524	0.0427331745485082	0.851554826236742	1335	Ccnf	10	cyclin F
117526	-0.0170668574952817	0.940913619593551	2404	Tbp	1	TATA box binding protein
117533	0.0396263922102751	0.693729398360865	5009	Gmpr	17	guanosine monophosphate reductase
117535	0.0898264632319368	0.493419216019372	68175	Chd4	4	chromodomain helicase DNA binding protein 4
117536	-0.164983005995092	0.280343062209492	10648	Nsmf	3	NMDA receptor synaptonuclear signaling and neuronal migration factor
117537	0.0271856622381454	0.754039229598488	4421	Klhl41	3	kelch-like family member 41
117538	-0.590412436157647	0.0387681113150538	86891	Wipf1	3	WAS/WASL interacting protein family, member 1
117539	0.0978587360833636	0.392644689176005	1196	Il10ra	8	interleukin 10 receptor, alpha
117540	-0.219330024640088	0.0391390755725469	41418	Plscr1	8	phospholipid scramblase 1
117541	-0.114308224236481	0.528710287786188	10079	Smu1	5	smu-1 suppressor of mec-8 and unc-52 homolog (C. elegans)
117542	-0.14463499075858	0.408296326757819	9697	Baiap2	10	BAI1-associated protein 2
117543	0.0702712520720254	0.756467072256437	68178	Decr1	5	2,4-dienoyl CoA reductase 1, mitochondrial
117544	-0.111670229164491	0.334831150616455	68272	Ppat	14	phosphoribosyl pyrophosphate amidotransferase
117547	0.0511716844281658	0.612349412966946	3551	Ncr1	1	natural cytotoxicity triggering receptor 1
117548	-1.39336264484763	0.0195788147275009	99835	Kif1b	5	kinesin family member 1B
117549	0.00347615164537185	0.973832328653702	3875	Gpr37	4	G protein-coupled receptor 37
117550	0.140416879694602	0.619276272053141	55829	Kif5b	17	kinesin family member 5B
117551	-0.0169501599451483	0.912781853035274	7529	Ccl22	19	chemokine (C-C motif) ligand 22
117552	-0.187851011981335	0.0262041695423095	81798	Ptpn23	8	protein tyrosine phosphatase, non-receptor type 23
117553	-0.0902230226606164	0.790216738510593	2951	Uba3	4	ubiquitin-like modifier activating enzyme 3
117554	0.0115681700295251	0.940105559997733	3936	Pnliprp2	1	pancreatic lipase-related protein 2
117556	0.112934709887347	0.421654453560269	32236	Sv2b	1	synaptic vesicle glycoprotein 2b
117557	-0.118846678920354	0.470326792918769	NA	NA	NA	NA
117558	0.105050512081051	0.167517756414208	13223	Mylk2	3	myosin light chain kinase 2
117559	-0.0557562902442212	0.548280661597994	32237	Sv2a	2	synaptic vesicle glycoprotein 2a
117560	-0.821917889589974	0.0445146498268813	931	Klf9	1	Kruppel-like factor 9
117582	0.107638646515151	0.290651355607479	9141	Tmem158	8	transmembrane protein 158
117596	-0.202654268059232	0.201477985157537	1279	Atp6v1b2	16	ATPase, H transporting, lysosomal V1 subunit B2
117855	-0.0345975409097115	0.818874475358145	6461	Sf1	1	splicing factor 1
117955	-0.134727880116373	0.423110850033228	2680	Slc4a7	15	solute carrier family 4, sodium bicarbonate cotransporter, member 7
124451	0.0499932535950132	0.610924259481014	40621	Lhx5	12	LIM homeobox 5
124461	-0.0833775929912877	0.670583629113329	21414	Pacsin2	7	protein kinase C and casein kinase substrate in neurons 2
140433	0.0632987290722093	0.562241866890638	4060	Lama5	3	laminin, alpha 5
140447	-0.0535427200103191	0.562725053862392	27358	Slc8a2	1	solute carrier family 8 (sodium/calcium exchanger), member 2
140448	-0.0284419331962269	0.778509641847045	62645	Slc8a3	6	solute carrier family 8 (sodium/calcium exchanger), member 3
140473	0.35089270674672	0.224273255741978	992	Ackr2	8	atypical chemokine receptor 2
140544	0.0228318685215632	0.950938555766577	3680	Pcyt1a	11	phosphate cytidylyltransferase 1, choline, alpha
140568	-0.0335035956037171	0.761492526772055	21013	Chst10	9	carbohydrate sulfotransferase 10
140581	0.03515590260238	0.809746864504911	72199	Inadl	5	InaD-like (Drosophila)
140583	-0.110855103587639	0.556454417528465	975	Chek1	8	checkpoint kinase 1
140584	0.0626417681593612	0.388454186365606	20970	Wnt11	1	wingless-type MMTV integration site family, member 11
140585	0.19163254905776	0.184804600263644	68287	Ryk	8	receptor-like tyrosine kinase
140586	-0.142309116661357	0.30114237203549	NA	NA	NA	NA
140589	0.031133182123825	0.815495108932097	3859	Gli1	7	GLI family zinc finger 1
140590	0.134576967989727	0.793975955477979	929	Bmpr2	9	bone morphogenetic protein receptor, type II (serine/threonine kinase)
140591	0.0615455011737334	0.476890798865911	37833	Ppfia3	1	protein tyrosine phosphatase, receptor type, f polypeptide (PTPRF), interacting protein (liprin), alpha 3
140592	0.00425917688847743	0.967803244341931	66200	Ppfia4	13	protein tyrosine phosphatase, receptor type, f polypeptide (PTPRF), interacting protein (liprin), alpha 4
140593	-0.0911979983307338	0.524079796001735	21053	Siah2	2	siah E3 ubiquitin protein ligase 2
140594	0.0205066120189326	0.896825079707092	8454	Sytl4	X	synaptotagmin-like 4
140595	-0.056913177089255	0.595672968290861	7732	Gpr83	8	G protein-coupled receptor 83
140607	0.0742635340493978	0.54857569182502	23484	Pip4k2c	7	phosphatidylinositol-5-phosphate 4-kinase, type II, gamma
140608	-0.074190363541998	0.714718622945617	5148	Atp5i	14	ATP synthase, H+ transporting, mitochondrial Fo complex, subunit E
140610	0.02126436831331	0.818510063054714	8754	Brinp1	5	bone morphogenetic protein/retinoic acid inducible neural-specific 1
140635	-0.157254925846282	0.276921642196553	3040	Flt3	12	fms-related tyrosine kinase 3
140638	-0.0142965487409574	0.92125656129691	14197	Apoa5	8	apolipoprotein A-V
140639	0.00693611482282019	0.973832328653702	5403	Nploc4	10	nuclear protein localization 4 homolog (S. cerevisiae)
140656	0.0201688018150152	0.793621933211769	11167	A1bg	7	alpha-1-B glycoprotein
140657	-0.0467128373130112	0.649668801629234	5120	Faf1	5	Fas (TNFRSF6) associated factor 1
140665	-0.18641934205756	0.393924988157174	20902	Rab3d	8	RAB3D, member RAS oncogene family
140666	0.00759749948454314	0.980160907606776	130985	Rcan2	9	regulator of calcineurin 2
140668	0.0801392756724439	0.505103531203654	68364	Abcc3	10	ATP-binding cassette, subfamily C (CFTR/MRP), member 3
140669	-0.174975385620603	0.32486926560338	11375	Abcb6	9	ATP-binding cassette, subfamily B (MDR/TAP), member 6
140673	0.0140496050422225	0.937734542568557	2839	Napa	1	N-ethylmaleimide-sensitive factor attachment protein, alpha
140674	0.0353504539816702	0.779669860441385	22570	Gabrg1	14	gamma-aminobutyric acid (GABA) A receptor, gamma 1
140675	-0.0405947686801698	0.668777413585433	631	Gabra4	14	gamma-aminobutyric acid (GABA) A receptor, alpha 4
140693	-0.0600064484526506	0.453132778443082	88782	Plcd4	9	phospholipase C, delta 4
140694	0.0712681717243875	0.494113999775859	123905	Dnm1	3	dynamin 1
140720	0.0507706182925078	0.624087462921423	11732	Baalc	7	brain and acute leukemia, cytoplasmic
140722	-0.043053940147721	0.739606591741784	25873	Caskin1	10	CASK interacting protein 1
140724	0.0768593232203862	0.438861488622537	4767	Cacng3	1	calcium channel, voltage-dependent, gamma subunit 3
140725	-0.0235378784036921	0.833439439192373	8674	Cacng4	10	calcium channel, voltage-dependent, gamma subunit 4
140726	-0.0808835766521963	0.648675896714145	15424	Cacng5	10	calcium channel, voltage-dependent, gamma subunit 5
140727	0.0109458685945585	0.938148471357991	15427	Cacng6	1	calcium channel, voltage-dependent, gamma subunit 6
140728	0.050068642092036	0.66392058437864	12895	Cacng7	1	calcium channel, voltage-dependent, gamma subunit 7
140729	-0.0372895134211602	0.652834612922082	12894	Cacng8	1	calcium channel, voltage-dependent, gamma subunit 8
140734	0.00954997549348668	0.966764545119115	115597	Dynll2	10	dynein light chain LC8-type 2
140860	-0.301922269446957	0.369861092848263	21419	Slco2b1	1	solute carrier organic anion transporter family, member 2b1
140866	0.0391973599042306	0.861417013302472	1028	Dgka	7	diacylglycerol kinase, alpha
140868	-0.101797800908169	0.65090102222928	NA	NA	NA	NA
140898	0.0339409890885856	0.665168921974314	66300	Arhgef5	4	Rho guanine nucleotide exchange factor (GEF) 5
140908	0.150474568256432	0.095012390344231	3623	Cdk5	4	cyclin-dependent kinase 5
140910	0.0575700526024523	0.693980103937205	90891	Msmo1	16	methylsterol monooxygenase 1
140914	-0.0178330362507113	0.822884374468055	1910	Olr1	4	oxidized low density lipoprotein (lectin-like) receptor 1
140915	0.34810554659945	0.424405007511899	40862	Slco3a1	1	solute carrier organic anion transporter family, member 3a1
140922	0.0730064712599514	0.515300063275664	3515	Txnl1	18	thioredoxin-like 1
140923	-0.0331102171716378	0.873858037862238	3195	Bnip3l	15	BCL2/adenovirus E1B interacting protein 3-like
140924	-0.1734850846026	0.266273833078896	172	Il2rg	X	interleukin 2 receptor, gamma
140925	0.0315495754495334	0.902635195632594	10754	As3mt	1	arsenic (+3 oxidation state) methyltransferase
140926	0.00203788846007313	0.988328204329057	1033	Daxx	20	death-domain associated protein
140928	-0.0469751860142127	0.556120331343173	56763	Pde11a	3	phosphodiesterase 11A
140929	-0.0455735383053115	0.516658369204481	32194	Pde7b	1	phosphodiesterase 7B
140931	-0.2242345267377	0.271367232690452	NA	NA	NA	NA
140932	-0.0353538673506311	0.720846655740557	930	Bnip1	10	BCL2/adenovirus E1B interacting protein 1
140933	0.0518638730716674	0.499452543825024	74915	Trpc5	X	transient receptor potential cation channel, subfamily C, member 5
140934	-0.0120354560564397	0.923898242633726	2699	Ikbkap	5	inhibitor of kappa light polypeptide gene enhancer in B-cells, kinase complex-associated protein
140935	-0.0121689320690805	0.96026836678845	11009	Afap1	14	actin filament associated protein 1
140936	0.00917100409156468	0.932907391138109	2177	Rcvrn	10	recoverin
140937	0.189424161688485	0.270613424849273	129845	Higd1a	8	HIG1 hypoxia inducible domain family, member 1A
140938	0.0797124170212911	0.336573699481341	5940	Psmc3ip	10	PSMC3 interacting protein
140940	-0.0961004089059827	0.473752916798929	68195	Arf3	X	ADP-ribosylation factor 3
140941	-0.0265798792386702	0.843969091096275	20654	Siah1a	19	seven in absentia 1A
140942	-0.605426188725195	0.300328569460171	10400	Ddit4	20	DNA-damage-inducible transcript 4
140943	0.0257605610791112	0.828327109570515	81737	Ppp4r1	9	protein phosphatase 4, regulatory subunit 1
140944	-0.157871348834295	0.169156538991844	32533	Slc28a3	17	solute carrier family 28 (concentrative nucleoside transporter), member 3
140945	-0.00684104059612523	0.943948679988438	24934	Rtn3	1	reticulon 3
154968	-0.129357436491631	0.54013282388853	8154	Mgea5	1	meningioma expressed antigen 5 (hyaluronidase)
154985	0.0835825144269577	0.352179619268427	37349	Cyp26a1	1	cytochrome P450, family 26, subfamily a, polypeptide 1
155012	-0.456458452817904	0.0506292905532562	20086	Cfh	13	complement factor H
155140	0.0897721027742842	0.289041559913783	12832	Il23a	7	Interleukin 23, alpha subunit p19
155151	-0.289840077145677	0.413072052006493	6545	Coro1a	1	coronin, actin binding protein 1A
155173	-0.00415006922511374	0.973832328653702	32121	Sdf4	5	stromal cell derived factor 4
155183	-0.0809549568861989	0.447207259593429	2919	Skap2	4	src kinase associated phosphoprotein 2
155192	-0.0351380360866713	0.811191456636661	23361	Abcg8	6	ATP-binding cassette, subfamily G (WHITE), member 8
155205	-0.0125567543457148	0.938163133387643	121860	Slc36a1	10	solute carrier family 36 (proton/amino acid symporter), member 1
155268	-0.026700652592087	0.716351814914165	4799	Cldn16	11	claudin 16
155423	-0.222836933867701	0.283922460755395	36149	Anxa7	15	annexin A7
155430	-0.0604405903844194	0.664726720044055	22705	Hey2	1	hes-related family bHLH transcription factor with YRPW motif 2
155696	0.0696345148870696	0.49392648092225	12499	Dcbld2	11	discoidin, CUB and LCCL domain containing 2
155812	-0.0143908390400709	0.845928882674014	9045	Trim9	6	tripartite motif-containing 9
155918	-0.105219753961245	0.5303283074953	4065	Lcp2	10	lymphocyte cytosolic protein 2
156117	-0.0958464893308077	0.6054483574883	7654	Casp12	8	caspase 12
156275	-0.103646760984127	0.407231013681785	70866	Ggt7	3	gamma-glutamyltransferase 7
156435	0.0104780768689396	0.953761835547885	4136	Tmprss2	11	transmembrane protease, serine 2
156726	0.0416368029684842	0.624995982047174	37914	Runx3	5	runt-related transcription factor 3
156767	-0.223145478119472	0.0387681113150538	829	Tnfrsf1b	5	tumor necrosis factor receptor superfamily, member 1b
156826	-0.0627034253551484	0.592253691615193	40711	Eya2	3	eyes absent homolog 2 (Drosophila)
156873	-0.0375975425900581	0.659354786494798	11179	Kcnk15	3	potassium channel, subfamily K, member 15
157074	-0.0490168149756354	0.791672702458497	3073	Sdha	1	succinate dehydrogenase complex, subunit A, flavoprotein (Fp)
161475	0.112311832327609	0.442420064773189	2106	Psmd9	12	proteasome (prosome, macropain) 26S subunit, non-ATPase, 9
161476	0.138140488099608	0.168874230788777	68189	Hspb2	8	heat shock protein beta 2
170465	0.780897703227506	0.00888074642904239	4456	Acaa2	18	acetyl-CoA acyltransferase 2
170496	-1.03110001340498	0.0447095199251914	4064	Lcn2	3	lipocalin 2
170501	-0.0378302639992398	0.665168921974314	14924	Galnt10	10	UDP-N-acetyl-alpha-D-galactosamine:polypeptide N-acetylgalactosaminyltransferase 10 (GalNAc-T10)
170512	-0.0750443356845825	0.841300296474484	128815	Ifi27	6	interferon, alpha-inducible protein 27
170520	0.0240545716896907	0.920841185796793	12706	Cygb	10	cytoglobin
170538	0.0104468592664624	0.935431454277972	55963	Prkcd	16	protein kinase C, delta
170546	0.038856319596972	0.568368089780521	68151	Ryr3	3	ryanodine receptor 3
170551	-0.160682986950082	0.417844750351211	23277	Slc5a6	6	solute carrier family 5 (sodium/multivitamin and iodide cotransporter), member 6
170566	-0.145000990035357	0.318714882097277	75089	Slc16a10	20	solute carrier family 16 (aromatic amino acid transporter), member 10
170567	-0.0184285591074325	0.90179216248447	12745	Slc38a1	7	solute carrier family 38, member 1
170570	-0.00869398816705846	0.925811604010834	12540	Acot12	2	acyl-CoA thioesterase 12
170573	0.0627942248570568	0.486999105165718	75077	Slc38a4	7	solute carrier family 38, member 4
170577	-0.0744523624059852	0.502150624202375	55653	Mark3	6	MAP/microtubule affinity-regulating kinase 3
170578	-0.0299319240256652	0.670583629113329	11374	Asz1	4	ankyrin repeat, SAM and basic leucine zipper domain containing 1
170579	0.139545904400999	0.320844343775938	10770	Fgf22	7	fibroblast growth factor 22
170580	0.0921574222501977	0.422260315841382	10428	Fgf21	1	fibroblast growth factor 21
170582	0.00164600917746682	0.987653411608887	3754	Fgf19	1	fibroblast growth factor 19
170583	0.0427551230376801	0.562241866890638	10771	Fgf23	4	fibroblast growth factor 23
170587	-0.0149897379329342	0.94449505196499	56073	Cs	7	citrate synthase
170588	0.0899701911395141	0.555502151243613	3991	Acot8	3	acyl-CoA thioesterase 8
170630	-0.153491306608586	0.308439854357111	10874	Fgf12	11	fibroblast growth factor 12
170632	-0.0112571654144409	0.900780839811406	3035	Fgf11	10	fibroblast growth factor 11
170633	0.0104455105563463	0.933741791984059	3841	Fgf3	1	fibroblast growth factor 3
170634	0.0660886448842346	0.559921722066946	12890	Tas1r3	5	taste receptor, type 1, member 3
170635	-0.247073657140842	0.389434349458904	26079	Dhrs9	3	dehydrogenase/reductase (SDR family) member 9
170636	0.0422783107393023	0.637813467407099	4399	Pnma1	6	paraneoplastic Ma antigen 1
170637	-0.0369261145455768	0.693729398360865	11148	Samsn1	11	SAM domain, SH3 domain and nuclear localization signals, 1
170641	0.0702391835835945	0.406042232619598	22878	Lphn3	14	latrophilin 3
170667	-0.0909790986458106	0.454448193600788	68199	Atp6v0c	10	ATPase, H+ transporting, lysosomal V0 subunit C
170668	-0.122774415215957	0.631974906683573	15635	Rasgrp4	1	RAS guanyl releasing protein 4
170670	0.107688132150132	0.589820464711756	152	Hadha	6	hydroxyacyl-CoA dehydrogenase/3-ketoacyl-CoA thiolase/enoyl-CoA hydratase (trifunctional protein), alpha subunit
170673	0.374499471101998	0.0687316454955242	1937	Palm	7	paralemmin
170698	-0.0778488084170776	0.538583679661797	130782	Slco1a2	4	solute carrier organic anion transporter family, member 1A2
170699	0.147013304941058	0.124754713678106	56672	Atp2c1	8	ATPase, Ca++ transporting, type 2C, member 1
170700	-0.117035547959953	0.190212172235702	10870	Fgf6	4	fibroblast growth factor 6
170704	-0.000526790795086107	0.996658368168308	11002	Hrh4	18	histamine receptor H4
170714	0.053489160438982	0.786950152825505	69161	Dynlrb1	3	dynein light chain roadblock-type 1
170724	-0.10136403617655	0.557087145077506	21286	Anp32b	5	acidic (leucine-rich) nuclear phosphoprotein 32 family, member B
170739	0.183452280289309	0.247044580477187	13249	Kcnh7	3	potassium voltage-gated channel, subfamily H (eag-related), member 7
170751	0.0574777903282886	0.723033112373966	6424	Xpnpep1	1	X-prolyl aminopeptidase (aminopeptidase P) 1, soluble
170796	-0.0796257048902662	0.43811369190371	15606	Grin3b	7	glutamate receptor, ionotropic, N-methyl-D-aspartate 3B
170808	0.210160101392148	0.22601778525215	15643	Capn8	13	calpain 8
170816	-0.0216027671908465	0.887417196095008	23713	Olr59	1	olfactory receptor 59
170818	0.0186679639616827	0.810426729805264	5735	Icmt	5	isoprenylcysteine carboxyl methyltransferase
170819	-0.0195706651454257	0.865379302932262	4991	Il24	13	interleukin 24
170820	-0.00179704072423981	0.991489451719724	8235	Prdm4	7	PR domain containing 4
170821	-0.0280039091930764	0.845150807086247	40858	Atxn10	7	ataxin 10
170824	0.0333192785075891	0.808268947014313	10084	Steap3	13	STEAP family member 3, metalloreductase
170841	-0.108640808844843	0.354661228281629	8156	Mutyh	5	mutY homolog
170842	-0.586399484089384	0.0796183178055159	31334	Tob1	10	transducer of ErbB-2.1
170843	0.0366734105746849	0.586990217568479	15772	Khdrbs2	9	KH domain containing, RNA binding, signal transduction associated 2
170844	-0.13937476153334	0.389434349458904	31137	Taf2	7	TAF2 RNA polymerase II, TATA box binding protein (TBP)-associated factor
170845	0.0809013069187365	0.587220339547704	32567	Ndel1	10	nudE neurodevelopment protein 1-like 1
170847	-0.142569953276504	0.272624786443344	1690	Kcnj15	11	potassium inwardly-rectifying channel, subfamily J, member 15
170848	-0.0559044558166146	0.651907588834204	26174	Kcnq2	3	potassium voltage-gated channel, KQT-like subfamily, member 2
170849	-0.0671960346599993	0.484126570688575	128597	Zfp111	1	zinc finger protein 111
170851	-0.104833416452069	0.344542152339136	2063	Map2k1	8	mitogen activated protein kinase kinase 1
170896	0.00171688094062006	0.986060340886186	50048	Ucn2	8	urocortin 2
170897	-0.0832580459526655	0.547482331526873	39748	Sphk1	10	sphingosine kinase 1
170898	-0.429273217433883	0.0469152392182873	21853	Tmlhe	20	trimethyllysine hydroxylase, epsilon
170899	0.000934003982465903	0.994207846992804	7794	Kcnk2	13	potassium channel, subfamily K, member 2
170901	0.0334237430033912	0.691012957775129	3635	Efna3	2	ephrin A3
170902	-0.135949235203265	0.422260315841382	123805	Zfp347	7	zinc finger protein 347
170904	-0.45609643062893	0.0687852183847405	31231	Stk17b	9	serine/threonine kinase 17b
170905	0.394561055157739	0.189668111457734	22475	Lfng	12	LFNG O-fucosylpeptide 3-beta-N-acetylglucosaminyltransferase
170906	0.03854661197167	0.69045457147856	41193	Zdhhc7	19	zinc finger, DHHC-type containing 7
170907	-0.0839986900019074	0.749528670278082	65246	Serinc5	2	serine incorporator 5
170908	-0.142124379613212	0.190569746491526	5188	Tesk2	5	testis-specific kinase 2
170909	0.478962417875282	0.0195788147275009	15848	Erg	11	v-ets avian erythroblastosis virus E26 oncogene
170911	-0.0710728313171813	0.766570759141268	21249	Pik3ca	2	phosphatidylinositol-4,5-bisphosphate 3-kinase, catalytic subunit alpha
170912	-0.0529095376220461	0.528829141124862	16363	A1cf	1	APOBEC1 complementation factor
170913	-0.00233422338494904	0.978072210789504	55496	Abcb1a	4	ATP-binding cassette, sub-family B (MDR/TAP), member 1A
170914	-0.0295043902910264	0.915950583854538	3334	Nap1l3	X	nucleosome assembly protein 1-like 3
170915	-0.047059033217951	0.653166104580391	1094	Ep300	7	E1A binding protein p300
170917	-0.216515646580141	0.195709982690975	56466	Cry2	3	cryptochrome 2 (photolyase-like)
170919	0.00841580241408302	0.944427084210354	69293	Agpat4	1	1-acylglycerol-3-phosphate O-acyltransferase 4
170920	-0.13929972821727	0.178045584801758	2683	Map4k3	6	mitogen-activated protein kinase kinase kinase kinase 3
170922	-0.0309459882190097	0.742667851880124	3318	Ilk	1	integrin-linked kinase
170923	-0.0701996476651674	0.617144877770966	55701	Rap2b	2	RAP2B, member of RAS oncogene family
170924	-0.0580078602660583	0.670771072149605	74563	Abcc4	15	ATP-binding cassette, subfamily C (CFTR/MRP), member 4
170925	-0.0604740919751476	0.612349412966946	12199	Slco6b1	9	solute carrier organic anion transporter family, member 6b1
170926	-0.00279168858907397	0.980410794138458	10688	Cysltr2	15	cysteinyl leukotriene receptor 2
170927	0.0237367464454046	0.893767550473772	9032	Clcc1	2	chloride channel CLIC-like 1
170928	-0.250722875688909	0.180557214437989	62200	Necab2	19	N-terminal EF-hand calcium binding protein 2
170929	-0.113180487276242	0.717995491886356	2988	Bcl2a1	8	BCL2-related protein A1
170933	-0.0324457255731598	0.826956306283823	5993	Syf2	5	SYF2 pre-mRNA-splicing factor
170943	-0.37030389687903	0.04128770995625	6519	Slc25a10	10	solute carrier family 25 (mitochondrial carrier; dicarboxylate transporter), member 10
170944	-0.0069160316624588	0.980883025698593	NA	NA	NA	NA
170945	-0.0406848368163191	0.840256805689917	20193	Chrna2	15	cholinergic receptor, nicotinic, alpha 2 (neuronal)
170955	-0.0594546487919621	0.499452543825024	26419	Zfp483	5	zinc finger protein 483
170956	0.0623950450203061	0.730628420036723	15796	Ythdc1	14	YTH domain containing 1
171009	0.0814941359725863	0.428814660643602	862	Actn3	1	actinin alpha 3
171010	0.0134102972750361	0.901594734068528	12805	Ppp1r14c	1	protein phosphatase 1, regulatory (inhibitor) subunit 14c
171011	-0.0719775120906654	0.533161887889534	15168	Kcng3	6	potassium voltage-gated channel, subfamily G, member 3
171015	0.278430031476331	0.0820920498726991	69207	Cyb5r4	8	cytochrome b5 reductase 4
171016	0.0290823697509843	0.897103821286224	30973	Hrg	11	histidine-rich glycoprotein
171018	-0.0368055447103579	0.784288440683706	15849	Zfp384	4	zinc finger protein 384
171026	0.0375563462410451	0.658638561239579	15854	Akap5	6	A kinase (PRKA) anchor protein 5
171027	0.0174931735187771	0.865780980971938	49199	Svs5	3	seminal vesicle secretory protein 5
171028	-0.0550490701071409	0.694532653201337	68197	Atp12a	15	ATPase, H+/K+ transporting, nongastric, alpha polypeptide
171039	-0.0791568292782596	0.528077387732071	7921	Rph3a	12	rabphilin 3A
171040	-0.0225509227203995	0.873172168147456	535	Il11	1	interleukin 11
171041	0.0688015430001183	0.736343444509147	4056	Klc1	6	kinesin light chain 1
171043	-0.155796868167148	0.0678362933384692	12182	Fbxo32	7	F-box protein 32
171044	0.00291268813475831	0.977725707183452	20285	Sstr3	7	somatostatin receptor 3
171045	0.0201550874460992	0.781709113885393	20545	Mmp3	8	matrix metallopeptidase 3
171046	-0.00728693765079225	0.941723022684406	2408	Tcf3	7	transcription factor 3
171047	-0.0153406881332101	0.943197804097598	4704	Dnph1	9	2'-deoxynucleoside 5'-phosphate N-hydrolase 1
171048	0.152004010756075	0.719880259199588	20968	Tspan8	7	tetraspanin 8
171049	-0.00731091824723151	0.973097367119794	7322	Folr1	1	folate receptor 1 (adult)
171050	-0.150652119980761	0.481924605282039	9116	Mob4	9	MOB family member 4, phocein
171051	0.003790635719227	0.97621621747146	NA	NA	NA	NA
171052	0.00279556555480465	0.97978623079102	20548	Mmp13	8	matrix metallopeptidase 13
171053	0.0299407652077033	0.883019745412002	41235	Pank4	5	pantothenate kinase 4
171054	0.00544031731918082	0.969833505659047	21135	Ccr4	8	chemokine (C-C motif) receptor 4
171055	0.0505183967975418	0.793559795350491	521	Cd79b	10	Cd79b molecule, immunoglobulin-associated beta
171056	0.0288193507582379	0.798597218826967	20350	Cx3cr1	8	chemokine (C-X3-C motif) receptor 1
171057	0.247111852782512	0.18105520812499	6843	Cbwd1	1	COBW domain containing 1
171058	-0.0276318751208269	0.771934219897803	23420	Rab3c	2	RAB3C, member RAS oncogene family
171059	-0.303315981003083	0.0349222342944251	NA	NA	NA	NA
171060	0.0179497352183278	0.924113187831262	534	Il13ra2	X	interleukin 13 receptor, alpha 2
171061	-0.0150043173935508	0.895704228115847	32526	Mrpl17	1	mitochondrial ribosomal protein L17
171062	-0.0764492791967193	0.647618964978946	4092	Nkg7	1	natural killer cell group 7 sequence
171063	-0.182166912397972	0.19444593065619	31040	Gtf3c1	1	general transcription factor IIIC, polypeptide 1, alpha
171064	-0.0992310843903095	0.431532906649438	36189	Igsf6	1	immunoglobulin superfamily, member 6
171068	0.0634318563275276	0.860916017135131	37658	Pou2f1	13	POU class 2 homeobox 1
171069	0.113919031099076	0.461958924498829	11331	Usmg5	1	up-regulated during skeletal muscle growth 5 homolog (mouse)
171070	-0.00827723525795498	0.976182181367123	5110	Ptpn21	6	protein tyrosine phosphatase, non-receptor type 21
171071	-0.0821246003055567	0.516641088606203	8639	Ppp1r15a	1	protein phosphatase 1, regulatory subunit 15A
171073	0.212886861690105	0.096094953738601	7355	Hdgfrp2	9	hepatoma-derived growth factor-related protein 2
171074	-0.0677099861371859	0.533762059154819	56406	Hdgfl1	17	hepatoma derived growth factor-like 1
171075	-0.0180749355382215	0.848999755487567	1517	Fcer2	12	Fc fragment of IgE, low affinity II, receptor for (CD23)
171078	-0.0125350885170086	0.955123090283252	NA	NA	NA	NA
171079	-0.00718968199315739	0.955123090283252	2805	B3galt4	20	UDP-Gal:betaGlcNAc beta 1,3-galactosyltransferase, polypeptide 4
171080	0.00987089551146347	0.946035266501602	NA	NA	NA	NA
171081	0.0704750042780873	0.595723050949601	339	Csf2rb	7	colony stimulating factor 2 receptor, beta, low-affinity (granulocyte-macrophage)
171083	0.414548615478459	0.1113844263976	12423	Itfg1	19	integrin alpha FG-GAP repeat containing 1
171085	0.0679957853608588	0.432153716908478	22495	Pcsk4	7	proprotein convertase subtilisin/kexin type 4
171086	-0.176124420319217	0.251657550513247	22861	Trak2	9	trafficking protein, kinesin binding 2
171087	0.184718254849885	0.577043320727132	9384	Mpc1	1	mitochondrial pyruvate carrier 1
171088	0.00648867113209395	0.945667539487692	8682	Inpp5j	14	inositol polyphosphate-5-phosphatase J
171090	0.119653976076436	0.358163108969892	NA	NA	NA	NA
171091	-0.0123506053984581	0.922202468138618	10972	Zbp1	3	Z-DNA binding protein 1
171092	-9.16796158954014e-05	0.999175210986385	38096	G3bp1	10	GTPase activating protein (SH3 domain) binding protein 1
171096	0.225107758370839	0.422260315841382	1011	Cst6	1	cystatin E/M
171097	0.0503068013569621	0.670771072149605	55997	Adap1	12	ArfGAP with dual PH domains 1
171099	-0.0438899886731328	0.528954105087907	8628	Rasd2	19	RASD family, member 2
171100	-0.339059457659515	0.04128770995625	22695	Angptl2	3	angiopoietin-like 2
171101	0.0281160862037471	0.724855903620596	1580	Grp	18	gastrin releasing peptide
171102	0.0173959176238636	0.914387762904254	1355	Cdc25a	8	cell division cycle 25A
171103	0.257557180083404	0.235124481164034	41451	Cdc25b	3	cell division cycle 25B
171104	-0.0697421049778955	0.621463607613577	15855	Gper1	12	G protein-coupled estrogen receptor 1
171106	-0.0416281642731224	0.602053157092738	2860	Il1rl2	9	interleukin 1 receptor-like 2
171107	0.0775407897450329	0.443696646789526	3182	Arr3	X	arrestin 3, retinal (X-arrestin)
171108	-0.197652972921206	0.44301787073463	15769	P2ry14	2	purinergic receptor P2Y, G-protein coupled, 14
171109	-0.0023014754916586	0.986882109817655	3256	Dusp5	1	dual specificity phosphatase 5
171111	0.0292064883207388	0.788428079380915	25655	Rab26	10	RAB26, member RAS oncogene family
171112	0.378413790677838	0.0774128449613644	10920	Wfdc1	19	WAP four-disulfide core domain 1
171113	-0.00538004900956501	0.969833505659047	38217	Blcap	3	bladder cancer associated protein
171114	-0.0221873450624503	0.912313543657132	22785	Ndrg2	15	NDRG family member 2
171115	0.0114490944237424	0.942119644649394	842	Pde5a	2	phosphodiesterase 5A, cGMP-specific
171116	-0.076181255850857	0.643239053315792	14618	Opa1	11	optic atrophy 1
171119	0.00780873879117028	0.936550138631324	74393	Dscam	11	Down syndrome cell adhesion molecule
171120	0.0372929497828398	0.714086433952841	3129	Jmjd1c	20	jumonji domain containing 1C
171121	-0.180900595151899	0.335063696950257	68273	Ppp6c	3	protein phosphatase 6, catalytic subunit
171122	-0.128586756222759	0.310444590394855	NA	NA	NA	NA
171123	-0.10224794215313	0.36790919298604	5078	Rph3al	10	rabphilin 3A-like (without C2 domains)
171124	-0.0194431995065631	0.866511072943483	NA	NA	NA	NA
171125	-0.0187560977763832	0.925160945743651	37693	Ptprh	1	protein tyrosine phosphatase, receptor type, H
171126	-0.0443001283818987	0.793891797078972	22693	Ap3m1	15	adaptor-related protein complex 3, mu 1 subunit
171128	0.0811343516251073	0.332766327712211	3849	Gchfr	3	GTP cyclohydrolase I feedback regulator
171129	-0.160385341107897	0.273129176452204	10586	Uggt1	9	UDP-glucose glycoprotein glucosyltransferase 1
171131	-0.0322310089507178	0.741897573517888	36035	Chrnb3	16	cholinergic receptor, nicotinic, beta 3 (neuronal)
171133	0.0843668758875165	0.731432024609655	90880	Gcsh	19	glycine cleavage system protein H (aminomethyl carrier)
171134	-0.0100591597679189	0.938163133387643	4741	Lgals2	7	lectin, galactoside-binding, soluble, 2
171135	-0.0839645919932179	0.361153916565377	1399	Slc31a1	5	solute carrier family 31 (copper transporter), member 1
171136	-0.138809247700278	0.528077387732071	15856	Cblb	11	Cbl proto-oncogene B, E3 ubiquitin protein ligase
171137	-0.192208698168758	0.329067874123113	2734	Khsrp	9	KH-type splicing regulatory protein
171138	-0.193088612965144	0.0775280618418429	71688	Kcne2	11	potassium voltage-gated channel, Isk-related family, member 2
171139	0.0649604071692629	0.659988632822661	40847	Timm9	6	translocase of inner mitochondrial membrane 9 homolog (yeast)
171140	0.0498550961171293	0.691154115860199	15596	Camk2g	15	calcium/calmodulin-dependent protein kinase II gamma
171142	-0.261247092432577	0.224196381754106	1486	Ehhadh	11	enoyl-CoA, hydratase/3-hydroxyacyl CoA dehydrogenase
171143	0.164854969139819	0.252053180403393	23033	Trpm4	1	transient receptor potential cation channel, subfamily M, member 4
171144	-0.0355251195938866	0.665077544961115	9482	Slco4a1	3	solute carrier organic anion transporter family, member 4a1
171145	0.0537388458095771	0.703995947701577	7005	Eif2b3	5	eukaryotic translation initiation factor 2B, subunit 3
171146	-0.0100659991813776	0.917711620233817	15858	Kcnh5	6	potassium voltage-gated channel, subfamily H (eag-related), member 5
171147	1.80295995533513	0.00389665300344092	43139	Slc2a13	7	solute carrier family 2 (facilitated glucose transporter), member 13
171148	0.0188448177935836	0.860065296299565	37901	Slc6a5	1	solute carrier family 6 (neurotransmitter transporter), member 5
171149	-0.0619244463497788	0.401001075333219	21248	Serpini2	2	serpin peptidase inhibitor, clade I (pancpin), member 2
171150	0.0650863356269973	0.726690174563502	1363	Cdk7	2	cyclin-dependent kinase 7
171151	-0.0103428195108561	0.963165824970553	6988	Slc25a21	6	solute carrier family 25 (mitochondrial oxoadipate carrier), member 21
171152	-0.152926879887788	0.21116859018712	47969	Taf9b	X	TAF9B RNA polymerase II, TATA box binding protein (TBP)-associated factor
171155	-0.0557567441786038	0.764517611604772	153	Hadhb	6	hydroxyacyl-CoA dehydrogenase/3-ketoacyl-CoA thiolase/enoyl-CoA hydratase (trifunctional protein), beta subunit
171159	-0.0585467716701427	0.762295124403581	5225	Zhx1	7	zinc fingers and homeoboxes 1
171160	-0.243002995543804	0.451540171340092	15859	Hopx	14	HOP homeobox
171161	0.0152725371804694	0.901766028042918	NA	NA	NA	NA
171162	0.00753945552745616	0.939550550227998	128216	Reg3a	4	regenerating islet-derived 3 alpha
171163	0.117375735574366	0.427550358693069	9592	Slc6a13	4	solute carrier family 6 (neurotransmitter transporter), member 13
171164	-0.41516930707958	0.162667475660248	130640	Gbp2	2	guanylate binding protein 2, interferon-inducible
171178	0.0218532520343766	0.788327266698374	37333	Adh7	2	alcohol dehydrogenase 7 (class IV), mu or sigma polypeptide
171287	-0.0264289424655244	0.727895080386093	20935	Epha7	5	Eph receptor A7
171293	-0.156688860722561	0.158460048601967	55616	Ctsd	1	cathepsin D
171296	-0.00657983441345245	0.958758763057643	21371	Myo9a	8	myosin IXA
171297	-0.00532834655013747	0.969440172904161	23133	Nlgn3	X	neuroligin 3
171302	0.105647462361826	0.310867702992534	32145	Foxe3	5	forkhead box E3
171304	0.0243035580914048	0.787807498373921	3322	Kif11	1	kinesin family member 11
171305	-0.022611988564968	0.858765855806478	101534	Clk3	8	CDC-like kinase 3
171329	-0.0328838934817579	0.693980103937205	101542	Usp15	7	ubiquitin specific peptidase 15
171335	-0.15020438769821	0.267762429121166	3006	Cox8a	1	cytochrome c oxidase subunit VIIIa
171339	-0.0457723821770788	0.655026612563995	67131	Dnah1	16	dynein, axonemal, heavy chain 1
171341	-0.182108884037877	0.334687190279435	10544	Mgst1	4	microsomal glutathione S-transferase 1
171352	0.147368619366484	0.139883738577403	128180	Cyp3a9	12	cytochrome P450, family 3, subfamily a, polypeptide 9
171356	0.00822953693743855	0.917945716227691	NA	NA	NA	NA
171358	0.0525964064099176	0.52801402097232	48706	Camk1g	13	calcium/calmodulin-dependent protein kinase IG
171365	-0.143256175319003	0.295963528022115	21719	Snrpb	3	small nuclear ribonucleoprotein polypeptides B and B1
171366	-0.156419410994032	0.210770566949237	2038	Ppp4c	1	protein phosphatase 4, catalytic subunit
171369	0.159200989951836	0.232740008209903	954	Cd40	3	CD40 molecule, TNF receptor superfamily member 5
171371	-0.0217629428923942	0.914300081407901	2250	Xcl1	13	chemokine (C motif) ligand 1
171373	-0.0096730440072097	0.961523164926246	10665	Slc12a5	3	solute carrier family 12 (potassium-chloride transporter), member 5
171374	0.0610287518022918	0.740122429836688	1273	Atp5b	7	ATP synthase, H+ transporting, mitochondrial F1 complex, beta polypeptide
171378	0.0107674513630203	0.899138331007812	68475	Ppp3cc	15	protein phosphatase 3, catalytic subunit, gamma isozyme
171379	0.0207731456637852	0.88098574310004	55712	Smarca4	8	SWI/SNF related, matrix associated, actin dependent regulator of chromatin, subfamily a, member 4
171380	-0.0367656782525598	0.830943859441311	76639	Cyp2t1	1	cytochrome P450, family 2, subfamily t, polypeptide 1
171381	0.000864940012929694	0.994720014487323	31115	Psd	1	pleckstrin and Sec7 domain containing
171384	0.00968309656962418	0.953480979872092	23433	Trpm8	9	transient receptor potential cation channel, subfamily M, member 8
171385	-0.019467432418252	0.855128199788701	44520	Acmsd	13	aminocarboxymuconate semialdehyde decarboxylase
171386	-0.137521264052454	0.460035142009831	11027	Avpi1	1	arginine vasopressin-induced 1
171387	-0.135098203002851	0.270672904101753	11891	Rnf39	20	ring finger protein 39
171393	-0.0476778572884795	0.805555159749793	22836	Clstn3	4	calsyntenin 3
171394	0.11156735482682	0.345312245933169	49698	Clstn2	8	calsyntenin 2
171396	0.309632578144253	0.110056671715621	49408	Sulf1	5	sulfatase 1
171398	-0.00424374012268558	0.973832328653702	NA	NA	NA	NA
171400	0.601818737569898	0.0267120234497286	41449	Elovl5	8	ELOVL fatty acid elongase 5
171403	-0.00448649968407899	0.986067622844947	NA	NA	NA	NA
171406	-0.235760211161929	0.0891387608428419	11344	Prl8a9	17	prolactin family 8, subfamily a, member 9
171407	0.124486067392472	0.414496905887235	8809	Gprasp1	X	G protein-coupled receptor associated sorting protein 1
171408	-0.068122326031256	0.322635949951839	NA	NA	NA	NA
171409	0.0455971367284471	0.576666685759734	20704	Tnnt1	1	troponin T type 1 (skeletal, slow)
171410	-0.0618463621688639	0.764517611604772	9044	Acsbg1	8	acyl-CoA synthetase bubblegum family member 1
171411	-0.235444142722756	0.0978811573004162	8521	Tmem176b	4	transmembrane protein 176B
171413	0.0769197321462611	0.462946119369008	10410	Spata6	5	spermatogenesis associated 6
171414	0.00654309632204519	0.973832328653702	23182	Pmfbp1	19	polyamine modulated factor 1 binding protein 1
171415	-0.0194771216698673	0.909704185132818	6836	Atg3	11	autophagy related 3
171433	0.154276756112854	0.31632266422418	12516	Micu2	15	mitochondrial calcium uptake 2
171434	0.0307785522047368	0.877474092127228	15903	Phldb1	8	pleckstrin homology-like domain, family B, member 1
171435	-0.306252674830803	0.0555103572756112	11648	Aagab	8	alpha- and gamma-adaptin binding protein
171436	-0.00801742869077948	0.937723496307255	NA	NA	NA	NA
171437	-0.0955496179379107	0.567767504496106	14189	Dnttip1	3	deoxynucleotidyltransferase, terminal, interacting protein 1
171438	0.378899460428282	0.219656510991645	23070	Crtac1	1	cartilage acidic protein 1
171439	0.889898566941205	0.0892307082435537	8530	Bzw2	6	basic leucine zipper and W2 domains 2
171440	0.0494863991134551	0.615095672635221	15904	Abtb2	3	ankyrin repeat and BTB (POZ) domain containing 2
171441	0.0431145266819364	0.769965572967154	56295	Yif1a	1	Yip1 interacting factor homolog A (S. cerevisiae)
171442	-0.0358618653934366	0.734437926699126	41283	Svop	12	SV2 related protein
171443	-0.174092083898515	0.134110224776162	NA	NA	NA	NA
171444	-0.00673533968918871	0.966086599508063	9970	Pacs1	1	phosphofurin acidic cluster sorting protein 1
171445	0.0774406456192178	0.635647856437395	2737	Akr7a2	5	aldo-keto reductase family 7, member A2 (aflatoxin aldehyde reductase)
171447	0.288039170479456	0.193544479574983	22712	Lphn2	2	latrophilin 2
171449	-0.00683379869014988	0.961523164926246	12296	Zg16	1	zymogen granule protein 16
171451	-0.0849388129374855	0.452414893371922	9904	Marc2	13	mitochondrial amidoxime reducing component 2
171452	-0.151862851301507	0.192191711892572	40880	Rab3il1	1	RAB3A interacting protein (rabin3)-like 1
171454	0.00177063993661353	0.988645472144071	12042	Nacc1	19	nucleus accumbens associated 1, BEN and BTB (POZ) domain containing
171455	0.0539440246118188	0.611938010756474	10122	Exoc2	17	exocyst complex component 2
171457	-0.14045991220612	0.707926809512643	22844	Cep170	13	centrosomal protein 170
171458	0.233625812124389	0.118479858172391	76214	Ipmk	20	inositol polyphosphate multikinase
171459	-0.018459893782472	0.83964837697952	114817	Gp2	1	glycoprotein 2 (zymogen granule membrane)
171460	-0.00599596676087621	0.952778032405297	11617	Hspbap1	11	Hspb associated protein 1
171493	0.0292730293168688	0.796676970097558	16325	Osgin1	19	oxidative stress induced growth inhibitor 1
171494	-0.127659004432855	0.316579854490248	47995	Ap1g1	19	adaptor-related protein complex 1, gamma 1 subunit
171495	0.0558287227078456	0.559483261399412	31212	Capn5	1	calpain 5
171496	-0.0897660407776506	0.325755871838746	NA	NA	NA	NA
171497	-0.0387821675618882	0.773655073373511	8446	Sgk2	3	serum/glucocorticoid regulated kinase 2
171499	-0.0306809142126898	0.748076466467199	NA	NA	NA	NA
171500	0.0270616327861797	0.865867997877825	8666	Stau2	5	staufen double-stranded RNA binding protein 2
171501	-0.199800601279036	0.142258969491511	32550	Rnf38	5	ring finger protein 38
171503	0.0659243989204992	0.724584238999358	117458	Camk1	4	calcium/calmodulin-dependent protein kinase I
171516	0.478926047167468	0.149892582427443	128661	Akr1c3	17	aldo-keto reductase family 1, member C3
171517	0.0346912732805587	0.674473218800408	17657	Gpc2	12	glypican 2
171518	-0.0713450041919295	0.648976102141626	120027	Cyp2c22	1	cytochrome P450, family 2, subfamily c, polypeptide 22
171519	0.00288711628230409	0.979128220796667	88401	Calcb	1	calcitonin-related polypeptide, beta
171521	-0.0728525457734284	0.525233553271021	74936	Cyp2c13	1	cytochrome P450, family 2, subfamily c, polypeptide 13
171522	-0.315121864656586	0.0614054486124786	75003	Cyp2d4	7	cytochrome P450, family 2, subfamily d, polypeptide 4
171525	0.0631470455878969	0.520419820050797	32140	Polk	2	polymerase (DNA directed) kappa
171528	-0.130370083066383	0.608620100420285	108184	Gzmb	15	granzyme B (granzyme 2, cytotoxic T-lymphocyte-associated serine esterase 1)
171529	0.0582804234150656	0.560041927999778	21355	Kif2c	5	kinesin family member 2C
171547	-0.438200235827816	0.0634428087682623	41792	Crispld2	19	cysteine-rich secretory protein LCCL domain containing 2
171548	0.172759095565062	0.379994410664367	8303	Dkk3	1	dickkopf WNT signaling pathway inhibitor 3
171549	-0.0113829496780502	0.928444939765287	14899	Klc3	1	kinesin light chain 3
171551	-0.040313750076745	0.549949259293768	117693	Cxcl3	14	chemokine (C-X-C motif) ligand 3
171552	0.142193594672067	0.349960910476552	2726	Prpf18	17	pre-mRNA processing factor 18
171553	0.0832250381367441	0.693980103937205	16326	A3galt2	5	alpha 1,3-galactosyltransferase 2
171554	0.0526703169142673	0.570285898115902	69345	Cdhr5	1	cadherin-related family member 5
171556	0.0978541083786499	0.518206796010529	11378	Prl5a1	17	prolactin family 5, subfamily a, member 1
171562	-0.0761742613104115	0.713394408086091	49392	Ero1l	15	ERO1-like (S. cerevisiae)
171563	0.0485923359503238	0.548280661597994	52330	Nav2	1	neuron navigator 2
171564	-0.0114880633488843	0.884749040087819	41470	Pbld1	20	phenazine biosynthesis-like protein domain containing 1
171565	0.0434020951869698	0.851718861216037	4719	Stambp	4	Stam binding protein
171566	-0.003702309801767	0.981455516652401	8344	Nme7	13	NME/NM23 family member 7
171569	0.368365475460963	0.578762305255438	NA	NA	NA	NA
171571	0.0523760375781217	0.511176294727578	16327	Grip2	4	glutamate receptor interacting protein 2
171572	0.0501484020022689	0.560800355256178	32678	Ttl	3	tubulin tyrosine ligase
171573	-0.0174809384788315	0.8023114613399	NA	NA	NA	NA
171574	0.0215798071461855	0.760973353309808	22906	Dnm3	13	dynamin 3
171575	-0.159281781436929	0.0892307082435537	68179	Dnase2	19	deoxyribonuclease II, lysosomal
171576	0.0298564612842132	0.781949241200223	933	Bub1b	3	BUB1 mitotic checkpoint serine/threonine kinase B
171577	0.0301307196555518	0.765359372242311	1764	Epcam	6	epithelial cell adhesion molecule
171581	-0.00203686489233856	0.97978623079102	26426	Rhov	3	ras homolog family member V
191569	0.0472745856262247	0.723161723155534	113565	Pde9a	20	phosphodiesterase 9A
191570	0.206711659467684	0.310205014416563	23588	Serpina12	6	serpin peptidase inhibitor, clade A (alpha-1 antiproteinase, antitrypsin), member 12
191571	0.0803978976196396	0.337095013167936	82252	Fat3	8	FAT atypical cadherin 3
191572	-0.200056839210694	0.37468130877242	67425	Ahnak	1	AHNAK nucleoprotein
191573	0.00301108509153902	0.980883025698593	128613	Grin3a	5	glutamate receptor, ionotropic, N-methyl-D-aspartate 3A
191574	-0.394401812113815	0.0848648554982228	64472	Akr1c14	17	aldo-keto reductase family 1, member C14
191575	-0.271117286039293	0.18083839984341	128514	Nme1	10	NME/NM23 nucleoside diphosphate kinase 1
191595	0.103985974308021	0.393454161217789	15895	Syt12	1	synaptotagmin XII
192107	-0.139324698412228	0.390472454599175	20613	Prss8	1	protease, serine, 8
192109	0.0479754299570461	0.555502151243613	68509	Pou3f3	9	POU class 3 homeobox 3
192110	0.0527839646543633	0.548618768348376	20590	Pou3f1	5	POU class 3 homeobox 1
192117	-0.0386081191151009	0.644893586003779	84739	Syngap1	20	synaptic Ras GTPase activating protein 1
192126	-0.19938247562391	0.128950012111383	13058	Dab2ip	3	DAB2 interacting protein
192129	-0.396812895868429	0.182774390839332	23686	Vmp1	10	vacuole membrane protein 1
192152	-0.0627282753371041	0.755738888818951	31383	Tgoln2	4	trans-golgi network protein 2
192153	0.00756116076975477	0.937723496307255	NA	NA	NA	NA
192154	0.0705743266504983	0.446094720130674	68463	Hip1	12	huntingtin interacting protein 1
192155	0.0362193932480865	0.617202154429779	456	Sftpb	4	surfactant protein B
192172	0.14716697176188	0.330133975354166	31942	Mpst	7	mercaptopyruvate sulfurtransferase
192177	-0.0154480933296064	0.875853736162523	26714	Unc13d	10	unc-13 homolog D (C. elegans)
192178	0.108471599625529	0.528077387732071	66194	Tnrc6b	7	trinucleotide repeat containing 6B
192179	-0.120188054481178	0.121377575138946	NA	NA	NA	NA
192180	-0.191593917479477	0.370432338423175	56743	Nip7	19	NIP7, nucleolar pre-rRNA processing protein
192181	0.0783103889199426	0.349434523760596	3937	Podxl	4	podocalyxin-like
192189	0.0653598960879904	0.54222363512878	9553	Syt17	1	synaptotagmin XVII
192203	0.0760739809749422	0.662663955443091	48282	Fap	3	fibroblast activation protein, alpha
192204	-0.0440089291246082	0.673652966823628	26430	Ehd4	3	EH-domain containing 4
192205	-0.102825409344604	0.389434349458904	13023	Prok1	2	prokineticin 1
192206	-0.00781232918199137	0.934350121536841	9268	Prok2	4	prokineticin 2
192207	0.00931838789604722	0.906161209606221	12159	Ubxn11	5	UBX domain protein 11
192208	-0.0457260262845276	0.7290490775062	24917	Slc38a5	X	solute carrier family 38, member 5
192209	0.0237970031658028	0.762738111630443	16357	Spdya	6	speedy/RINGO cell cycle regulator family member A
192210	0.00685107819856778	0.973102257358508	6752	Dnajc21	2	DnaJ (Hsp40) homolog, subfamily C, member 21
192211	-0.0702741358905108	0.422845753014439	44536	Prom2	3	prominin 2
192213	0.0403750572780206	0.793129108764517	NA	NA	NA	NA
192215	0.0100565316787797	0.945541156901228	31247	Slc9a5	19	solute carrier family 9, subfamily A (NHE5, cation proton antiporter 5), member 5
192218	-0.0282755065989511	0.867717336397758	100661	Kat5	1	K(lysine) acetyltransferase 5
192223	0.0281791472622981	0.804540558715976	69152	Opn4	16	opsin 4
192224	-0.00635549755758813	0.974443694794448	11963	Prl2b1	17	Prolactin family 2, subfamily b, member 1
192225	-0.0143467817274319	0.919611678646503	10189	Spata7	6	spermatogenesis associated 7
192226	-0.0336847928872555	0.705541623109194	41657	Cand2	4	cullin-associated and neddylation-dissociated 2 (putative)
192227	0.00195725387258605	0.996301398773472	40820	Ptgr1	5	prostaglandin reductase 1
192229	0.262712097358659	0.0865215013328834	12065	Cep19	11	centrosomal protein 19
192234	-0.00643241570630071	0.953546613099529	2903	Eif2b5	11	eukaryotic translation initiation factor 2B, subunit 5 epsilon
192235	0.105635178315449	0.646633433150853	4658	Hyou1	8	hypoxia up-regulated 1
192241	-0.00690490084611817	0.979128357699101	1283	Atp5o	11	ATP synthase, H+ transporting, mitochondrial F1 complex, O subunit
192242	0.0294435805591053	0.65978507519848	55943	Akr1d1	4	aldo-keto reductase family 1, member D1
192243	-0.0568238165479107	0.462803196722896	68401	Golgb1	11	golgin B1
192245	-0.423189571005663	0.0334129819811907	36931	Hspb6	1	heat shock protein, alpha-crystallin-related, B6
192246	0.123439288928799	0.353084519444951	7151	Phf5a	7	PHD finger protein 5A
192247	0.0385772975526004	0.68605025901751	10948	Sez6	10	seizure related 6 homolog (mouse)
192248	-0.248132289587966	0.151582187340813	20335	Cdh13	19	cadherin 13
192249	0.0935833677405791	0.402926764764825	81837	Ehd3	6	EH-domain containing 3
192251	0.0504489709113161	0.533762059154819	16359	Gpr149	2	G protein-coupled receptor 149
192253	0.00754151961572624	0.949201931986891	34710	Myo16	16	myosin XVI
192254	-0.0314779014972739	0.714305211197768	32442	Grasp	7	GRP1 (general receptor for phosphoinositides 1)-associated scaffold protein
192256	0.0478883025052124	0.782350343240156	32233	Pja2	9	praja ring finger 2, E3 ubiquitin protein ligase
192258	-0.0732885844357911	0.609966889274723	26716	Gabrr3	11	gamma-aminobutyric acid (GABA) A receptor, rho 3
192259	0.0139973110311926	0.881006322988559	82108	Plb1	6	phospholipase B1
192260	0.192572368082352	0.135316435034067	7159	Cdipt	1	CDP-diacylglycerol--inositol 3-phosphatidyltransferase
192262	-0.576510393710835	0.0351619173646351	1314	C1s	4	complement component 1, s subcomponent
192263	0.0780979822814452	0.701548340147905	3159	Pigl	10	phosphatidylinositol glycan anchor biosynthesis, class L
192268	0.063066723645381	0.641012546654916	40861	Gls2	7	glutaminase 2 (liver, mitochondrial)
192270	0.155228855938379	0.577706490114917	15410	Ppap2b	5	phosphatidic acid phosphatase type 2B
192271	0.0106443361364246	0.934535218037279	NA	NA	NA	NA
192272	0.0322754473061444	0.793969850712757	25661	Acot2	6	acyl-CoA thioesterase 2
192273	-0.0134972407819856	0.932875951103542	NA	NA	NA	NA
192274	0.0187331093454413	0.872189104660198	3291	Foxe1	5	forkhead box E1 (thyroid transcription factor 2)
192275	0.152097329630559	0.307159322592852	1027	Dad1	15	defender against cell death 1
192276	0.0677925440958447	0.527735228726545	11573	Coro7	10	coronin 7
192277	-0.0126262608363703	0.903417257029495	4965	Stip1	1	stress-induced phosphoprotein 1
192280	0.0238029252090932	0.875958145339364	11615	Ppp1r3b	16	protein phosphatase 1, regulatory subunit 3B
192348	0.0828136376403457	0.470728177272251	100983	Fnbp1	3	formin binding protein 1
192349	0.0265393994884144	0.865780980971938	9256	Caly	1	calcyon neuron-specific vesicular protein
192350	0.0998037921550106	0.304379905109857	128632	Cdk12	10	cyclin-dependent kinase 12
192351	0.123151211530327	0.380247827228435	9274	Fbxo6	5	F-box protein 6
192352	0.0298055693132708	0.688038212076925	9191	Ss18l1	3	synovial sarcoma translocation gene on chromosome 18-like 1
192356	-0.119277139766378	0.316946056584058	6391	Unc50	9	unc-50 homolog (C. elegans)
192357	-0.120880382887955	0.289041559913783	22983	Gmpr2	15	guanosine monophosphate reductase 2
192359	0.113529437690374	0.505852298499045	32605	Zc3h14	6	zinc finger CCCH type containing 14
192360	-0.12014178986071	0.475199674640295	8125	Eml2	1	echinoderm microtubule associated protein like 2
192361	0.0207159568205579	0.825530484228203	4546	Ppp1r2	11	protein phosphatase 1, regulatory (inhibitor) subunit 2
192362	0.0196284575582704	0.808520567158806	4062	Lamc2	13	laminin, gamma 2
192363	0.123957636345963	0.652584182834881	40976	Nos1ap	13	nitric oxide synthase 1 (neuronal) adaptor protein
192645	-0.0629140601753502	0.681609294673134	32160	Wbp2	10	WW domain binding protein 2
192648	0.0204442761097621	0.785184541439317	10968	Prokr1	4	prokineticin receptor 1
192649	-0.0312602642931941	0.699044366955251	16368	Prokr2	3	prokineticin receptor 2
192675	0.144625774776665	0.37852040288451	14291	Bsnd	5	Bartter syndrome, infantile, with sensorineural deafness (Barttin)
201097	-0.00825099213020319	0.942630882507199	NA	NA	NA	NA
207118	-0.0517329338902321	0.66698199502402	NA	NA	NA	NA
207120	0.152763105627686	0.0939985696317594	31425	Nudt6	2	nudix (nucleoside diphosphate linked moiety X)-type motif 6
207122	-0.0193078336296093	0.933893071231693	2054	Pkn2	2	protein kinase N2
207123	-0.123787324564756	0.436680040019737	11864	RGD621098	19	similar to RIKEN cDNA D230025D16Rik
207126	-0.0376050831936849	0.670771072149605	7822	Muc13	11	mucin 13, cell surface associated
24152	0.0479741352659344	0.608123134531911	1264	Asip	3	agouti signaling protein
24157	0.138535241429935	0.213447576230513	37497	Acaa1a	8	acetyl-CoA acyltransferase 1
24158	0.150540002293663	0.266158867689895	3	Acadm	2	acyl-CoA dehydrogenase, C-4 to C-12 straight chain
24159	-0.00796371606121404	0.990525863812091	854	Acly	10	ATP citrate lyase
24162	-0.104574346346851	0.390472454599175	1217	Acp2	3	acid phosphatase 2, lysosomal
24163	0.0168096126373811	0.93808954544149	855	Acr	7	acrosin
24165	-0.120074930999891	0.442149048572748	37249	Ada	3	adenosine deaminase
24167	-0.0123394558032945	0.8670620239085	870	Adcyap1r1	4	adenylate cyclase activating polypeptide 1 receptor 1
24170	0.206619980456685	0.0518019685894314	22758	Add1	14	adducin 1 (alpha)
24171	-0.0148603806051142	0.904112585663181	1221	Add2	4	adducin 2 (beta)
24172	-0.137622829405294	0.602143169531339	73888	Adh1	2	alcohol dehydrogenase 1 (class I)
24173	-0.0730345429254351	0.462803196722896	55477	Adra1b	10	adrenoceptor alpha 1B
24174	0.0103430580364572	0.893961074496077	553	Adra2b	3	adrenoceptor alpha 2B
24175	0.42818144173803	0.041717771719571	20170	Adra2c	14	adrenoceptor alpha 2C
24176	0.0114407428553065	0.944947877558939	30948	Adrb2	18	adrenoceptor beta 2, surface
24177	-0.159011400143678	0.184804600263644	36278	Afp	14	alpha-fetoprotein
24179	-0.646989480794302	0.00729550356158561	14	Agt	19	angiotensinogen (serpin peptidase inhibitor, clade A, member 8)
24180	2.89946431928268	5.06321116613125e-05	3556	Agtr1a	17	angiotensin II receptor, type 1a
24182	-0.0137179893304618	0.950458240806388	20172	Agtr2	X	angiotensin II receptor, type 2
24183	-0.196020984181873	0.402926764764825	NA	NA	NA	NA
24184	-0.4395680030081	0.00832141424773008	1227	Ak2	5	adenylate kinase 2
24185	0.0648667578706608	0.408755378993276	3785	Akt1	6	v-akt murine thymoma viral oncogene homolog 1
24186	-1.72993999255444	0.041717771719571	405	Alb	14	albumin
24188	0.457438240945025	0.483519355461654	110441	Aldh1a1	1	aldehyde dehydrogenase 1 family, member A1
24190	0.0617702121031529	0.712156532094353	20060	Aldob	5	aldolase B, fructose-bisphosphate
24191	-0.0726913565958345	0.70227548163573	21073	Aldoc	10	aldolase C, fructose-bisphosphate
24192	0.846101041130675	0.0212177255858798	110647	Akr1b1	4	aldo-keto reductase family 1, member B1 (aldose reductase)
24197	0.00112885614746983	0.994720014487323	129600	Alpi	9	alkaline phosphatase, intestinal
24203	0.0237915349808357	0.803435474913847	86951	Amy1a	2	amylase, alpha 1A (salivary)
24205	0.11165163057883	0.472680392863304	30950	Apc	18	adenomatous polyposis coli
24206	0.0204647117728278	0.902164537799945	1240	Apeh	8	acylaminoacyl-peptide hydrolase
24207	0.109872743501417	0.553922645012988	NA	NA	NA	NA
24208	-0.149008987547036	0.560288645880708	28	Ar	X	androgen receptor
24209	-0.0230767921691015	0.911476978306082	3789	Ascl2	1	achaete-scute family bHLH transcription factor 2
24210	0.118563611391441	0.213247662187805	1263	Asgr1	10	asialoglycoprotein receptor 1
24211	0.0385503050180027	0.865780980971938	564	Atp1a1	2	ATPase, Na+/K+ transporting, alpha 1 polypeptide
24212	-0.443956790359422	0.0177431366014655	47947	Atp1a2	13	ATPase, Na+/K+ transporting, alpha 2 polypeptide
24213	-0.0127702430702836	0.925160945743651	113729	Atp1a3	1	ATPase, Na+/K+ transporting, alpha 3 polypeptide
24214	-0.0155012947118376	0.925160945743651	36075	Atp1b2	10	ATPase, Na+/K+ transporting, beta 2 polypeptide
24215	0.0734965608400486	0.417166782954833	56150	Atp2b2	4	ATPase, Ca++ transporting, plasma membrane 2
24216	-0.0167491554120414	0.963165824970553	68081	Atp4a	1	ATPase, H+/K+ exchanging, alpha polypeptide
24217	-0.0347156225512109	0.760020194983035	20182	Atp4b	16	ATPase, H+/K+ exchanging, beta polypeptide
24218	0.012024869665745	0.900434634602655	20063	Atp7b	16	ATPase, Cu++ transporting, beta polypeptide
24221	0.10351432784733	0.292385461290018	417	Avp	3	arginine vasopressin
24223	-0.401644673826418	0.0879407359220715	2987	B2m	3	beta-2 microglobulin
24224	-0.21291913194741	0.177685174096566	527	Bcl2	13	B-cell CLL/lymphoma 2
24225	0.101647224075301	0.181486154149916	7245	Bdnf	3	brain-derived neurotrophic factor
24230	0.0624608485845428	0.741822248386669	574	Tspo	7	translocator protein
24231	-0.233495903219707	0.32855987610988	45	C2	20	complement component 2
24232	-0.431738571615466	0.130984302835127	68031	C3	9	complement component 3
24235	0.291687609517616	0.264132261826311	NA	NA	NA	NA
24236	0.00413245336688028	0.973832328653702	NA	NA	NA	NA
24237	-0.0883361665287232	0.858907913890001	47	C6	2	complement component 6
24239	-0.0599889198559165	0.501348751489243	55484	Cacna1c	4	calcium channel, voltage-dependent, L type, alpha 1C subunit
24240	0.183869936339307	0.1184180081887	1412	Cad	6	carbamoyl-phosphate synthetase 2, aspartate transcarbamylase, and dihydroorotase
24241	0.00873791572595639	0.921674246835839	105263	Calca	1	calcitonin-related polypeptide alpha
24242	0.144224216125508	0.528077387732071	116117	Calm1	6	calmodulin 1
24244	0.054432634049169	0.845652120120199	NA	NA	NA	NA
24245	0.873316818062212	0.122924530011509	128755	Camk2b	14	calcium/calmodulin-dependent protein kinase II beta
24246	0.16767988063482	0.272066103126041	55561	Camk2d	2	calcium/calmodulin-dependent protein kinase II delta
24247	0.0192587815980225	0.842801083489422	332	Casr	11	calcium-sensing receptor
24248	-0.154620794817715	0.259945953136031	55514	Cat	3	catalase
24249	-0.00112635248277293	0.995032734852567	36150	S100g	X	S100 calcium binding protein G
24250	-0.0671612611262082	0.436680040019737	37258	Cbs	20	cystathionine beta synthase
24251	-0.331484890213074	0.16875750839368	20152	Cd53	2	Cd53 molecule
24252	-0.240805727248286	0.252053180403393	3211	Cebpa	1	CCAAT/enhancer binding protein (C/EBP), alpha
24253	0.252189927639565	0.579464561842752	3807	Cebpb	3	CCAAT/enhancer binding protein (C/EBP), beta
24254	0.00424629580476044	0.978404424063799	37529	Cel	3	carboxyl ester lipase
24255	-0.0260240689880087	0.721373589019046	55465	Cftr	4	cystic fibrosis transmembrane conductance regulator
24256	0.00963665356110521	0.95716757408824	NA	NA	NA	NA
24257	-0.0303643824398003	0.689041894556826	NA	NA	NA	NA
24258	0.024156943035492	0.793621933211769	NA	NA	NA	NA
24259	0.0226276869228901	0.852953082703616	1375	Chgb	3	chromogranin B (secretogranin 1)
24260	-0.0847347761979806	0.425997486426353	20191	Chrm3	17	cholinergic receptor, muscarinic 3
24261	-0.0226331929658912	0.881006322988559	594	Chrnb1	10	cholinergic receptor, nicotinic, beta 1 (muscle)
24264	0.145759264606969	0.235881231305547	37530	Ckb	6	creatine kinase, brain
24265	-0.0786899016092901	0.267038717199462	20432	Ckm	1	creatine kinase, muscle
24267	1.30691046040212	0.0115455829275764	30982	Comt	11	catechol-O-methyltransferase
24268	-0.0851571482616524	0.516543683792033	75	Cp	2	ceruloplasmin (ferroxidase)
24269	1.78112718621064	0.179476989943437	55609	Cpa1	4	carboxypeptidase A1 (pancreatic)
24271	0.0287096618489793	0.792840002192063	68127	Cpb1	2	carboxypeptidase B1 (tissue)
24273	-0.00645581846016974	0.943986695326401	NA	NA	NA	NA
24277	0.02889300471774	0.712488729064413	36281	Crygc	9	crystallin, gamma C
24278	0.0842200394713224	0.584635463420549	36213	Crygd	9	crystallin, gamma D
24283	0.117888669312416	0.174259793496256	7476	Prl3b1	17	Prolactin family 3, subfamily b, member 1
24284	-0.119160361834322	0.332881625786638	49148	Csn1s1	14	casein alpha s1
24291	-0.0869107796800925	0.364861005600851	88564	Ctrb1	19	chymotrypsinogen B1
24296	-0.0312670842156573	0.886559882659067	68062	Cyp1a1	8	cytochrome P450, family 1, subfamily a, polypeptide 1
24297	-0.0379930025575739	0.713181084526428	68082	Cyp1a2	8	cytochrome P450, family 1, subfamily a, polypeptide 2
24298	0.00658910342037622	0.946199725224782	68063	Cyp21a1	20	cytochrome P450, family 21, subfamily a, polypeptide 1
24299	-0.0510493921649813	0.590330466733407	85917	Cyp2a3	1	cytochrome P450, family 2, subfamily a, polypeptide 3
24303	0.0132066343371262	0.893251997932496	86099	Cyp2d3	7	cytochrome P450, family 2, subfamily d, polypeptide 3
24307	0.217324437628708	0.207029451863816	128045	Cyp4b1	5	cytochrome P450, family 4, subfamily b, polypeptide 1
24309	-1.06883685354475	0.14549134727205	1035	Dbp	1	D site of albumin promoter (albumin D-box) binding protein
24311	-0.0605052067204603	0.484470964863727	618	Ddc	14	dopa decarboxylase (aromatic L-amino acid decarboxylase)
24312	-0.274548490702952	0.482626760278708	56470	Dhfr	2	dihydrofolate reductase
24314	-0.0169436747767948	0.852078960056573	695	Nqo1	19	NAD(P)H dehydrogenase, quinone 1
24315	0.0966253202094602	0.410507545378898	49230	Prl8a2	17	prolactin family 8, subfamily a, member 2
24316	-0.00543210744814182	0.969440172904161	30992	Drd1	17	dopamine receptor D1
24318	0.0323487441266508	0.783338380556651	22561	Drd2	8	dopamine receptor D2
24323	-0.0868668697561512	0.304379905109857	1476	Edn1	17	endothelin 1
24326	-0.137069951019663	0.189211998582322	1478	Ednra	19	endothelin receptor type A
24331	0.244199777053356	0.337277003881252	20454	Cela1	7	chymotrypsin-like elastase family, member 1
24332	0.0469070242935574	0.761376081156491	40598	Cela2a	5	chymotrypsin-like elastase family, member 2A
24335	0.020300881302922	0.86534215239329	624	Epo	12	erythropoietin
24336	-0.0636282413654561	0.403860145297066	95	Epor	8	erythropoietin receptor
24338	-0.062431427378975	0.458001465279859	20936	Ephb1	8	Eph receptor B1
24346	-0.0894445412979907	0.508067495111679	NA	NA	NA	NA
24356	-0.0614601202707004	0.820772383122991	3837	Ets1	8	v-ets avian erythroblastosis virus E26 oncogene homolog 1
24360	0.0345606697878882	0.693721019798373	1106	Fabp1	4	fatty acid binding protein 1, liver
24361	-0.03235879523156	0.814947225150455	109	Fancc	17	Fanconi anemia, complementation group C
24362	0.0768907554722897	0.596454691744816	55467	Fbp1	17	fructose-1,6-bisphosphatase 1
24366	0.0329484708411059	0.851718861216037	3772	Fgb	2	fibrinogen beta chain
24367	-0.136757118633983	0.270337812500083	429	Fgg	2	fibrinogen gamma chain
24368	0.209662835218463	0.129442306747546	115	Fh	13	fumarate hydratase
24370	0.0566312896676058	0.398464577357331	3843	Foxg1	6	forkhead box G1
24373	0.629763501390734	0.18083839984341	7324	Fst	2	follistatin
24375	0.0292104005139251	0.856761544378898	20078	Fuca1	5	fucosidase, alpha-L- 1, tissue
24377	0.0436147052296594	0.850367121383706	37906	G6pd	1	glucose-6-phosphate dehydrogenase
24379	0.00677105027671399	0.937734542568557	635	Gad1	3	glutamate decarboxylase 1
24380	-0.0380884266133092	0.739606591741784	20223	Gad2	17	glutamate decarboxylase 2
24382	0.0162193974185181	0.874816938124481	25627	Ganc	3	glucosidase, alpha; neutral C
24384	-0.084940253673282	0.59532248613004	486	Gc	14	group specific component
24385	0.0474213827175447	0.536088627747315	55440	Gck	14	glucokinase
24387	-0.116219547965671	0.247044580477187	1554	Gfap	10	glial fibrillary acidic protein
24388	0.0442478767347474	0.592253691615193	3854	Gfi1	14	growth factor independent 1 transcription repressor
24390	-0.114034973894118	0.323251162245976	20378	B4galt1	5	UDP-Gal:betaGlcNAc beta 1,4- galactosyltransferase, polypeptide 1
24391	-0.0146095928314072	0.906156646951844	47932	Gh1	10	growth hormone 1
24392	-0.105877196917474	0.549041190220595	136	Gja1	20	gap junction protein, alpha 1
24398	0.042029813964783	0.630799212174649	22726	Gls	9	glutaminase
24399	-0.0487326803133215	0.789994449231202	55885	Glud1	16	glutamate dehydrogenase 1
24401	-0.0955510936545743	0.410021333810184	1571	Got1	1	glutamic-oxaloacetic transaminase 1, soluble
24404	-0.436209061846519	0.0643087752351993	20155	Gpx1	8	glutathione peroxidase 1
24406	0.0197053151228008	0.898654936959992	81829	Grik4	8	glutamate receptor, ionotropic, kainate 4
24407	0.0877109803625995	0.343746646394761	1578	Grik5	1	glutamate receptor, ionotropic, kainate 5
24408	-0.0914619922868747	0.39921979281947	7187	Grin1	3	glutamate receptor, ionotropic, N-methyl D-aspartate 1
24409	0.0263894577269985	0.714619057740988	645	Grin2a	10	glutamate receptor, ionotropic, N-methyl D-aspartate 2A
24410	-0.0713487510126161	0.427912297974474	646	Grin2b	4	glutamate receptor, ionotropic, N-methyl D-aspartate 2B
24411	-0.0992446558326021	0.458103349932367	647	Grin2c	10	glutamate receptor, ionotropic, N-methyl D-aspartate 2C
24412	0.0360504918728468	0.648469238664269	648	Grin2d	1	glutamate receptor, ionotropic, N-methyl D-aspartate 2D
24413	-0.136782177181461	0.49130105688323	30960	Nr3c1	18	nuclear receptor subfamily 3, group C, member 1
24414	0.0564514545684043	0.559483261399412	649	Grm1	1	glutamate receptor, metabotropic 1
24415	0.009750505892411	0.938163133387643	20229	Grm2	8	glutamate receptor, metabotropic 2
24416	0.00734721954586082	0.939023544650504	651	Grm3	4	glutamate receptor, metabotropic 3
24417	-0.0119016404971566	0.932907391138109	20230	Grm4	20	glutamate receptor, metabotropic 4
24418	-0.0192193766322495	0.820356719016665	37354	Grm5	1	glutamate receptor, metabotropic 5
24419	0.0133704995877411	0.865816809967998	20232	Grm6	10	glutamate receptor, metabotropic 6
24421	-0.894647450785007	0.0246136900608863	NA	NA	NA	NA
24423	0.00924891237732872	0.963165824970553	115474	Gstm1	2	glutathione S-transferase mu 1
24424	-0.313995758284204	0.131013289233789	121492	Gstm2	2	glutathione S-transferase mu 2
24426	-0.605166157477575	0.0212177255858798	660	Gstp1	1	glutathione S-transferase pi 1
24434	-0.077810134022263	0.581435624497672	37271	Gusb	12	glucuronidase, beta
24437	0.0929725356018754	0.699554209099633	129527	H1f0	7	H1 histone family, member 0
24438	-0.00916920870355131	0.925572053809214	3889	Hist1h1t	17	histone cluster 1, H1t
24439	0.25688105101225	0.170109419919556	3890	Hagh	10	hydroxyacyl glutathione hydrolase
24440	-0.0125383916303257	0.971302514163736	68066	Hbb	1	hemoglobin, beta
24443	0.0496377951552764	0.654602074004	20490	Hdc	3	histidine decarboxylase
24446	0.0307708692669317	0.880587239028793	503	Hgf	4	hepatocyte growth factor
24448	0.112947617896621	0.168874230788777	668	Hrh1	4	histamine receptor H 1
24450	-0.626761098622847	0.0750615387038447	38066	Hmgcs2	2	3-hydroxy-3-methylglutaryl-CoA synthase 2 (mitochondrial)
24451	-0.175399733010176	0.670771072149605	31075	Hmox1	19	heme oxygenase (decycling) 1
24452	-0.00203522373792175	0.991505796588716	4901	Hoxa2	4	homeo box A2
24459	0.0406675963105299	0.592349801946388	8408	Hoxc4	7	homeo box C4
24460	-0.144888694453416	0.549424566495436	NA	NA	NA	NA
24464	-0.166162875279126	0.192621223916783	121756	Hp	19	haptoglobin
24471	-0.159882135724745	0.667652228826188	1180	Hspb1	12	heat shock protein 1
24472	0.149835197816456	0.481378640054055	74294	Hspa1a	20	heat shock 70kD protein 1A
24473	-0.00592373493780229	0.961856019583562	20148	Htr1a	2	5-hydroxytryptamine (serotonin) receptor 1A, G protein-coupled
24476	0.0898781061653011	0.348496827370671	36024	Iapp	4	islet amyloid polypeptide
24477	0.0262999618726019	0.744254820034242	3644	Ibsp	14	integrin-binding sialoprotein
24481	0.0183852219806404	0.897224801353854	1640	Ifnb1	5	interferon beta 1, fibroblast
24482	-0.243591264159804	0.251657550513247	515	Igf1	7	insulin-like growth factor 1
24483	0.346639174103442	0.393869388087007	510	Igf2	1	insulin-like growth factor 2
24484	-0.923505601801693	0.123888281208503	500	Igfbp3	14	insulin-like growth factor binding protein 3
24493	-0.0136952184439405	0.884749040087819	480	Il1a	3	interleukin 1 alpha
24494	0.00195309594407611	0.995032734852567	481	Il1b	3	interleukin 1 beta
24495	0.00923116089583687	0.935856311739395	49243	Il3	10	interleukin 3
24497	0.00628079983899354	0.959940768633237	679	Il5	10	interleukin 5
24498	0.00461872736014168	0.969440172904161	502	Il6	4	interleukin 6
24499	-0.41079119282872	0.0713920602777859	474	Il6r	2	interleukin 6 receptor
24500	0.0287024877184372	0.938163133387643	37591	Il9r	10	interleukin 9 receptor
24503	0.0263259274248853	0.753359241680532	10433	Ina	1	internexin neuronal intermediate filament protein, alpha
24504	0.00448320540933	0.963165824970553	1652	Inha	9	inhibin alpha
24505	-0.0562379858469981	0.451540171340092	7383	Ins1	1	insulin 1
24506	-0.0159986408060941	0.925646680951809	173	Ins2	1	insulin 2
24508	-0.174837680429984	0.1681324426434	1658	Irf1	10	interferon regulatory factor 1
24511	0.121319865789564	0.442799922785887	22999	Itgb1	19	integrin, beta 1
24513	-0.212014007341185	0.331552323255563	1676	Ivd	3	isovaleryl-CoA dehydrogenase
24514	-0.16512925184342	0.217797409492412	21033	Jak2	1	Janus kinase 2
24516	0.0324367867468638	0.931808722138214	1679	Jun	5	jun proto-oncogene
24517	0.0638408040524077	0.801313329070209	7390	Junb	19	jun B proto-oncogene
24518	-0.864819959634707	0.0232651797679778	3910	Jund	16	jun D proto-oncogene
24520	-0.0387022621613209	0.831424638033476	183	Kcna1	4	potassium voltage-gated channel, shaker-related subfamily, member 1
24522	0.050855490210493	0.563395289638985	55921	Zfp354a	10	zinc finger protein 354A
24523	0.0535344869825689	0.67417984386358	NA	NA	NA	NA
24530	-0.0020684820482213	0.987653411608887	68042	Lcat	19	lecithin cholesterol acyltransferase
24534	-0.206619630358393	0.231382235502615	55647	Ldhb	4	lactate dehydrogenase B
24536	0.0175304174523054	0.815725371602828	1731	Lepr	5	leptin receptor
24538	0.0675060575967485	0.579177739436614	199	Lipc	8	lipase, hepatic
24546	-0.0221707701081018	0.843023781446824	38077	Slco2a1	8	solute carrier organic anion transporter family, member 2a1
24547	-0.0608932206946058	0.511932154751084	NA	NA	NA	NA
24548	-0.0463298712742528	0.691154115860199	55449	Mbl1	16	mannose-binding lectin (protein A) 1
24551	-0.0130623258420961	0.932907391138109	4324	Mdh1	14	malate dehydrogenase 1, NAD (soluble)
24552	1.13994667564693	0.0881378189751406	20540	Me1	8	malic enzyme 1, NADP(+)-dependent, cytosolic
24553	-0.125549909689056	0.276921642196553	206	Met	4	met proto-oncogene
24558	0.0070755768795534	0.94498262966418	111009	Mog	20	myelin oligodendrocyte glycoprotein
24560	-0.199711054166054	0.434255174959001	4344	Cd200	11	Cd200 molecule
24561	-0.01213200356149	0.918104690208456	1824	Mpg	10	N-methylpurine-DNA glycosylase
24564	0.0766228413923233	0.308439854357111	445	Mpz	13	myelin protein zero
24566	0.0418350761901198	0.903572951508422	7360	Mst1	8	Macrophage stimulating 1 (hepatocyte growth factor-like)
245708	-0.00890231808155395	0.947542399149632	44544	Gucy2g	1	guanylate cyclase 2G
245709	-0.116980979270223	0.693980103937205	44545	Exoc8	19	exocyst complex component 8
24571	0.0765727736040773	0.530530985110378	8416	Muc1	2	mucin 1, cell surface associated
24572	-0.0441789710013119	0.76567601640143	NA	NA	NA	NA
24575	0.230275859956097	0.639007380922331	NA	NA	NA	NA
24577	0.087674053042913	0.684890786455711	31092	Myc	7	myelocytomatosis oncogene
24581	-0.00719866223284615	0.943889886979899	7854	Mycs	X	myc-like oncogene, s-myc protein
24582	0.191207520237132	0.456451214863717	NA	NA	NA	NA
24583	0.0172549198362262	0.907051822425925	20553	Myh3	10	myosin, heavy chain 3, skeletal muscle, embryonic
24584	0.0143215507455858	0.874540454453231	22728	Mylpf	1	myosin light chain, phosphorylatable, fast skeletal muscle
24585	-0.0579621634252909	0.55768770650209	20099	Myl3	8	myosin, light chain 3, alkali; ventricular, skeletal, slow
24586	0.195822259065944	0.149892582427443	40754	Ncam1	8	neural cell adhesion molecule 1
24587	0.0247667527814279	0.918915645851754	40755	Nefh	14	neurofilament, heavy polypeptide
24588	-0.0649107617698395	0.577706490114917	38041	Nefm	15	neurofilament, medium polypeptide
24590	0.464704162122995	0.0642910936339347	5275	Mme	2	membrane metallo-endopeptidase
245903	0.0331816182419393	0.805997981718405	26431	Magi3	2	membrane associated guanylate kinase, WW and PDZ domain containing 3
24591	0.030178449656062	0.71322198670169	375	Neu1	20	neuraminidase 1
245916	-0.00457133252748765	0.969440172904161	15634	Cst11	3	cystatin 11
245917	0.00497569585965607	0.955123090283252	12266	Sycn	1	syncollin
245918	0.126137530537442	0.210770566949237	4790	Cgref1	6	cell growth regulator with EF hand domain 1
245919	-0.00969963696503484	0.922254838237526	9439	Impg2	11	interphotoreceptor matrix proteoglycan 2
24592	0.0560381642588599	0.674220856299839	226	Nf1	10	neurofibromin 1
245920	0.187303773429471	0.774306605992711	1203	Cxcl10	14	chemokine (C-X-C motif) ligand 10
245921	-0.457939812337669	0.168874230788777	26724	Acvr1c	3	activin A receptor, type IC
245922	0.0841998543297384	0.320697728167046	40924	Nupl1	15	nucleoporin like 1
245924	0.0196036936498967	0.924721791019947	16227	Scaf4	11	SR-related CTD-associated factor 4
245925	-0.0082685297456333	0.971568862755661	16377	Phrf1	1	PHD and ring finger domains 1
245926	-0.0030533536070827	0.991489451719724	8928	Scaf8	1	SR-related CTD-associated factor 8
24594	0.216125350072352	0.0934589691784881	NA	NA	NA	NA
245953	-0.183631794281171	0.252988543220538	10447	Tmem37	13	transmembrane protein 37
245955	-0.0400922141069326	0.963710406762413	4067	Lgals3bp	10	lectin, galactoside-binding, soluble, 3 binding protein
245956	-0.0626616072601296	0.41736983652694	10176	Scn3b	8	sodium channel, voltage-gated, type III, beta
245957	0.245692217390118	0.1113844263976	5430	Ddx46	17	DEAD (Asp-Glu-Ala-Asp) box polypeptide 46
245958	0.0499724336060403	0.789454310206174	NA	NA	NA	NA
245959	-0.0562794123371599	0.668948706660198	37649	Slc25a3	7	solute carrier family 25 (mitochondrial carrier, phosphate carrier), member 3
24596	0.00470764076311525	0.970506955549326	1877	Ngfr	10	nerve growth factor receptor
245961	0.0270716849443753	0.701935102657899	8372	Dmgdh	2	dimethylglycine dehydrogenase
245962	-0.246366249952386	0.147830826105337	1347	Cd48	13	Cd48 molecule
245963	0.076725035701978	0.687842099625662	NA	NA	NA	NA
245965	-0.02933936143355	0.811910491835895	37514	Atp5d	7	ATP synthase, H+ transporting, mitochondrial F1 complex, delta subunit
245966	-0.00969793357252513	0.966764545119115	16378	Tmem150a	4	transmembrane protein 150A
245975	-0.656797202136826	0.0128883340445254	41173	Setd4	11	SET domain containing 4
245976	0.0966597640417683	0.347941099741249	5738	Xab2	12	XPA binding protein 2
245977	0.122869691821174	0.331217895466885	9065	Gpr116	9	G protein-coupled receptor 116
245978	-0.00699799427720116	0.944779228785259	9663	Cklf	19	chemokine-like factor
245979	0.0433761315082091	0.881556839323257	48101	Lmo1	1	LIM domain only 1
24598	0.223989345072107	0.275985137397976	37327	Nos1	12	nitric oxide synthase 1, neuronal
245980	0.114202626714319	0.372298576082128	7706	Nr2f6	16	nuclear receptor subfamily 2, group F, member 6
245982	0.00273552459220383	0.978132959374208	104099	Coro6	10	coronin 6
245983	0.183552636690611	0.195709982690975	88705	Il11ra1	5	interleukin 11 receptor, alpha chain 1
245985	0.0314477193966498	0.764972971720887	NA	NA	NA	NA
245986	-0.0784457504256872	0.659988632822661	7740	Gng8	1	guanine nucleotide binding protein (G protein), gamma 8
24600	0.00701308863434047	0.981455516652401	504	Nos3	4	nitric oxide synthase 3, endothelial cell
24602	0.0382177505854191	0.820356719016665	4498	Nppa	5	natriuretic peptide A
24603	-0.0151939279509126	0.923825310905968	37367	Npr1	2	natriuretic peptide receptor A/guanylate cyclase A (atrionatriuretic peptide receptor A)
246042	-0.115499485200607	0.272066103126041	49862	Nifk	13	nucleolar protein interacting with the FHA domain of MKI67
246043	-0.0284749178689676	0.898752880960199	16395	Klrh1	4	killer cell lectin-like receptor subfamily H, member 1
246046	0.00278209048175881	0.987792434231522	10156	Lmbrd1	9	LMBR1 domain containing 1
246060	0.368719575642288	0.508067495111679	58	Cdkn1c	1	cyclin-dependent kinase inhibitor 1C
246073	0.10969226663958	0.18083839984341	18838	Foxi2	1	forkhead box I2
246074	2.11923624068264	0.0484504453996139	74538	Scd1	1	stearoyl-Coenzyme A desaturase 1
246075	0.0270221587890571	0.744537631192654	3134	Prlhr	1	prolactin releasing hormone receptor
246097	-0.0607407708574881	0.467622472291469	27	Fas	1	Fas cell surface death receptor
24610	0.0503251705813277	0.805433103768651	7456	Odf1	7	outer dense fiber of sperm tails 1
246115	0.0144822824070996	0.934247189477945	2752	Ppap2c	7	phosphatidic acid phosphatase type 2c
246116	-0.236392428852064	0.209041201186935	2120	Ptpn4	13	protein tyrosine phosphatase, non-receptor type 4
246117	-0.223910364738485	0.158634434641929	44552	Mcfd2	6	multiple coagulation factor deficiency 2
246118	0.0355492008845273	0.783338380556651	68503	Tubb3	19	tubulin, beta 3 class III
24612	-0.0173863264110468	0.876014485627614	36195	Omp	1	olfactory marker protein
246120	-0.181224693784639	0.171523901264176	41528	Plbd2	12	phospholipase B domain containing 2
24613	-0.0294118209611858	0.743450175761458	20252	Oprd1	5	opioid receptor, delta 1
246136	0.076565636649744	0.577043320727132	4887	Man2c1	8	mannosidase, alpha, class 2C, member 1
246138	-0.00562888306291942	0.963165824970553	NA	NA	NA	NA
24614	-0.131997779633297	0.161643586107462	NA	NA	NA	NA
246142	0.0738385181670989	0.516146897232138	14130	Bmf	3	Bcl2 modifying factor
246143	-0.013999158892176	0.857188297059238	12091	Nradd	8	neurotrophin receptor associated death domain
246144	-0.0522560357806192	0.47996344823421	48088	Il3ra	12	interleukin 3 receptor, alpha
246146	-0.0640175554597446	0.381662842249112	40827	Hspbp1	1	HSPA binding protein, cytoplasmic cochaperone 1
246147	-0.00977378086055758	0.903572951508422	122226	Ctsq	17	cathepsin Q
24615	0.0191086166443686	0.972743252806473	7924	S100a4	2	S100 calcium-binding protein A4
246150	0.00296796547145384	0.990841230909292	17517	Akap9	4	A kinase (PRKA) anchor protein 9
246152	-0.109972832593026	0.327583555041756	56839	Wdr44	X	WD repeat domain 44
246153	0.0282041595955391	0.681609294673134	71199	Kcnc2	7	potassium voltage gated channel, Shaw-related subfamily, member 2
24616	0.0572848243528314	0.818073381683704	234	Pah	7	phenylalanine hydroxylase
24617	-0.185824038734538	0.349960910476552	68070	Serpine1	12	serpin peptidase inhibitor, clade E (nexin, plasminogen activator inhibitor type 1), member 1
246172	0.109245147971047	0.426618914544736	44892	Nexn	2	nexilin (F actin binding protein)
246174	0.115712607858262	0.363758795343211	26727	Fgd4	11	FYVE, RhoGEF and PH domain containing 4
24618	-0.0754482385365289	0.507265361110824	130506	Reg3b	4	regenerating islet-derived 3 beta
246185	-0.110565627852576	0.401001075333219	NA	NA	NA	NA
246186	0.116057147114053	0.255727761189817	37927	Fgl1	16	fibrinogen-like 1
246187	-0.0865568066958744	0.638194141506498	41853	Slc7a6os	19	solute carrier family 7, member 6 opposite strand
24620	0.155211038702448	0.297159771435558	128513	Reg3g	4	regenerating islet-derived 3 gamma
246211	-0.228656540106307	0.224346122273377	41617	Hsd3b7	1	hydroxy-delta-5-steroid dehydrogenase, 3 beta- and steroid delta-isomerase 7
246212	0.0802167180030056	0.647224256371558	9189	Sipa1l1	6	signal-induced proliferation-associated 1 like 1
246215	-0.0381267137054042	0.785210098891353	9905	Tpcn1	12	two pore segment channel 1
246216	-0.127832042628918	0.128950012111383	6421	Prpf19	1	pre-mRNA processing factor 19
246217	0.00785667452823091	0.922647431539274	75120	Ngef	9	neuronal guanine nucleotide exchange factor
246219	-0.0961733357777774	0.318714882097277	16412	Tas2r126	4	taste receptor, type 2, member 126
246232	-0.118654642773358	0.522673409017607	41609	Uxs1	9	UDP-glucuronate decarboxylase 1
246233	0.0962367248756451	0.577706490114917	8549	Macrod1	1	MACRO domain containing 1
246234	-0.151201403297773	0.317982449275616	15444	Slc34a3	3	solute carrier family 34 (type II sodium/phosphate contransporter), member 3
246235	-0.467156346844146	0.131069311256968	72100	Slc36a2	10	solute carrier family 36 (proton/amino acid symporter), member 2
246237	-0.0205938714762048	0.820983255445042	10377	Plekha5	4	pleckstrin homology domain containing, family A member 5
246238	-0.0742343422045213	0.579464561842752	7895	Bpifa1	3	BPI fold containing family A, member 1
246239	0.150598217679974	0.467139465408501	69222	Slc15a3	1	solute carrier family 15 (oligopeptide transporter), member 3
24624	0.0173441685234383	0.938832167557268	447	Pccb	8	propionyl CoA carboxylase, beta polypeptide
246240	0.049141008175428	0.720680886844703	31410	Ripk3	15	receptor-interacting serine-threonine kinase 3
246244	-0.0323094297803035	0.840739148310546	4395	Tax1bp1	4	Tax1 (human T-cell leukemia virus type I) binding protein 1
246245	-0.260476421285652	0.362698469306366	86882	Fmo2	13	flavin containing monooxygenase 2
246246	-0.128444595490978	0.54222363512878	62431	Pnpla7	3	patatin-like phospholipase domain containing 7
246247	0.0220968282464753	0.913974520657765	68219	Fmo4	13	flavin containing monooxygenase 4
246249	-0.0911173702955228	0.362630698263457	20403	Arhgap4	1	Rho GTPase activating protein 4
246253	-0.158787532020984	0.324498227599891	3525	Adipoq	11	adiponectin, C1Q and collagen domain containing
246254	-0.0046072640167667	0.955254696227271	16987	Gpsm1	3	G-protein signaling modulator 1
246255	0.285912802471895	0.414496905887235	81915	Ppp2r2d	1	protein phosphatase 2, regulatory subunit B, delta
246258	-0.0284742936199205	0.786000462376744	44908	Slc45a1	5	solute carrier family 45, member 1
24626	0.071681653642373	0.858796160488489	1953	Pde4b	5	phosphodiesterase 4B, cAMP specific
246262	0.250451729931068	0.461303066101635	23664	Sema3d	4	sema domain, immunoglobulin domain (Ig), short basic domain, secreted, (semaphorin) 3D
246263	-0.0836888588639644	0.325022497096456	70404	Acsm2a	1	acyl-CoA synthetase medium-chain family member 2A
246264	0.0290070629576329	0.743360897441111	32798	Zfp382	1	zinc finger protein 382
246266	0.00968473552826321	0.924040394460658	113390	Aspg	6	asparaginase homolog (S. cerevisiae)
24627	0.0881695418830502	0.390061392374566	129755	Pde4d	2	phosphodiesterase 4D, cAMP-specific
246271	-0.0118098780687861	0.893767550473772	9706	Fev	9	FEV (ETS oncogene family)
246272	-0.0522717834848754	0.533086625979575	69460	Cant1	10	calcium activated nucleotidase 1
246273	-0.518265979066691	0.0760151443092466	10902	Trib3	3	tribbles pseudokinase 3
246279	0.46441257176477	0.0262041695423095	8306	Zfp180	1	zinc finger protein 180
246280	-0.127945830533077	0.243552550099323	26432	Slc15a4	12	solute carrier family 15 (oligopeptide transporter), member 4
246281	0.0536560648692506	0.722558631536817	NA	NA	NA	NA
246282	0.134435010452064	0.29794835150058	43144	Zfp91	1	zinc finger protein 91
246284	-0.0684719609507063	0.458001465279859	416	Atrx	X	alpha thalassemia/mental retardation syndrome X-linked
24629	0.0165519134208605	0.92124453699239	1960	Pdgfrb	18	platelet derived growth factor receptor, beta polypeptide
246294	-0.189219404609141	0.443696646789526	11085	Optn	17	optineurin
246295	-0.0289369236809529	0.736958058636227	44919	Cep104	5	centrosomal protein 104
246296	0.07250669462797	0.398521052972013	26080	Lrrc15	11	leucine rich repeat containing 15
246297	0.0120267747426945	0.921862105017811	17043	Myocd	10	myocardin
246298	0.0475080111566974	0.846438375222491	41195	Retsat	4	retinol saturase (all trans retinol 13,14 reductase)
246299	0.17172049065429	0.317636417160563	NA	NA	NA	NA
246301	-0.0458137896411461	0.766383659935849	NA	NA	NA	NA
246303	-0.227952495857627	0.134350578879821	32275	Serbp1	4	Serpine1 mRNA binding protein 1
246304	0.0222532325199429	0.798597218826967	NA	NA	NA	NA
246305	0.01984963828333	0.841998657106919	14385	Spag11b	16	sperm associated antigen 11B
246306	0.0973251188994579	0.247044580477187	NA	NA	NA	NA
246307	0.608232380860025	0.107756626030118	11825	Asrgl1	1	asparaginase like 1
24631	-0.03173139588589	0.673652966823628	NA	NA	NA	NA
246310	-0.0494841050954804	0.764517611604772	5517	Arfgap1	3	ADP-ribosylation factor GTPase activating protein 1
246311	-0.174156450904801	0.275304193515292	36388	Pdp2	19	pyruvate dehyrogenase phosphatase catalytic subunit 2
246314	-0.075775806169883	0.702587474732621	NA	NA	NA	NA
246323	0.0219082703322249	0.865780980971938	17041	Aard	7	alanine and arginine rich domain containing protein
246324	-0.0215136736996593	0.898902114898747	5001	Rab31	9	RAB31, member RAS oncogene family
246325	0.100944520313183	0.354661228281629	14332	Kcnh8	9	potassium voltage-gated channel, subfamily H (eag-related), member 8
246326	0.104165571356385	0.324993066174235	81667	Zdhhc2	16	zinc finger, DHHC-type containing 2
246327	-0.55992405849387	0.0133595049901411	NA	NA	NA	NA
246328	-0.0927853123503422	0.714718622945617	NA	NA	NA	NA
246331	0.00291932245701609	0.993185866800476	2876	Nrp1	19	neuropilin 1
246332	-0.0290488922043837	0.922647431539274	7801	Uhmk1	13	U2AF homology motif (UHM) kinase 1
246334	0.0622843992703475	0.426009821888677	31189	Tp63	11	tumor protein p63
246358	0.009221765124793	0.933893071231693	48122	Ppbp	14	pro-platelet basic protein (chemokine (C-X-C motif) ligand 7)
24638	-0.0964525441804103	0.310216466296505	105654	Pfkfb1	X	6-phosphofructo-2-kinase/fructose-2,6-biphosphatase 1
24640	-0.0579387213518823	0.504344278873435	88554	Pfkfb2	13	6-phosphofructo-2-kinase/fructose-2,6-biphosphatase 2
24644	-0.192543163386251	0.221185152795612	21542	Pgk1	X	phosphoglycerate kinase 1
24645	0.255933073927872	0.0406444043449917	1979	Pgm1	5	phosphoglucomutase 1
24648	-0.0553914179488597	0.572718365383742	20103	Serpina1	6	serpin peptidase inhibitor, clade A (alpha-1 antiproteinase, antitrypsin), member 1
24649	-0.121086974993577	0.310771953056849	11214	Pim1	20	pim-1 oncogene
24650	0.0391828900826159	0.566977733353041	250	Pkd1	10	polycystic kidney disease 1 homolog (human)
24651	0.0074056601929815	0.954223968289857	37286	Pklr	2	pyruvate kinase, liver and RBC
24655	-0.194038144100766	0.0975494709771118	21252	Plcd1	8	phospholipase C, delta 1
24656	0.0286106396080958	0.822196575340863	7900	Prl4a1	17	prolactin family 4, subfamily a, member 1
24657	0.0680739517545073	0.610709095878743	49261	Prl6a1	17	prolactin family 6, subfamily a, member 1
24659	0.00650463764458298	0.960417614979837	37653	Pmch	7	pro-melanin-concentrating hormone
24660	-0.020809650380901	0.90712771427129	7482	Pmp22	10	peripheral myelin protein 22
24661	0.0278591704329871	0.760904330020584	NA	NA	NA	NA
24666	0.329733058775425	0.0195355709070655	56428	Ppm1a	6	protein phosphatase, Mg2+/Mn2+ dependent, 1A
24667	-0.150734653246914	0.417166782954833	2027	Ppm1b	6	protein phosphatase, Mg2+/Mn2+ dependent, 1B
24668	0.120126890037362	0.376797257851741	105262	Ppp1ca	1	protein phosphatase 1, catalytic subunit, alpha isozyme
24669	-0.180879461369249	0.253493288077436	100608	Ppp1cc	12	protein phosphatase 1, catalytic subunit, gamma isozyme
24673	-0.0035962018214093	0.985576070194824	37889	Ppp2cb	16	protein phosphatase 2, catalytic subunit, beta isozyme
24674	0.243656952745264	0.2202341801963	55497	Ppp3ca	2	protein phosphatase 3, catalytic subunit, alpha isozyme
24675	-0.174195888482553	0.419750442477145	56429	Ppp3cb	15	protein phosphatase 3, catalytic subunit, beta isozyme
246755	0.0169681668433412	0.818249165469512	2714	Bcas1	3	breast carcinoma amplified sequence 1
246756	0.0466988297101283	0.62412250670965	2807	Tradd	19	TNFRSF1A-associated via death domain
246759	0.163034729416459	0.72170541719596	1813	Cxcl9	14	chemokine (C-X-C motif) ligand 9
246760	-0.091812785405236	0.703999577907489	1770	Mafk	12	v-maf avian musculoaponeurotic fibrosarcoma oncogene homolog K
246768	0.020916438796875	0.937777765321841	12514	Cby1	7	chibby homolog 1 (Drosophila)
246769	0.00104734538993512	0.997056227342806	12046	Hint3	1	histidine triad nucleotide binding protein 3
24677	-0.00810457645007201	0.948622153234292	2039	Ppy	10	pancreatic polypeptide
246770	-0.0403829719209714	0.860863361898263	4158	Gtf2ird1	12	GTF2I repeat domain containing 1
246771	-0.00135271707441298	0.996980864049664	62165	Slc25a25	3	solute carrier family 25 (mitochondrial carrier, phosphate carrier), member 25
246772	0.116668505170229	0.22601778525215	69132	Vps4a	19	vacuolar protein sorting 4 homolog A (S. cerevisiae)
246774	-0.0426649277817344	0.693980103937205	41257	Gimap5	4	GTPase, IMAP family member 5
246776	0.0782032046826968	0.417166782954833	6700	Filip1	8	filamin A interacting protein 1
24678	0.0414225232060375	0.589939768339103	7474	Pkib	20	protein kinase (cAMP-dependent, catalytic) inhibitor beta
246781	-0.0887217795129693	0.687592822556489	15411	Ptpn7	13	protein tyrosine phosphatase, non-receptor type 7
24679	-0.0786780251470862	0.652834612922082	37666	Prkar2b	6	protein kinase, cAMP dependent regulatory, type II beta
24680	-0.0472454011568617	0.59324217187693	55679	Prkca	10	protein kinase C, alpha
24681	0.0762992586757969	0.580609606030695	20602	Prkcg	1	protein kinase C, gamma
24683	-0.00364014721851724	0.969440172904161	732	Prl	17	prolactin
24684	-0.0770807904881217	0.663341353469797	733	Prlr	2	prolactin receptor
24686	0.424917171114181	0.343746646394761	7904	Prnp	3	prion protein
24688	-0.0758934794469637	0.754756917927948	4559	Prph	7	peripherin
24689	-0.0271079867647863	0.914268596997194	128301	Prps2	X	phosphoribosyl pyrophosphate synthetase 2
24691	0.0685559973237115	0.452516435515688	122141	Prss1	4	protease, serine, 1 (trypsin 1)
24693	-0.51299951665816	0.0233846181040903	743	Ptgs1	3	prostaglandin-endoperoxide synthase 1
24694	0.0213945047825481	0.869362824166737	266	Pth	1	parathyroid hormone
24695	0.375459447679868	0.266158867689895	2113	Pthlh	4	parathyroid hormone-like hormone
24699	-0.341443533483788	0.0602503351988525	2126	Ptprc	13	protein tyrosine phosphatase, receptor type, C
24701	0.0222757116453343	0.855128199788701	2145	Pygm	1	phosphorylase, glycogen, muscle
24703	-0.0847318955346221	0.375637202663787	48145	Raf1	4	v-raf-leukemia viral oncogene 1
24705	0.0562966867242629	0.65090102222928	20262	Rara	10	retinoic acid receptor, alpha
24706	0.237655982666722	0.065381471192576	NA	NA	NA	NA
24708	0.332197695996626	0.143700539694328	272	Rb1	15	retinoblastoma 1
24710	0.0129610150230954	0.891329580321592	3070	Rbp2	8	retinol binding protein 2, cellular
24711	-0.00589813128589523	0.969833505659047	9261	Rbp3	16	retinol binding protein 3, interstitial
24714	-0.00659298932353725	0.971568862755661	68282	Reg1a	4	regenerating islet-derived 1 alpha
24715	-0.0368267497498973	0.637813467407099	20151	Ren	13	renin
24716	0.0571741813511313	0.473858797488803	7517	Ret	4	ret proto-oncogene
24717	-0.00526352934214191	0.963165824970553	68068	Rho	4	rhodopsin
24718	0.0354925416399805	0.892664558853005	3699	Reln	4	reelin
24747	-0.0749489487305421	0.442968499588636	133255	RT1-M3-1	20	RT1 class Ib, locus M3, gene 1
24750	-0.00699781936878097	0.969405545947678	79525	RT1-N3	20	RT1 class Ib, locus N3
24763	-0.0351465364400223	0.808520567158806	74559	Acsm3	1	acyl-CoA synthetase medium-chain family member 3
24765	0.134726065033741	0.168143078212059	2591	Scg2	9	secretogranin II
24766	0.0227834213665874	0.740411087713354	75001	Scn2a1	3	sodium channel, voltage-gated, type II, alpha 1
24767	-0.0609971685196875	0.507423877545033	20280	Scnn1b	1	sodium channel, non-voltage-gated 1, beta subunit
24768	-0.06388453843081	0.423110850033228	128649	Scnn1g	1	sodium channel, non-voltage-gated 1, gamma subunit
24769	0.016223752498477	0.85733565836683	7928	Sct	1	secretin
24770	0.140668463847555	0.873172168147456	2241	Ccl2	10	chemokine (C-C motif) ligand 2
24771	-0.369513124162067	0.237704687613707	31121	Sdc4	3	syndecan 4
24772	-0.358498700595103	0.0405431084356268	507	Cxcl12	4	chemokine (C-X-C motif) ligand 12
24773	0.0153779284629962	0.852687030793134	3946	Sftpa1	16	surfactant protein A1
24775	0.0240904160007958	0.766296602789711	813	Shbg	10	sex hormone binding globulin
24777	-0.0382864232396889	0.693980103937205	31126	Slc10a1	6	solute carrier family 10 (sodium/bile acid cotransporter), member 1
24778	-0.0482300564952469	0.685817552720213	68520	Slc2a1	5	solute carrier family 2 (facilitated glucose transporter), member 1
24779	-0.00362955794550146	0.974958649857897	37290	Slc4a1	10	solute carrier family 4 (anion exchanger), member 1
24780	0.0777870579547066	0.570404577394798	128699	Slc4a2	4	solute carrier family 4 (anion exchanger), member 2
24781	-0.152577776579737	0.209125196373145	129474	Slc4a3	9	solute carrier family 4 (anion exchanger), member 3
24782	0.0737384288975207	0.430064398493696	20660	Slc9a1	5	solute carrier family 9, subfamily A (NHE1, cation proton antiporter 1), member 1
24783	-0.0784016551772959	0.773985516398418	20661	Slc9a2	9	solute carrier family 9, subfamily A (NHE2, cation proton antiporter 2), member 2
24784	0.0687926141837769	0.524854666409423	55804	Slc9a3	1	solute carrier family 9, subfamily A (NHE3, cation proton antiporter 3), member 3
24785	0.0493144059250517	0.54013282388853	72232	Slc9a4	9	solute carrier family 9, subfamily A (NHE4, cation proton antiporter 4), member 4
24786	-0.122618733670956	0.517258560647379	392	Sod1	11	superoxide dismutase 1, soluble
24787	-0.672721726966861	0.0172347596359959	530	Sod2	1	superoxide dismutase 2, mitochondrial
24788	-0.190277363917675	0.463482703851127	56080	Sord	3	sorbitol dehydrogenase
24790	-0.2688687517216	0.142745844237886	8276	Sp1	7	Sp1 transcription factor
24791	0.482477046888606	0.0718216426949554	31132	Sparc	10	secreted protein, acidic, cysteine-rich (osteonectin)
24792	-0.145249136367854	0.200939691079943	37251	Agxt	9	alanine-glyoxylate aminotransferase
24794	-0.0827858726126243	0.762295124403581	40659	Serpina3c	6	serine (or cysteine) proteinase inhibitor, clade A, member 3C
24795	-0.400343469327211	0.179476989943437	111129	Serpina3n	6	serine (or cysteine) peptidase inhibitor, clade A, member 3N
24796	0.0554068822883202	0.473441493322545	36108	Spn	1	sialophorin
24797	-0.0136440073074331	0.925160945743651	819	Sst	11	somatostatin
24799	-0.0461279037114979	0.626893068597633	121568	Eef1a2	3	eukaryotic translation elongation factor 1 alpha 2
24800	0.180757964738925	0.432980766850344	NA	NA	NA	NA
24803	0.0175377999389745	0.939023544650504	7591	Vamp2	10	vesicle-associated membrane protein 2
24805	-0.0390572448528044	0.721804196617524	22516	Syt2	13	synaptotagmin II
24806	0.0432091288465299	0.691154115860199	2394	Tac1	4	tachykinin, precursor 1
24807	0.0662455147373988	0.652451057346582	20288	Tacr1	4	tachykinin receptor 1
24808	0.0349064470640812	0.795969759981279	824	Tacr3	2	tachykinin receptor 3
24811	-0.0505748946689364	0.836409595422024	495	Tap1	20	transporter 1, ATP-binding cassette, sub-family B (MDR/TAP)
24813	-0.0358175912117193	0.697443948722634	37293	Tat	19	tyrosine aminotransferase
24816	-0.0671301743562367	0.360521429011794	825	Tbxa2r	7	thromboxane A2 receptor
24817	0.00816223040529351	0.945592736929267	459	Hnf1a	12	HNF1 homeobox A
24822	-0.0497153502694676	0.709693385479723	2419	Tmbim6	7	transmembrane BAX inhibitor motif containing 6
24825	-0.0934043554091648	0.720680886844703	68153	Tf	8	transferrin
24827	0.0323878069420633	0.696069867485967	2431	Tgfa	4	transforming growth factor alpha
24828	0.0262998686860181	0.793197242325811	130459	Hist1h2aa	17	histone cluster 1, H2aa
24829	0.0465242748482764	0.490541047172431	69356	Hist1h2ba	17	histone cluster 1, H2ba
24832	0.278045549232656	0.263593529910977	4580	Thy1	8	Thy-1 cell surface antigen
24833	0.0292998462689331	0.682739565496162	68300	Spink3	18	serine peptidase inhibitor, Kazal type 3
24834	-0.0531444059228123	0.63281708199723	NA	NA	NA	NA
24835	0.0176463537379883	0.832871975881535	496	Tnf	20	tumor necrosis factor
24837	-0.0376985999625683	0.596684296374447	68050	Tnnt2	13	troponin T type 2 (cardiac)
24838	0.0444266061375354	0.72170541719596	31405	Tnnt3	1	troponin T type 3 (skeletal, fast)
24839	0.122251439635265	0.179744376932307	2465	Tnp1	9	transition protein 1
24840	0.00452827006354273	0.96507597721332	3958	Tnp2	10	transition protein 2
24841	-0.0140147547217646	0.910231129456482	NA	NA	NA	NA
24842	-0.137946798694278	0.171523901264176	460	Tp53	10	tumor protein p53
24851	0.0652905628831091	0.425383881761135	128637	Tpm1	8	tropomyosin 1, alpha
24852	0.0828785919132873	0.363222426511433	74286	Tpm4	16	tropomyosin 4
24854	-0.802988760272752	0.048466243599139	1382	Clu	15	clusterin
24855	0.168309724568351	0.168874230788777	462	Tsc2	10	tuberous sclerosis 2
24856	-0.0688518922680998	0.753719681921133	317	Ttr	18	transthyretin
24862	-0.065126977238533	0.406042232619598	NA	NA	NA	NA
24864	-0.0954748234712568	0.458096014143103	55669	Pgc	9	progastricsin (pepsinogen C)
24867	-0.0534034288722252	0.559483261399412	NA	NA	NA	NA
24873	0.125312446711165	0.317636417160563	37297	Vdr	7	vitamin D (1,25- dihydroxyvitamin D3) receptor
24874	0.0680001644326982	0.615886450753488	465	Vhl	4	von Hippel-Lindau tumor suppressor, E3 ubiquitin protein ligase
24875	0.0264702212853036	0.70778890767198	NA	NA	NA	NA
24877	-0.0250191554610391	0.76967577864869	2542	Vsnl1	6	visinin-like 1
24881	-0.0546663820461752	0.634120665500463	3963	Wnt1	7	wingless-type MMTV integration site family, member 1
24883	-0.971364752457968	0.0669942086027762	11536	Wt1	3	Wilms tumor 1
24886	-0.327237405778013	0.072285314458191	55549	Tbxas1	4	thromboxane A synthase 1, platelet
24887	0.130381452127178	0.54282048611039	7242	Bax	1	Bcl2-associated X protein
24888	-0.113661272894532	0.302513488020194	7639	Bcl2l1	3	Bcl2-like 1
24889	0.00805841291063469	0.950713238337324	37337	Cckar	14	cholecystokinin A receptor
24890	0.182470511629769	0.794825771373265	47906	Esr1	1	estrogen receptor 1
24891	-0.0570918650596557	0.54013282388853	113698	Abcb4	4	ATP-binding cassette, subfamily B (MDR/TAP), member 4
24894	-0.0126103717441133	0.942838974445665	69128	Cyp2a1	1	cytochrome P450, family 2, subfamily a, polypeptide 1
24895	0.106116032016989	0.251317031786487	NA	NA	NA	NA
24896	0.195359938067433	0.266300897643367	NA	NA	NA	NA
24898	-0.0638491154372565	0.539244124650284	55547	Slc6a3	1	solute carrier family 6 (neurotransmitter transporter), member 3
24899	-0.0189827114525691	0.886889394114279	7417	Smcp	2	sperm mitochondria-associated cysteine-rich protein
24902	0.0109233859515712	0.922793567581216	37741	Sult2a6	1	sulfotransferase family 2A, dehydroepiandrosterone (DHEA)-preferring, member 6
24904	0.0221000342010909	0.895591239959756	20665	Slc22a1	1	solute carrier family 22 (organic cation transporter), member 1
24906	-0.126024613295828	0.474633846447882	83331	LOC24906	10	RoBo-1
24907	0.0295990970224107	0.855319366100845	NA	NA	NA	NA
24908	-0.366937643594969	0.0120708748901069	32155	Dnajb9	6	DnaJ (Hsp40) homolog, subfamily B, member 9
24913	-0.252489598102311	0.119582021350749	5136	Pla2g16	1	phospholipase A2, group XVI
24915	-0.0403855168955261	0.731235815048003	NA	NA	NA	NA
24916	-0.00371470203866409	0.981926974559147	5176	Rnf112	10	ring finger protein 112
24917	0.183738916491848	0.318504873513362	1707	Kpnb1	10	karyopherin (importin) beta 1
24918	0.0213218931800476	0.893767550473772	20680	Stat5a	10	signal transducer and activator of transcription 5A
24919	0.0963881592589004	0.585276701788307	2556	Yy1	6	YY1 transcription factor
24922	0.0187916409853077	0.901621639199755	633	Gabrb3	1	gamma-aminobutyric acid (GABA) A receptor, beta 3
24924	0.217040554397657	0.572546722903345	2117	Ptn	4	pleiotrophin
24925	0.0671972763836228	0.492752178222712	20171	Adrb1	1	adrenoceptor beta 1
24926	-0.0248902065775081	0.827516816203375	86971	Ceacam3	1	carcinoembryonic antigen-related cell adhesion molecule 3
24929	0.0868233650792885	0.563875072533848	105703	Ptger3	2	prostaglandin E receptor 3 (subtype EP3)
24930	0.0345118691979991	0.651894423926755	1339	Cd8a	4	CD8a molecule
24931	-0.0172043651523595	0.938832167557268	3621	Cd8b	4	CD8b molecule
24932	-0.401052322090404	0.195814403638754	513	Cd4	4	Cd4 molecule
24933	-0.240686512243244	0.460110823625789	NA	NA	NA	NA
24934	0.0197894738200732	0.923672884055022	7209	Klrk1	4	killer cell lectin-like receptor subfamily K, member 1
24936	-0.0183050695807108	0.967803244341931	20420	Cd9	4	CD9 molecule
24937	-0.0467924995425824	0.670771072149605	49244	Kap	4	kidney androgen regulated protein
24938	-0.0641154180169616	0.651264308215357	21098	Grpr	X	gastrin releasing peptide receptor
24941	-0.0463887714623503	0.814889844602008	35	Atp7a	X	ATPase, Cu++ transporting, alpha polypeptide
24942	-0.076165479009739	0.612423731921844	334	Chm	X	choroideremia (Rab escort protein 1)
24943	0.0683665144995373	0.753359241680532	448	Plp1	X	proteolipid protein 1
24944	0.103474565834322	0.635647856437395	7809	Lamp2	X	lysosomal-associated membrane protein 2
24946	-0.00140813626278469	0.990841230909292	NA	NA	NA	NA
24947	-0.125935090023549	0.289041559913783	20218	Gabra3	1	gamma-aminobutyric acid (GABA) A receptor, alpha 3
24948	0.752115290177521	0.0120662288176484	1531	Fmr1	1	fragile X mental retardation 1
24949	-0.0606071121289489	0.567881671030917	48483	Syn1	X	synapsin I
24950	-0.00750804558812756	0.97978623079102	37426	Srd5a1	17	steroid-5-alpha-reductase, alpha polypeptide 1 (3-oxo-5 alpha-steroid delta 4-dehydrogenase alpha 1)
24952	0.00975693956816048	0.925882165311215	1553	Gcg	3	glucagon
24953	-0.0381122397381191	0.689041894556826	131	Gcgr	10	glucagon receptor
24954	-0.349925072558508	0.118479858172391	20090	Insr	12	insulin receptor
24957	-0.320186178544571	0.304720803807112	NA	NA	NA	NA
24959	-0.0492492000948639	0.534466422878075	56228	Pgam2	14	phosphoglycerate mutase 2 (muscle)
24962	-0.0510193432885639	0.487501760020972	1432	Cth	2	cystathionase (cystathionine gamma-lyase)
24963	-0.0534141148900877	0.443696646789526	NA	NA	NA	NA
24967	-0.5081915692948	0.071291749695033	2094	Psmb9	20	proteasome (prosome, macropain) subunit, beta type, 9
24974	-1.15932353320868	0.168874230788777	NA	NA	NA	NA
25007	0.059542013431142	0.403880029928371	NA	NA	NA	NA
25008	0.0522637205076837	0.516295238762113	497	Lta	20	lymphotoxin alpha
25009	0.0415820670715608	0.755901767152741	4587	Vars	20	valyl-tRNA synthetase
25012	0.0537347584277246	0.657209983484844	13311	Snap25	3	synaptosomal-associated protein 25
25013	-0.018701264227226	0.91538278459994	49325	Semg1	3	semenogelin I
25014	0.327903175565627	0.0708391077061084	6	Acat1	8	acetyl-CoA acetyltransferase 1
25017	-0.120917752357238	0.693844935696378	20100	Myo5a	8	myosin VA
25019	0.13079671448055	0.452414893371922	37483	Xrcc6	7	X-ray repair complementing defective repair in Chinese hamster cells 6
25021	-0.355931476500786	0.151805320836467	526	Itgam	1	integrin, alpha M
25022	-0.00408202355308962	0.980160907606776	22566	Fgfr2	1	fibroblast growth factor receptor 2
25023	-0.118289138198427	0.476259609025897	56424	Prkcb	1	protein kinase C, beta
25024	0.0799073096899798	0.598181510784631	20081	Gipr	1	gastric inhibitory polypeptide receptor
25026	-0.27033398168444	0.080988022233772	873	Adm	1	adrenomedullin
25028	-0.00314020400358572	0.974958649857897	20	Ampd1	2	adenosine monophosphate deaminase 1
25029	-0.0964678822745872	0.637805267986991	21179	Calcrl	3	calcitonin receptor-like
25030	0.0227982152479589	0.739352501567017	NA	NA	NA	NA
25031	0.0466218269873	0.722558631536817	8471	Plcb4	3	phospholipase C, beta 4
25033	-0.0405721056792201	0.645888398310381	820	Sstr1	6	somatostatin receptor 1
25035	0.144912065453225	0.382867201635036	47921	Cyb5r3	7	cytochrome b5 reductase 3
25037	0.0157176536588501	0.858957927153817	32040	Mobp	8	myelin-associated oligodendrocyte basic protein
25040	0.0359316282751321	0.69048877653936	3043	Gip	10	gastric inhibitory polypeptide
25041	0.0334849413729907	0.87648860445418	3975	P2rx6	11	purinergic receptor P2X, ligand-gated ion channel, 6
25043	0.162194648217689	0.57893947591453	73880	Eln	12	elastin
25044	-0.0631331251638745	0.562068294682407	38235	Sds	12	serine dehydratase
25047	0.0792321470069428	0.45599879620009	1516	Fcer1a	13	Fc fragment of IgE, high affinity I, receptor for; alpha polypeptide
25048	-0.0281300073230595	0.757714880643883	68097	Klkb1	16	kallikrein B, plasma 1
25049	-0.0414873752139542	0.61436206541401	281	Atxn1	17	ataxin 1
25050	0.0154725826193243	0.89082177961135	100780	Camk4	18	calcium/calmodulin-dependent protein kinase IV
25051	0.0704960462840774	0.687993015768241	1558	Glp1r	20	glucagon-like peptide 1 receptor
25053	0.00213706490212839	0.984792417465502	130660	Cyp2d2	7	cytochrome P450, family 2, subfamily d, polypeptide 2
25054	0.0621445129432541	0.417269287187439	4504	Ntrk2	17	neurotrophic tyrosine kinase, receptor, type 2
25055	-0.423196069464897	0.160309866809117	37277	Lipa	1	lipase A, lysosomal acid, cholesterol esterase
25056	-0.00355697744417061	0.995594917150703	2175	Rbp1	8	retinol binding protein 1, cellular
25058	0.0450991105113925	0.633217333721791	NA	NA	NA	NA
25059	-0.292986343103686	0.386697493554593	37273	Hk2	4	hexokinase 2
25061	-0.0196523170895162	0.883840381163102	3222	Crabp1	8	cellular retinoic acid binding protein 1
25062	0.00716375398972957	0.959720044591863	352	Gpd2	3	glycerol-3-phosphate dehydrogenase 2, mitochondrial
25065	0.0829436330057849	0.362698469306366	286	Slc12a1	3	solute carrier family 12 (sodium/potassium/chloride transporter), member 1
25066	-0.0200521165422867	0.867694773795665	79541	PVR	1	poliovirus receptor
25069	-0.100983265650407	0.442420064773189	949	Tnfrsf8	5	tumor necrosis factor receptor superfamily, member 8
25073	-0.154916269203998	0.517258560647379	21132	Scarb1	12	scavenger receptor class B, member 1
25075	-0.103645094196829	0.349960910476552	669	Htr1b	8	5-hydroxytryptamine (serotonin) receptor 1B, G protein-coupled
[truncated: 10,561 more rows]
