# Supplementary material for: Cross-species transcriptomic analysis elucidates constitutive aryl hydrocarbon receptor activity
Source: BMC Genomics. 2014 Dec 3;15(1):1053. doi: 10.1186/1471-2164-15-1053 (PMC4301818; doi:10.1186/1471-2164-15-1053)
Supplement: Supplementary file 11 — Additional file 11: Table S5: Annotated Genes and Fold Changes: Rat, Hypothalamus. The log2 fold changes (M) and q-values of all 12,560 unique and sorted Entrez Gene IDs (GeneID) are listed. Useful gene information are provided where available, including gene symbol (Symbol), chromosome, HomoloGene ID (HID) and gene full name (FullName). (TXT 1 MB) [file 12864_2014_6766_MOESM11_ESM.txt]

GeneID	log2-Fold	q.value	HID	GeneSymbol	Chromosome	FullName
100036582	-0.0598503515208098	0.610993363636083	NA	NA	NA	NA
100036765	-0.125218448501846	0.103135505116166	11848	Ccdc92	12	coiled-coil domain containing 92
100049583	0.0520317132820445	0.513301920971672	7982	Trex1	8	three prime repair exonuclease 1
100125361	-0.151619402125581	0.0756580072353887	64827	Zfp867	10	zinc finger protein 867
100125362	0.224974403471878	0.0826098083069323	52281	LOC100125362	8	hypothetical protein LOC100125362
100125364	0.0284455815482536	0.731652161272055	57051	LOC100125364	1	hypothetical protein LOC100125364
100125365	0.0814229712622865	0.165464225506183	NA	NA	NA	NA
100125367	0.067823735976118	0.37494921162637	17592	LOC100125367	13	hypothetical protein LOC100125367
100125370	0.00758837619758346	0.912693724641295	49724	Nadk	5	NAD kinase
100125373	0.071816053489572	0.4339847658613	9821	Pnrc2	5	proline-rich nuclear receptor coactivator 2
100125374	0.0525307165509519	0.548177547945374	50671	Adat3	7	adenosine deaminase, tRNA-specific 3
100125377	-0.216155279676361	0.0432274933822765	NA	NA	NA	NA
100145871	0.0208808613008493	0.708342533159385	68076	Adh5	2	alcohol dehydrogenase 5 (class III), chi polypeptide
100147704	-0.113536887245683	0.192184362028535	129879	Usp43	10	ubiquitin specific peptidase 43
100151767	0.042526621623681	0.558675646834995	41233	LOC100151767	8	hypothetical LOC100151767
100158232	-0.105651908860217	0.171250821012138	49280	Zfp9	4	zinc finger protein 9
100158233	0.0592757033371463	0.414808903637825	38085	Slc35a2	X	solute carrier family 35 (UDP-galactose transporter), member A2
100174909	0.0120513039813535	0.874890961726846	129924	Smim11	11	small integral membrane protein 11
100174910	-0.400321174285125	0.00017401880533669	35412	LOC100174910	18	glutaredoxin-like protein
100188932	-0.101910635430002	0.2527823722611	NA	NA	NA	NA
100188933	-0.00532720344859783	0.962743145704848	84685	Fam229b	20	family with sequence similarity 229, member B
100188937	0.0599603688145773	0.321295038941425	81691	Cox7c	2	cytochrome c oxidase, subunit VIIc
100188944	0.025212430445352	0.67919511354007	75045	Pnkd	9	paroxysmal nonkinesigenic dyskinesia
100189544	0.0436031291769536	0.718091195439524	18397	Nrn1l	19	neuritin 1-like
100190936	-0.0665904189175812	0.325113968643919	11112	Rnf123	8	ring finger protein 123
100192313	-0.00739592101192343	0.908248138037431	115930	Atxn7l3b	7	ataxin 7-like 3B
100192314	0.457924771360819	7.89612979451907e-05	NA	NA	NA	NA
100196907	0.01547330018313	0.803627056740915	3583	RGD1310313	5	similar to RIKEN cDNA 1110001M20
100216475	-0.174964024494136	0.103603083103157	68120	Hexdc	10	hexosaminidase (glycosyl hydrolase family 20, catalytic domain) containing
100233176	-0.0686586438934924	0.227217353574918	53430	LOC100233176	6	hypothetical protein LOC100233176
100270669	-0.145721085548178	0.149946485221821	11955	Riiad1	2	regulatory subunit of type II PKA R-subunit (RIIa) domain containing 1
100270678	-0.06542359802269	0.287865111954292	71040	Spns2	10	spinster homolog 2
100294508	-0.0768737774189514	0.188646372627746	11764	LOC100294508	5	dyslexia susceptibility 2-like
100301568	0.159481554091058	0.291301772941101	NA	NA	NA	NA
100302372	0.0289602242423292	0.771304131964731	124386	LOC100302372	13	hypothetical protein LOC100302372
100302373	0.0227855967584993	0.763728330023721	130005	Ctxn2	3	cortexin 2
100302447	0.070466799607992	0.366439173352996	9520	Cox16	6	COX16 cytochrome c oxidase assembly homolog (S. cerevisiae)
100302453	0.0993564664469506	0.209956106728491	41092	Mettl9	1	methyltransferase like 9
100303643	0.370107589271864	0.0130041814014362	68369	Fcgbp	1	Fc fragment of IgG binding protein
100310845	0.0114978497834635	0.931815306803029	7586	Kdm6a	X	lysine (K)-specific demethylase 6A
100310874	-0.0710834184185885	0.696758676311469	49519	Parpbp	7	PARP1 binding protein
100359435	-0.156560483653829	0.0436956161929561	NA	NA	NA	NA
100359478	1.23400281676971	4.27729143697329e-07	7014	Tstd1	13	thiosulfate sulfurtransferase (rhodanese)-like domain containing 1
100359484	-0.0523283103753123	0.487893324426762	72200	Zfp628	1	zinc finger protein 628
100359529	-0.206392448224047	0.0581275556081164	6607	Immp2l	6	IMP2 inner mitochondrial membrane peptidase-like (S. cerevisiae)
100359541	-0.35653752705368	0.0822367331302882	NA	NA	NA	NA
100359592	-0.296185036481706	0.00156071567461784	53493	Palm3	19	paralemmin 3
100359595	0.0870983374830425	0.261736044173974	51889	Tbc1d32	20	TBC1 domain family, member 32
100359678	0.0655698705715526	0.195593191831935	131587	Armcx4	X	armadillo repeat containing, X-linked 4
100359753	-0.0668800664580065	0.816183493454008	16205	Dnaaf3	1	dynein, axonemal, assembly factor 3
100359767	-0.0874021227553001	0.401061207167695	NA	NA	NA	NA
100359823	-0.0147504055419674	0.838204485776688	41626	Tmem167a	2	transmembrane protein 167A
100359832	0.109239763145299	0.106227040083792	NA	NA	NA	NA
100359861	0.0754171528940688	0.230582822414146	90075	Smim15	2	small integral membrane protein 15
100359865	0.186476709337106	0.0089973689130652	128734	Hrct1	5	histidine rich carboxyl terminus 1
100359879	0.0193633587543758	0.771599282246845	108152	Tmem91	1	transmembrane protein 91
100359945	-0.0965191691961369	0.0780546195032267	129715	LOC100359945	2	rCG41562-like
100359946	-0.0190003092575584	0.83575476501935	NA	NA	NA	NA
100359967	0.142934847040577	0.470083836307655	NA	NA	NA	NA
100359977	0.128383547167515	0.272031455719191	19231	LOC100359977	5	sialomucin core protein 24-like
100359980	0.169825732342648	0.0486991951830835	86887	LOC100359980	7	myosin, light chain 6B, alkali, smooth muscle and non-muscle
100359982	0.0837445913015742	0.150729383901117	NA	NA	NA	NA
100360017	-0.129600617395647	0.0986964717690143	NA	NA	NA	NA
100360066	0.0199865574290836	0.877473339661312	121902	Evi5	14	ecotropic viral integration site 5
100360077	-0.00663507326247448	0.943444118247089	4630	Znhit1	12	zinc finger, HIT-type containing 1
100360100	-0.0312460266813899	0.70955731476604	35415	Taf3	17	TAF3 RNA polymerase II, TATA box binding protein (TBP)-associated factor
100360120	-0.113265186103275	0.044769286688022	130035	LOC100360120	4	hypothetical protein LOC100360120
100360128	-0.0250898164950897	0.696119357239176	NA	NA	NA	NA
100360165	-0.00286189811218307	0.975236637218489	NA	NA	NA	NA
100360180	-0.224045338849093	0.028248324845069	68268	LOC100360180	5	6-phosphogluconate dehydrogenase, decarboxylating-like
100360205	-0.172232402503894	0.044769286688022	75052	LOC100360205	16	palladin
100360244	-0.145819380541434	0.0925592045280823	NA	NA	NA	NA
100360302	-0.060465908635468	0.305581034910682	10533	Sec16a	3	SEC16 homolog A (S. cerevisiae)
100360307	0.038560008065736	0.65436446280669	85169	Fam83g	10	family with sequence similarity 83, member G
100360334	0.00972120170407287	0.908936031572723	131209	Fhod3	18	formin homology 2 domain containing 3
100360342	-0.0953604634531775	0.353443887403967	149	LOC100360342	6	mutS homolog 6
100360406	-0.0420036031951732	0.47866661829431	5576	Tsr1	10	TSR1, 20S rRNA accumulation, homolog (S. cerevisiae)
100360412	0.0432200534469391	0.562973198120312	7293	LOC100360412	17	DnaJ (Hsp40) homolog, subfamily C, member 1-like
100360417	-0.0926747496462283	0.106544700219856	NA	NA	NA	NA
100360470	0.196113607552065	0.0604154660162705	NA	NA	NA	NA
100360501	0.209401335444699	0.0248292131371339	NA	NA	NA	NA
100360533	0.548551432244018	0.00230375592163	11720	Fam57a	10	family with sequence similarity 57, member A
100360582	-0.0604387682426664	0.689922471877438	NA	NA	NA	NA
100360606	-0.268806881848871	0.0133999416423356	NA	NA	NA	NA
100360613	-0.146517011891792	0.150573118470209	NA	NA	NA	NA
100360772	0.337976738270671	0.00269290743500749	122805	LOC100360772	1	-
100360777	-0.203534239453513	0.0551838954440461	51864	Mroh8	3	maestro heat-like repeat family member 8
100360867	0.139426442561213	0.23243739773006	50340	Ypel1	11	yippee-like 1 (Drosophila)
100360872	-0.0622466324867066	0.230582822414146	130645	Mcpt1l1	15	mast cell protease 1-like 1
100360880	-0.142025013477536	0.372011209441824	31403	Fosb	1	FBJ osteosarcoma oncogene B
100360908	-0.0308577122902509	0.736789288401628	129506	LOC100360908	16	Pde4c protein-like
100360914	0.249631533498096	0.0173893687060381	117451	Fbxw7	2	F-box and WD repeat domain containing 7, E3 ubiquitin protein ligase
100360933	0.0672013586669378	0.523789001256054	NA	NA	NA	NA
100360936	-0.0911827757542625	0.130591329514172	11957	Anapc16	20	anaphase promoting complex subunit 16
100360982	0.00924557179345253	0.935067896369691	4747	Relb	1	v-rel avian reticuloendotheliosis viral oncogene homolog B
100361053	0.11790174689825	0.536600312337337	3895	Hbq1b	10	hemoglobin, theta 1B
100361114	0.0281175683716182	0.737043425666514	128742	Zfp869	16	zinc finger protein 869
100361133	0.0387833241591586	0.671711415343058	49312	Mycbp	5	Myc binding protein
100361138	-0.0869466440363009	0.211131615457006	20352	Dgkq	14	diacylglycerol kinase, theta
100361147	0.208963424474883	0.120922490892515	66298	LOC100361147	4	rCG29620-like
100361188	0.0682284592938309	0.234848344541462	44219	Lyrm5	4	LYR motif containing 5
100361261	-0.0192982483521154	0.877856874978645	NA	NA	NA	NA
100361269	0.114644650591533	0.252608348629254	2325	Snrpa1	1	small nuclear ribonucleoprotein polypeptide A'
100361294	0.0835532707357221	0.166504300313629	20712	Tyk2	8	tyrosine kinase 2
100361323	-0.171821524975128	0.153888616177407	77850	Astn2	5	astrotactin 2
100361389	-0.127903924519683	0.0483590572020837	19144	Fam171a2	10	family with sequence similarity 171, member A2
100361417	-0.241217763252166	0.00156071567461784	4368	Tbcd	10	tubulin folding cofactor D
100361436	-0.0389041102894989	0.6026437139913	NA	NA	NA	NA
100361444	-0.0398782969756013	0.82650118123635	83285	LOC100361444	8	rCG31799-like
100361486	0.0633453043766883	0.541747736300493	NA	NA	NA	NA
100361506	-0.0589041063099565	0.673618774505722	31589	Armc3	17	armadillo repeat containing 3
100361517	-0.0222570722651092	0.791335165671592	11980	Psmg3	12	proteasome (prosome, macropain) assembly chaperone 3
100361542	0.0501877034539664	0.555545209220731	NA	NA	NA	NA
100361558	-0.0199134747442304	0.793731557703322	NA	NA	NA	NA
100361568	-0.0437774305133507	0.562495707186805	8345	Hilpda	4	hypoxia inducible lipid droplet-associated
100361571	-0.00413838357600671	0.98206554525802	128724	Krtap1-1	10	keratin associated protein 1-1
100361574	0.0567731311449009	0.398272924068704	NA	NA	NA	NA
100361584	0.0220182922123096	0.815518242967942	NA	NA	NA	NA
100361585	0.0619019606893154	0.480553603339742	NA	NA	NA	NA
100361588	0.0753034937872075	0.474770279459962	124480	Wdr95	12	WD40 repeat domain 95
100361631	0.00203776271564049	0.98431222504691	106612	Zmym6nb	5	ZMYM6 neighbor
100361647	-0.426417009715035	0.0827188581110841	5218	Galnt6	7	UDP-N-acetyl-alpha-D-galactosamine:polypeptide N-acetylgalactosaminyltransferase 6 (GalNAc-T6)
100361660	-0.0655909266313248	0.557500725108191	131031	Zfp617	16	zinc finger protein 617
100361672	-0.0711704140928644	0.472182148340522	77965	Zc2hc1b	1	zinc finger, C2HC-type containing 1B
100361684	-0.0598154384262593	0.353443887403967	NA	NA	NA	NA
100361706	-0.0966095019148785	0.184482734912685	NA	NA	NA	NA
100361765	-0.0071470248529053	0.916523694331156	37584	Hoxb2	10	homeobox B2
100361830	0.032354353265827	0.757623497548715	8183	LOC100361830	9	translocating chain-associating membrane protein 2
100361884	-0.00361306344982282	0.979304756666812	NA	NA	NA	NA
100361891	0.309991108898378	0.00744658579737555	NA	NA	NA	NA
100361907	-0.0784223981424015	0.424368598511535	NA	NA	NA	NA
100361913	-0.0863366342903422	0.345881202836171	130763	LOC100361913	1	rCG54286-like
100361915	0.00306257141462396	0.975744950260621	34675	Vps51	1	vacuolar protein sorting 51 homolog (S. cerevisiae)
100361923	-0.0381060821691417	0.784125410844509	69103	Ikzf4	7	IKAROS family zinc finger 4
100361928	0.0131689309208118	0.883248382997018	44245	Tmem198	9	transmembrane protein 198
100361939	-0.083071824051455	0.190218390498882	32666	Rnaseh2c	1	ribonuclease H2, subunit C
100361960	0.0127008146698628	0.849706852252008	130780	Cox7b2	14	cytochrome c oxidase subunit VIIb2
100362102	-0.139755397132523	0.503751167813516	100207	Lsm14b	3	LSM14B, SCD6 homolog B (S. cerevisiae)
100362109	-0.103235257121969	0.458009387815132	130065	LOC100362109	7	hypothetical protein LOC100362109
100362120	-0.257635111927446	0.223433294449161	85555	Tex40	1	testis expressed 40
100362121	-0.168383131310749	0.0939892646960067	83	Ddb2	3	damage specific DNA binding protein 2
100362124	-0.292085885718143	0.0454546333749909	40979	Ift140	10	intraflagellar transport 140
100362155	-0.0466723276104197	0.364615615975368	32791	Cyhr1	7	cysteine/histidine-rich 1
100362255	-0.292169666963199	0.01809019431681	19815	RGD1562101	2	similar to very large G-protein coupled receptor 1
100362283	0.0791112957154221	0.295060030253951	18680	Tmem52	5	transmembrane protein 52
100362321	-0.104428416255201	0.0433355951686147	26703	Smim19	16	small integral membrane protein 19
100362324	0.0140616274730725	0.822220252338237	10387	LOC100362324	2	DEAH (Asp-Glu-Ala-His) box polypeptide 29
100362331	-0.0738449005533157	0.686205450619267	49614	Ndufa4l2	7	NADH dehydrogenase (ubiquinone) 1 alpha subcomplex, 4-like 2
100362333	-0.266776132488948	0.077854427836483	NA	NA	NA	NA
100362342	0.351134260264027	0.0462145126479313	130777	LOC100362342	1	rCG47764-like
100362346	0.00118848555326778	0.990962477848823	14282	Mta3	6	metastasis associated 1 family, member 3
100362347	0.45997813098549	0.000219737490818975	NA	NA	NA	NA
100362423	0.0249744482281606	0.758521286349394	NA	NA	NA	NA
100362458	-0.230001188305441	0.0181378817403203	NA	NA	NA	NA
100362471	-0.123443997975508	0.239422725141403	19885	Tmem240	5	transmembrane protein 240
100362495	0.159467725564957	0.0313554546711367	18969	Haus5	1	HAUS augmin-like complex, subunit 5
100362547	0.0200390101599854	0.835387060073497	49141	LOC100362547	15	adaptor protein complex AP-1, gamma 2 subunit
100362548	-0.0294301282156493	0.670044927565846	7105	LOC100362548	15	rCG52086-like
100362554	0.100342191387785	0.228563904296173	106591	Fam105b	2	family with sequence similarity 105, member B
100362634	0.053364090565637	0.607345771709792	86893	Kmt2d	X	lysine (K)-specific methyltransferase 2D
100362678	-0.0117109403506266	0.859989176081497	32627	Epc1	17	enhancer of polycomb homolog 1 (Drosophila)
100362733	-0.0413886318011469	0.455646865495129	130703	Irgm2	10	immunity-related GTPase family M member 2
100362764	-0.034453328270704	0.838734572676159	12196	Ddx55	12	DEAD (Asp-Glu-Ala-Asp) box polypeptide 55
100362805	-0.0288943762378615	0.615675046354786	11125	Txndc5	17	thioredoxin domain containing 5 (endoplasmic reticulum)
100362814	0.156937884805076	0.201185627915468	115928	LOC100362814	3	hypothetical protein LOC100362814
100362817	0.1197613452984	0.231893658143853	52147	Cdrt4	10	CMT1A duplicated region transcript 4
100362819	-0.137151772170422	0.0930821045626607	22907	LOC100362819	12	autism susceptibility candidate 2-like
100362836	-0.223067410885686	0.0873697974328817	41728	Poc1b	7	POC1 centriolar protein B
100362915	0.0415324907963077	0.538026153557457	NA	NA	NA	NA
100362922	-0.0232739475457677	0.814432146937357	NA	NA	NA	NA
100362940	-0.064071068840299	0.207172632082646	43132	Snx21	3	sorting nexin family member 21
100362980	0.247409264447503	0.296968019071041	NA	NA	NA	NA
100363000	0.347943966147443	0.0454546333749909	NA	NA	NA	NA
100363005	0.265360954595726	0.0576813188553149	31363	LOC100363005	1	rCG32052-like
100363065	-0.0606837634048727	0.286005941085069	87241	LOC100363065	12	zinc finger protein 11
100363145	0.19125855631551	0.301122792080819	9035	Stab1	16	stabilin 1
100363171	0.188535113116529	0.144743734915019	NA	NA	NA	NA
100363236	0.21183652147344	0.259765007796069	NA	NA	NA	NA
100363248	0.114815315219964	0.133625812784047	28227	LOC100363248	1	Temporarily Assigned Gene name family member (tag-241)-like
100363253	-0.0377805373441031	0.536600312337337	8158	LOC100363253	1	5'-nucleotidase, cytosolic II
100363266	0.0113307113778767	0.846415018899943	NA	NA	NA	NA
100363275	0.271627050828087	0.0696124983181291	NA	NA	NA	NA
100363276	-0.0797899606224917	0.303560643420064	7630	Arhgap6	X	Rho GTPase activating protein 6
100363298	-0.0370170719623335	0.612993776901855	NA	NA	NA	NA
100363310	-0.0282616328208967	0.733232916858439	41866	Cystm1	18	cysteine-rich transmembrane module containing 1
100363332	0.258437933429456	0.0239254052706862	13024	LOC100363332	12	caspase recruitment domain family, member 11
100363361	-0.126254762020615	0.15473033600205	10827	LOC100363361	2	zinc finger protein 687-like
100363376	0.0580278991908916	0.459546867387377	41350	Cmc2	19	COX assembly mitochondrial protein 2
100363441	-0.0659089229191325	0.518997762971183	NA	NA	NA	NA
100363484	-0.414480253753671	0.00843381203463845	12698	LOC100363484	2	DNA-damage-inducible transcript 4-like protein-like
100363509	0.227985335705496	0.0933861967759954	16952	LOC100363509	5	transmembrane protein 125-like
100363521	0.0357406364204031	0.633146022926055	NA	NA	NA	NA
100363539	0.00818164378962649	0.911095019186146	81733	Mrpl33	6	mitochondrial ribosomal protein L33
100364165	-0.0045243103498116	0.973866028371928	NA	NA	NA	NA
100364359	-0.118712850446111	0.32903096910458	NA	NA	NA	NA
100364568	-0.0486093598655142	0.546608537280604	NA	NA	NA	NA
100365289	0.0341246549582266	0.562495707186805	NA	NA	NA	NA
100365370	0.0463449439038044	0.580626256977795	NA	NA	NA	NA
100365450	0.147278298728744	0.27855237656784	NA	NA	NA	NA
100365504	0.098663113487202	0.218949408300681	NA	NA	NA	NA
100365542	-0.188853229511037	0.126235782857883	NA	NA	NA	NA
100365872	-0.000233818352775472	0.997460277911653	NA	NA	NA	NA
100366017	0.0463190222641234	0.416653150955063	NA	NA	NA	NA
100366121	0.105576358050507	0.198748697915024	NA	NA	NA	NA
100366237	0.0887400221245542	0.153853760129556	NA	NA	NA	NA
100529260	-0.152476579439732	0.0741171050503912	NA	NA	NA	NA
100534597	0.110318516965922	0.111036345284274	NA	NA	NA	NA
100568448	-0.224043078093871	0.0219532015895326	NA	NA	NA	NA
100909396	0.150646721168727	0.0839825247503198	NA	NA	NA	NA
100909405	0.0150961445034641	0.871459262226602	NA	NA	NA	NA
100909471	0.0625496929569449	0.444129740722249	NA	NA	NA	NA
100909479	-0.150429374181616	0.309543011081449	NA	NA	NA	NA
100909490	-0.0257429272025007	0.80431970579722	NA	NA	NA	NA
100909523	-0.0154226978589662	0.879640213157291	NA	NA	NA	NA
100909529	0.0130285844149967	0.852119781373438	NA	NA	NA	NA
100909537	0.0315463474430446	0.734977317966306	NA	NA	NA	NA
100909539	-0.0892839451066942	0.305157666361535	NA	NA	NA	NA
100909559	-0.259950708497208	0.00764872230604815	NA	NA	NA	NA
100909598	0.137963494835891	0.128306760837425	NA	NA	NA	NA
100909614	-0.053879032105808	0.648539226135187	NA	NA	NA	NA
100909619	-0.117608877318372	0.0983865747616879	NA	NA	NA	NA
100909629	-0.107137865706197	0.319419638568312	NA	NA	NA	NA
100909637	-0.0818256746631887	0.547260153923388	NA	NA	NA	NA
100909675	-0.244120105717438	0.453764370265344	NA	NA	NA	NA
100909676	0.103660917665374	0.116964178210967	NA	NA	NA	NA
100909684	-0.0946211020917351	0.129626746340272	NA	NA	NA	NA
100909729	-0.138544498287312	0.148611602417247	NA	NA	NA	NA
100909739	0.0233946975405903	0.816234854355517	NA	NA	NA	NA
100909748	0.150751348886509	0.170252422039398	NA	NA	NA	NA
100909757	-0.00679144492039274	0.943371351876425	NA	NA	NA	NA
100909763	0.145184607132958	0.139512312455146	NA	NA	NA	NA
100909776	-0.0765667527061762	0.543243008218729	NA	NA	NA	NA
100909788	-0.15152656901704	0.403470946862937	NA	NA	NA	NA
100909793	0.042806168573378	0.40653249047848	NA	NA	NA	NA
100909803	-0.0187401974062986	0.860449071687322	NA	NA	NA	NA
100909860	0.0219591508533616	0.77954974636522	NA	NA	NA	NA
100909866	-0.0360455879705919	0.817063178619003	NA	NA	NA	NA
100909872	-0.00850948601403445	0.914915287278818	NA	NA	NA	NA
100909876	0.0713182806841237	0.610146672823298	NA	NA	NA	NA
100909886	0.125441863956386	0.368455887793716	NA	NA	NA	NA
100909892	0.0349500413868995	0.715630253653936	NA	NA	NA	NA
100909904	0.0514018154836879	0.5801526996242	NA	NA	NA	NA
100909909	-0.102220018406456	0.30968230770552	NA	NA	NA	NA
100909912	-0.0543506952775861	0.567486706780612	NA	NA	NA	NA
100909928	0.0837864509831396	0.539557496304234	NA	NA	NA	NA
100909941	-0.0452939020287468	0.682156091414268	NA	NA	NA	NA
100909946	-0.0360330013279855	0.596284355588714	NA	NA	NA	NA
100909952	0.0913346630268927	0.44434713126759	NA	NA	NA	NA
100909970	0.142597429807275	0.165238524085979	NA	NA	NA	NA
100909972	-0.130074284188105	0.0460056045189575	NA	NA	NA	NA
100909997	0.0434956135757503	0.5801526996242	NA	NA	NA	NA
100910110	-0.0436290792579568	0.560456212654716	NA	NA	NA	NA
100910119	-0.0538738252476829	0.617543996248262	NA	NA	NA	NA
100910189	0.0963548296675825	0.321417268884603	NA	NA	NA	NA
100910201	-0.0230742951525258	0.740996519739617	NA	NA	NA	NA
100910212	0.0327122257988464	0.763380568169551	NA	NA	NA	NA
100910226	0.0165681879800399	0.888505688563025	NA	NA	NA	NA
100910229	-0.0388856695682289	0.48143184117524	NA	NA	NA	NA
100910237	2.35069850999442	7.59196695426844e-08	NA	NA	NA	NA
100910304	0.0554556266576824	0.666716613421983	NA	NA	NA	NA
100910319	0.0524979104570367	0.440377993858835	NA	NA	NA	NA
100910327	0.179102588567901	0.0263705176862351	NA	NA	NA	NA
100910332	-0.0813381769269483	0.467148549765744	NA	NA	NA	NA
100910342	-0.0820119285733387	0.241845163713564	NA	NA	NA	NA
100910348	0.164144652222734	0.0401398908210471	NA	NA	NA	NA
100910359	-0.0315165856013548	0.760932510856588	NA	NA	NA	NA
100910374	-0.0767043212152236	0.609257539705162	NA	NA	NA	NA
100910396	0.0358891879927565	0.648342722276635	NA	NA	NA	NA
100910406	-0.0555173653005223	0.513301920971672	NA	NA	NA	NA
100910424	0.00402654123402169	0.964696416293407	NA	NA	NA	NA
100910433	0.473551691555063	0.0146433631410154	NA	NA	NA	NA
100910434	-0.0382710019786545	0.497493192554699	NA	NA	NA	NA
100910460	-0.193058725585664	0.151167996254985	NA	NA	NA	NA
100910487	0.130448391559529	0.0612126302071012	NA	NA	NA	NA
100910507	0.0443387973039187	0.553809485430889	NA	NA	NA	NA
100910524	0.0490016502180337	0.521430964383213	NA	NA	NA	NA
100910532	0.285505661483212	0.0144205950214863	NA	NA	NA	NA
100910536	-0.14007661599616	0.0816705118764616	NA	NA	NA	NA
100910554	-0.155195518489801	0.207855280338586	NA	NA	NA	NA
100910558	-0.132710166680369	0.0555091378703977	NA	NA	NA	NA
100910561	0.0757545423468589	0.347288553236602	NA	NA	NA	NA
100910570	-0.235364146790584	0.0547098965129122	NA	NA	NA	NA
100910572	0.205997691355366	0.121005331047828	NA	NA	NA	NA
100910573	-0.0485678734942478	0.714900520368822	NA	NA	NA	NA
100910596	-0.109211880299245	0.156541188378633	NA	NA	NA	NA
100910603	-0.130208351328061	0.136536627687727	NA	NA	NA	NA
100910632	-0.0272292247722525	0.685611442152664	NA	NA	NA	NA
100910638	-0.118716515893563	0.0819833568746273	NA	NA	NA	NA
100910644	-0.0281286485786594	0.643710237217834	NA	NA	NA	NA
100910650	0.177936431647813	0.016212104710941	NA	NA	NA	NA
100910655	0.394219857741748	0.00575667711678469	NA	NA	NA	NA
100910689	0.214625174737115	0.0564878790532143	NA	NA	NA	NA
100910729	-0.13071831640381	0.0512946148876321	NA	NA	NA	NA
100910745	-0.0511240296390127	0.369491514372605	NA	NA	NA	NA
100910749	-0.0337727869370381	0.754309032408579	NA	NA	NA	NA
100910751	-0.13815356273415	0.0710014056346473	NA	NA	NA	NA
100910753	-0.0133267634964511	0.862470801893786	NA	NA	NA	NA
100910762	0.0796675669639537	0.573145359206202	NA	NA	NA	NA
100910774	-0.0776676086261201	0.251679382601118	NA	NA	NA	NA
100910776	-0.0813479503288077	0.163273626322554	NA	NA	NA	NA
100910786	-0.185272862848356	0.0191782349838203	NA	NA	NA	NA
100910792	-0.0175229293859758	0.773767721358418	NA	NA	NA	NA
100910809	-0.122922570155659	0.203320240515465	NA	NA	NA	NA
100910821	-0.0664108659834568	0.310833059472731	NA	NA	NA	NA
100910826	-0.075072051719471	0.412799087938548	NA	NA	NA	NA
100910827	-0.30668178844572	0.0141368837419367	NA	NA	NA	NA
100910845	-0.04036390078209	0.634386310812291	NA	NA	NA	NA
100910867	0.0689170334945564	0.609675421229462	NA	NA	NA	NA
100910872	0.25556351861243	0.0056954230953183	NA	NA	NA	NA
100910900	-0.224321712135946	0.0710074322038724	NA	NA	NA	NA
100910903	0.297362256642593	0.00690957891912698	NA	NA	NA	NA
100910940	0.142410102070951	0.237031933400225	NA	NA	NA	NA
100910949	0.0282116282829818	0.738179012280276	NA	NA	NA	NA
100910970	-0.0579846558663837	0.228375766041612	NA	NA	NA	NA
100910973	0.374015431930927	0.0189482016801278	NA	NA	NA	NA
100910975	-0.249458242832466	0.0179004773732072	NA	NA	NA	NA
100910996	-0.0902370514593738	0.268866216048734	NA	NA	NA	NA
100911013	-1.13304060902519	1.71244710015983e-05	NA	NA	NA	NA
100911029	-0.0623960838217972	0.252608348629254	NA	NA	NA	NA
100911030	0.0420838469511109	0.765542353284501	NA	NA	NA	NA
100911039	-0.111807486060544	0.114740282278579	NA	NA	NA	NA
100911068	0.0845121070712942	0.598418375428483	NA	NA	NA	NA
100911069	-0.0418446607587368	0.869775313483014	NA	NA	NA	NA
100911104	0.00267385944497178	0.98373413333784	NA	NA	NA	NA
100911133	-0.0408607006617103	0.620757866835651	NA	NA	NA	NA
100911136	0.137069376442032	0.13806615801951	NA	NA	NA	NA
100911177	-0.0369804819046742	0.538206945289526	NA	NA	NA	NA
100911193	0.0715741685061033	0.426364401604353	NA	NA	NA	NA
100911196	-0.0450742862095392	0.555368321985631	NA	NA	NA	NA
100911212	0.0697238246983485	0.192430129723074	NA	NA	NA	NA
100911235	-0.00804393731275432	0.936743657631867	NA	NA	NA	NA
100911253	-1.02051265335589	0.00166611437280051	NA	NA	NA	NA
100911266	0.693617496925741	0.0184077978650366	NA	NA	NA	NA
100911275	0.135831994408456	0.129087568273213	NA	NA	NA	NA
100911280	0.0117918985732537	0.832899104526599	NA	NA	NA	NA
100911285	-0.0612471849239871	0.639236980115259	NA	NA	NA	NA
100911339	-0.0237446337584029	0.740348680403509	NA	NA	NA	NA
100911349	-0.103706714220227	0.160599024254241	NA	NA	NA	NA
100911357	-0.118329144448257	0.315803537025215	NA	NA	NA	NA
100911360	-0.300650837984206	0.028248324845069	NA	NA	NA	NA
100911432	-0.13645905853206	0.17234831706259	NA	NA	NA	NA
100911437	-0.00297574946438317	0.976134645691764	NA	NA	NA	NA
100911462	-0.0627292906730492	0.563495396110621	NA	NA	NA	NA
100911466	-0.0558334006078027	0.524122865930023	NA	NA	NA	NA
100911498	0.0328608423384491	0.743855118336496	NA	NA	NA	NA
100911506	-0.0977321410622043	0.553604861239842	NA	NA	NA	NA
100911508	-0.00460541549384885	0.95106326903578	NA	NA	NA	NA
100911522	0.0812244659444898	0.280667370477134	NA	NA	NA	NA
100911534	0.167232226557181	0.0449347104950708	NA	NA	NA	NA
100911553	-0.0675765059195257	0.464513478823784	NA	NA	NA	NA
100911554	-0.00451558545322595	0.964558316309807	NA	NA	NA	NA
100911574	0.0975914027998224	0.376754416796643	NA	NA	NA	NA
100911596	1.13601020191263	4.08477770366677e-05	NA	NA	NA	NA
100911616	0.0200212026872162	0.88560818713613	NA	NA	NA	NA
100911626	0.053092661102788	0.387485164331303	NA	NA	NA	NA
100911629	0.0428918710332002	0.468635133979842	NA	NA	NA	NA
100911651	-0.498382212523271	0.000186200849501653	NA	NA	NA	NA
100911652	0.0392015534387173	0.570800984286039	NA	NA	NA	NA
100911661	0.171494870740803	0.26365979954806	NA	NA	NA	NA
100911664	0.0700124393051489	0.541198565311548	NA	NA	NA	NA
100911669	-0.0210619242003434	0.902824236374407	NA	NA	NA	NA
100911690	-0.0425539342299119	0.574499711310464	NA	NA	NA	NA
100911717	-0.0716028753825135	0.386437935823622	NA	NA	NA	NA
100911719	0.0078799963659133	0.944358329968437	NA	NA	NA	NA
100911740	0.341061679465485	0.0507015943021625	NA	NA	NA	NA
100911792	-0.0793476264226118	0.160921348373008	NA	NA	NA	NA
100911798	0.0169009123924759	0.801274251068099	NA	NA	NA	NA
100911806	-0.0136148653867094	0.8254493498483	NA	NA	NA	NA
100911823	0.0218606581807261	0.833432909395695	NA	NA	NA	NA
100911831	-0.088094314449485	0.399642547902285	NA	NA	NA	NA
100911836	-0.355019111362074	0.0207736363114775	NA	NA	NA	NA
100911855	-0.103222717291006	0.186543044558462	NA	NA	NA	NA
100911864	-0.102871271276968	0.215707550314679	NA	NA	NA	NA
100911902	0.270178498035111	0.0187836546530059	NA	NA	NA	NA
100911946	0.415660483333617	0.00629286666859118	NA	NA	NA	NA
100911950	0.098145213680084	0.159511137316481	NA	NA	NA	NA
100911961	0.135030152298751	0.0453597626900671	NA	NA	NA	NA
100911962	0.0353393909999404	0.805433189755238	NA	NA	NA	NA
100911970	-0.154102876359125	0.157263022464688	NA	NA	NA	NA
100911977	-0.096766889032625	0.496951811517401	NA	NA	NA	NA
100911990	-0.054966244243233	0.628885139242588	NA	NA	NA	NA
100911992	0.0246256407442029	0.7248759803869	NA	NA	NA	NA
100912002	-0.120601189939052	0.0464203671700525	NA	NA	NA	NA
100912003	-0.03498743335168	0.729691200043531	NA	NA	NA	NA
100912006	-0.0213591894419238	0.759929424772372	NA	NA	NA	NA
100912012	-0.692677626194082	0.000116916143603005	NA	NA	NA	NA
100912020	0.0740252656966458	0.47346287443704	NA	NA	NA	NA
100912031	-0.0116144546391244	0.951785605897751	NA	NA	NA	NA
100912058	-0.0527546299774562	0.602153047687758	NA	NA	NA	NA
100912074	-0.0368891052638345	0.737544237569263	NA	NA	NA	NA
100912083	-0.0974076457175777	0.168833640558506	NA	NA	NA	NA
100912085	0.0664661439461458	0.232928248091485	NA	NA	NA	NA
100912086	0.0112441372857983	0.848039212246736	NA	NA	NA	NA
100912093	0.0212399719877272	0.859060263386099	NA	NA	NA	NA
100912109	0.0713686381580221	0.595397740524807	NA	NA	NA	NA
100912110	0.0523933238414429	0.718510326933296	NA	NA	NA	NA
100912115	0.127911356191772	0.111521769068324	NA	NA	NA	NA
100912117	-0.28640294249868	0.00638237094629111	NA	NA	NA	NA
100912128	-0.110003349950265	0.180837503362624	NA	NA	NA	NA
100912131	-0.055072571289478	0.709669049274114	NA	NA	NA	NA
100912140	-0.219950192904304	0.022798585288452	NA	NA	NA	NA
100912143	0.0149711995739601	0.853428413334724	NA	NA	NA	NA
100912144	-0.100197045009969	0.509899702870486	NA	NA	NA	NA
100912150	-0.0744621104845109	0.61690078986039	NA	NA	NA	NA
100912162	-0.0545954114133522	0.625197721355283	NA	NA	NA	NA
100912167	0.0300357852883764	0.632383931840084	NA	NA	NA	NA
100912169	-0.117762554761601	0.336427477526096	NA	NA	NA	NA
100912175	-0.0188461489794491	0.764546607215958	NA	NA	NA	NA
100912188	0.0312331978198967	0.702349823148367	NA	NA	NA	NA
100912195	0.0965646790077965	0.130476027940881	NA	NA	NA	NA
100912202	0.0604932455546354	0.407093117065557	NA	NA	NA	NA
100912216	-0.157066305429063	0.0556703439136535	NA	NA	NA	NA
100912219	-0.0303879996996095	0.57313663565948	NA	NA	NA	NA
100912227	-0.183771235883092	0.0635153890559894	NA	NA	NA	NA
100912247	-0.0207046116432661	0.75554382310569	NA	NA	NA	NA
100912248	-0.0133112997068174	0.895640391434893	NA	NA	NA	NA
100912250	0.0499593468085724	0.557613069571616	NA	NA	NA	NA
100912286	-0.0906458483005403	0.28134023313358	NA	NA	NA	NA
100912292	0.0713884228011104	0.244460540935357	NA	NA	NA	NA
100912305	-0.198467737217026	0.035441345334633	NA	NA	NA	NA
100912308	0.361042989119495	0.00129180063570076	NA	NA	NA	NA
100912310	0.0851411607556241	0.452806709715381	NA	NA	NA	NA
100912343	-0.131054875995916	0.166173327507347	NA	NA	NA	NA
100912352	0.174580223752967	0.0425358112965121	NA	NA	NA	NA
100912353	0.0595570627276869	0.270465440130679	NA	NA	NA	NA
100912363	0.0783540359607864	0.406559187747226	NA	NA	NA	NA
100912373	-0.154258220684505	0.0443028537734853	NA	NA	NA	NA
100912383	0.52976007012803	0.0401924147970728	NA	NA	NA	NA
100912409	-0.243985810828224	0.0186843783954348	NA	NA	NA	NA
100912411	-0.282502955006299	0.116216462420136	NA	NA	NA	NA
100912446	-0.137141503924946	0.119537345554959	NA	NA	NA	NA
100912447	-0.0893470108161196	0.330033299593851	NA	NA	NA	NA
100912462	-0.222093956615507	0.0739279808964508	NA	NA	NA	NA
100912465	-0.0329253846213629	0.69697497085282	NA	NA	NA	NA
100912470	-0.0759289944934416	0.483814455689234	NA	NA	NA	NA
100912483	-0.0772443942321122	0.193249309232906	NA	NA	NA	NA
100912487	0.0334286939315405	0.682287009390482	NA	NA	NA	NA
100912503	0.0290964620265184	0.724013938705196	NA	NA	NA	NA
100912510	0.0247780511914266	0.845016482413382	NA	NA	NA	NA
100912518	-0.00216291462434182	0.983720004252537	NA	NA	NA	NA
100912521	0.198903496896801	0.061806035032277	NA	NA	NA	NA
100912525	0.0119167799771072	0.884677973873619	NA	NA	NA	NA
100912560	0.00635759918431411	0.969340021886291	NA	NA	NA	NA
100912602	0.00659665693333267	0.963257394284301	NA	NA	NA	NA
100912606	-0.113198937902381	0.181068264504157	NA	NA	NA	NA
100912610	-0.140265043054793	0.433498196320337	NA	NA	NA	NA
100912617	0.0395240553314888	0.654515096219498	NA	NA	NA	NA
100912622	0.103999692260457	0.271150567862009	NA	NA	NA	NA
100912629	0.126575901379087	0.193365080958	NA	NA	NA	NA
112400	-0.287333530018239	0.00445275196142372	8509	Nrg1	16	neuregulin 1
113882	0.122032317120119	0.185468174052386	14223	Hemgn	5	hemogen
113892	-0.370313331914905	0.0403777799133174	76450	Cml3	4	camello-like 3
113893	-0.0556212484473502	0.296070363164453	2320	Sncb	17	synuclein, beta
113894	0.0256753994595016	0.674200863345169	31202	Sqstm1	10	sequestosome 1
113898	0.00601511843282232	0.933975354938045	8076	Prdx5	1	peroxiredoxin 5
113901	-0.0796058860241038	0.356377438032623	75168	Chia	2	chitinase, acidic
113902	0.373883304866238	0.0166616395842881	35606	Ces1d	19	carboxylesterase 1D
113906	-0.0646260639895928	0.513301920971672	8654	Hspb8	12	heat shock protein B8
113911	0.0168906809349663	0.884587929942534	71540	Gucy2d	1	guanylate cyclase 2d
113912	0.106702868431697	0.404155409713162	11299	Rtn4r	11	reticulon 4 receptor
113914	0.00999711787092128	0.94275444534172	24938	Taar1	1	trace-amine-associated receptor 1
113918	0.195048364932132	0.184482734912685	10625	Slc6a20	8	solute carrier family 6 (proline IMINO transporter), member 20
113922	0.170937794590278	0.0242316736543307	3145	Sep15	2	selenoprotein 15
113927	0.227845435856221	0.0124390760413412	111694	Csnk1a1	18	casein kinase 1, alpha 1
113929	0.000105351195744063	0.998177077437032	1901	Nup88	10	nucleoporin 88
113931	0.00635540607144502	0.97125765640231	7524	Prrx2	3	paired related homeobox 2
113936	-0.023185618341663	0.746709699606525	55610	Cpb2	15	carboxypeptidase B2 (plasma)
113940	0.198809844499685	0.0573047346117786	37978	Gmfg	1	glia maturation factor, gamma
113947	0.0583223396521522	0.444437601541156	12750	Maged2	5	melanoma antigen, family D, 2
113948	0.139108202903698	0.0239060807352403	12122	Bbs2	19	Bardet-Biedl syndrome 2
113955	-0.495126627006665	0.000196929742278426	1880	Gpnmb	4	glycoprotein (transmembrane) nmb
113956	0.10996046367401	0.162002552310092	69255	Pecr	9	peroxisomal trans-2-enoyl-CoA reductase
113958	-0.0225078126683265	0.746807717914695	9321	Mrps7	10	mitochondrial ribosomal protein S7
113959	-0.0869176292901326	0.427234980020772	NA	NA	NA	NA
113960	-0.0708958962460748	0.358649739902442	55945	Cdc42bpb	6	CDC42 binding protein kinase beta (DMPK-like)
113961	0.0310902092584993	0.540817827714447	9180	Gorasp2	3	golgi reassembly stacking protein 2
113970	-0.0582843540814597	0.480842523859736	8189	Magi2	4	membrane associated guanylate kinase, WW and PDZ domain containing 2
113975	0.0292877031796799	0.70881176471047	70878	Pom121	12	POM121 transmembrane nucleoporin
113976	0.0573380550601996	0.386759497772897	56282	Acsl4	X	acyl-CoA synthetase long-chain family member 4
113983	0.345818866972868	0.00280795985181132	20584	Pitx1	17	paired-like homeodomain 1
113984	-0.0444875417338952	0.802993121536353	7628	Nr2f2	1	nuclear receptor subfamily 2, group F, member 2
113990	0.0598791764166471	0.30153703998807	3130	Hmgn3	8	high mobility group nucleosomal binding domain 3
113995	-0.0337012732005242	0.829437188502323	1924	P2rx5	10	purinergic receptor P2X, ligand-gated ion channel, 5
114002	-0.0504839960283974	0.440269913913146	20803	Ndst2	15	N-deacetylase/N-sulfotransferase (heparan glucosaminyl) 2
114004	0.176068633127496	0.143634961414185	12267	Ppp1r14a	1	protein phosphatase 1, regulatory (inhibitor) subunit 14A
114017	-0.00100021061122746	0.990997914214069	6449	Gfm1	2	G elongation factor, mitochondrial 1
114020	-0.0230158899939568	0.945863934469836	87019	Cml5	4	camello-like 5
114022	-0.00710276149229827	0.921944002755758	41098	Glrx2	13	glutaredoxin 2
114023	0.00287653074427396	0.968246550784354	5664	Copb1	1	coatomer protein complex, subunit beta 1
114024	0.079808485962376	0.310439237904708	3278	Acsl3	9	acyl-CoA synthetase long-chain family member 3
114027	0.519737451374244	0.0141368837419367	37553	Dao	12	D-amino-acid oxidase
114028	-0.0114948944917774	0.863840586892022	55574	Ctnnd2	2	catenin (cadherin-associated protein), delta 2
114029	-0.301754269083053	0.00237218796977711	15988	Megf8	1	multiple EGF-like-domains 8
114031	0.0208709731840493	0.922461891843496	4280	Fstl3	7	follistatin-like 3 (secreted glycoprotein)
114032	-0.0858940397843133	0.679430716792938	8180	Kcnh4	10	potassium voltage-gated channel, subfamily H (eag-related), member 4
114089	-0.0448498398844794	0.575707423865004	56863	Inpp5e	3	inositol polyphosphate-5-phosphatase E
114090	0.0192650375333407	0.844765983116291	20123	Egr2	20	early growth response 2
114091	-0.0713731741038437	0.531130947303821	1518	Fcnb	3	ficolin B
114093	-0.00469295980541773	0.978217184008064	7906	St14	8	suppression of tumorigenicity 14 (colon carcinoma)
114095	0.0929615378768727	0.173515604067526	5260	Stxbp3	2	syntaxin binding protein 3
114096	0.0482639425010998	0.47150173301151	4037	Idh3a	8	isocitrate dehydrogenase 3 (NAD+) alpha
114097	-0.296370250136343	0.00886735516032886	7406	Ltc4s	10	leukotriene C4 synthase
114098	0.0227052796767993	0.863655341670824	10519	Ltb4r2	15	leukotriene B4 receptor 2
114099	0.0481751094950926	0.526635239468101	4837	Cysltr1	X	cysteinyl leukotriene receptor 1
114100	-0.141718738978925	0.0604493203043567	5044	Sc5d	8	sterol-C5-desaturase
114101	0.0639758294833914	0.582079362566605	37854	Cds2	3	CDP-diacylglycerol synthase (phosphatidate cytidylyltransferase) 2
114102	-0.187843684199274	0.0428770371412535	11142	Cdh23	20	cadherin-related 23
114103	0.0220008844771398	0.867971002996082	473	Il5ra	4	interleukin 5 receptor, alpha
114104	0.201463330112887	0.165464225506183	10310	Asah2	1	N-acylsphingosine amidohydrolase (non-lysosomal ceramidase) 2
114105	-0.0692633576537416	0.55092173057405	117695	Cxcl2	14	chemokine (C-X-C motif) ligand 2
114106	0.0689113374686219	0.421141109168002	41172	Bcmo1	19	beta-carotene 15,15'-monooxygenase 1
114107	-0.0695698119633548	0.525834743383631	12935	Kremen1	14	kringle containing transmembrane protein 1
114108	-0.486629738853332	0.000408792406859176	NA	NA	NA	NA
114109	0.0409632688759043	0.714506068070515	3230	Nkx2-5	10	NK2 homeobox 5
114110	-0.0371896951426347	0.811010144090596	7321	Flt4	10	fms-related tyrosine kinase 4
114111	-0.055964510265631	0.362345116278562	3962	Vegfc	16	vascular endothelial growth factor C
114113	0.000862221230512716	0.992683797353943	1933	Pafah1b3	1	platelet-activating factor acetylhydrolase 1b, catalytic subunit 3
114114	0.198445273224332	0.177616489681441	6384	Dnm1l	11	dynamin 1-like
114115	0.126755966326825	0.172543411371624	14251	P2rx2	12	purinergic receptor P2X, ligand-gated ion channel, 2
114116	-0.100776089196088	0.210914934543157	55765	Cdc42bpa	13	CDC42 binding protein kinase alpha
114117	0.094289392057874	0.124681636269553	22575	Gng3	1	guanine nucleotide binding protein (G protein), gamma 3
114119	0.127189118267003	0.0723360610761718	20874	Gng10	5	guanine nucleotide binding protein (G protein), gamma 10
114120	0.337391644059643	0.0130316381698534	32427	Gng12	4	guanine nucleotide binding protein (G protein), gamma 12
114121	0.0278627772853817	0.696990634624517	10541	Ccnl1	2	cyclin L1
114122	-0.0964903047636483	0.151958872959898	3228	Vcan	2	versican
114123	-0.205447278165099	0.197055772799626	5149	Sardh	3	sarcosine dehydrogenase
114124	-0.0154016875191152	0.82650118123635	31165	Akap1	10	A kinase (PRKA) anchor protein 1
114125	-0.0785473398735892	0.514760757336907	7291	Dll3	1	delta-like 3 (Drosophila)
114200	0.0295521588726091	0.771304131964731	10509	Lepre1	5	leucine proline-enriched proteoglycan (leprecan) 1
114202	-0.124413280288643	0.0324714091648302	31065	Mpp3	10	membrane protein, palmitoylated 3 (MAGUK p55 subfamily member 3)
114203	0.0479327253021342	0.754654348591772	10309	Sh2b2	12	SH2B adaptor protein 2
114205	0.0388732624934978	0.593245431124963	40587	Crcp	12	CGRP receptor component
114207	0.434381302023898	0.0151947900507943	68069	Ryr1	1	ryanodine receptor 1 (skeletal)
114209	0.0469348282362496	0.464228806317584	4530	Phyh	17	phytanoyl-CoA 2-hydroxylase
114210	-0.176468575293535	0.0244836322285514	4407	Spata2	3	spermatogenesis associated 2
114212	0.0147221305357998	0.947595020093072	38289	Chek2	12	checkpoint kinase 2
114213	0.12428577021804	0.498124186823661	8383	Rax	18	retina and anterior neural fold homeobox
114214	0.0553118673410991	0.483109633865889	3240	Dffa	5	DNA fragmentation factor, alpha subunit
114215	0.0639977237409841	0.580887294197869	4048	Insl3	16	insulin-like 3
114216	0.0740680863089089	0.503529636278765	2223	S100a3	2	S100 calcium binding protein A3
114243	0.0478276171387	0.814891309737392	NA	NA	NA	NA
114244	0.00116780625253021	0.992294400493627	31022	Hcn2	7	hyperpolarization activated cyclic nucleotide-gated potassium channel 2
114245	-0.107924310813326	0.0857160943389073	22453	Hcn3	2	hyperpolarization-activated cyclic nucleotide-gated potassium channel 3
114246	0.0105827224733561	0.931291440731985	56812	Trpv6	4	transient receptor potential cation channel, subfamily V, member 6
114247	0.746345249770133	0.0028040642316857	NA	NA	NA	NA
114248	0.183028139945931	0.0927073645325834	4522	Pde6h	4	phosphodiesterase 6H, cGMP-specific, cone, gamma
114481	0.0161683909847632	0.855473762942301	12553	Dnajc14	7	DnaJ (Hsp40) homolog, subfamily C, member 14
114487	0.158226635096474	0.246998220160768	20719	Wnt2	4	wingless-type MMTV integration site family member 2
114488	0.0799719958615235	0.525250238811323	31404	Rbm3	X	RNA binding motif (RNP1, RRM) protein 3
114489	0.0106603065996236	0.884956375767797	3234	Dag1	8	dystroglycan 1 (dystrophin-associated glycoprotein 1)
114490	-0.0223751673634709	0.814493569900701	4433	Cited2	1	Cbp/p300-interacting transactivator, with Glu/Asp-rich carboxy-terminal domain, 2
114491	0.023291162390878	0.855297620857805	10474	Cited4	5	Cbp/p300-interacting transactivator, with Glu/Asp-rich carboxy-terminal domain, 4
114492	0.0569128931397316	0.686878076299997	10649	Ccl28	2	chemokine (C-C motif) ligand 28
114493	0.108928821130828	0.242248301081551	74542	Cacna1f	X	calcium channel, voltage-dependent, L type, alpha 1F subunit
114495	0.189331708242593	0.0402123991176602	55686	Map2k6	10	mitogen-activated protein kinase kinase 6
114496	0.0875647313915842	0.136508292851145	924	Bik	7	BCL2-interacting killer (apoptosis-inducing)
114498	0.0756283935180635	0.445540712526238	9280	Dmrt1	1	doublesex and mab-3 related transcription factor 1
114499	0.00690194534214861	0.908058365384306	3306	Hdgf	2	hepatoma-derived growth factor
114500	-0.0544286799627178	0.749469300445571	1138	Gbx2	9	gastrulation brain homeobox 2
114503	0.0117559898500366	0.909650994985987	21255	Pou4f1	15	POU class 4 homeobox 1
114505	-0.0700943470002375	0.658184840180361	3123	Klf4	5	Kruppel-like factor 4 (gut)
114506	-0.0343646925503958	0.664548857016173	10664	Ankh	2	ANKH inorganic pyrophosphate transport regulator
114507	-0.0240277788352365	0.822220252338237	31412	Slc5a3	11	solute carrier family 5 (sodium/myo-inositol cotransporter), member 3
114508	-0.148119307240184	0.228375766041612	55784	Fbp2	17	fructose-1,6-bisphosphatase 2
114510	-0.215263040700705	0.0843808615066964	NA	NA	NA	NA
114511	0.0734576161678682	0.516573814226964	7743	Emb	2	embigin
114512	-0.0241708352418772	0.858388075521061	40811	Aatf	10	apoptosis antagonizing transcription factor
114513	-0.235617059231942	0.0256521863234794	2169	Rasgrf2	2	RAS protein-specific guanine nucleotide-releasing factor 2
114514	0.00980119239092403	0.869928626722775	24944	Clasp2	8	cytoplasmic linker associated protein 2
114515	0.075330717669047	0.219555870347092	4417	Lancl1	9	LanC lantibiotic synthetase component C-like 1 (bacterial)
114517	0.0121144123908561	0.874366889195893	20091	Itga6	3	integrin, alpha 6
114518	0.110353577663005	0.153568371008614	56767	Slc7a10	1	solute carrier family 7 (neutral amino acid transporter light chain, asc system), member 10
114519	-0.102420032169299	0.252992148415754	3928	Nfil3	17	nuclear factor, interleukin 3 regulated
114520	-0.0806702246661004	0.330571294395822	82078	Strn3	6	striatin, calmodulin binding protein 3
114521	0.117255054081268	0.034328700517651	2415	Tdg	7	thymine-DNA glycosylase
114522	0.0845362174804096	0.301550532165814	40844	Stag3	12	stromal antigen 3
114523	-0.0317039225797071	0.719693427237511	21008	Ntn1	10	netrin 1
114552	-0.114656803968318	0.275560148014395	8396	Bcl2l10	8	BCL2-like 10 (apoptosis facilitator)
114554	0.0941148389210209	0.192533456478679	101681	Pi4k2a	1	phosphatidylinositol 4-kinase type 2 alpha
114555	0.145611920439291	0.144002777680226	938	Casp4	8	caspase 4, apoptosis-related cysteine peptidase
114557	-0.0577246274761283	0.417880699508809	31430	Wif1	7	Wnt inhibitory factor 1
114558	0.159150348438502	0.00724109020975767	2794	Becn1	10	beclin 1, autophagy related
114559	-0.146164292856203	0.0316299322818296	NA	NA	NA	NA
114560	0.0806756947694955	0.352443657606257	NA	NA	NA	NA
114561	-0.0612017408277517	0.249250099711973	4533	Pitpnb	12	phosphatidylinositol transfer protein, beta
114562	-0.036054787568375	0.575061639819353	38268	Cdc37	8	cell division cycle 37
114587	0.118123637125937	0.46375326704756	2846	Dlk1	6	delta-like 1 homolog (Drosophila)
114589	-0.0298844567173067	0.837412547730408	28447	Cntn5	8	contactin 5
114590	-0.0182700612231255	0.794483067810848	40881	Ubqln1	17	ubiquilin 1
114592	0.0867325241313033	0.599606454018958	55807	Aurkb	10	aurora kinase B
114593	0.205689589574945	0.00533625593709354	7867	Nppc	9	natriuretic peptide C
114596	0.191568751219236	0.0276929832939562	49274	Wap	14	whey acidic protein
114597	0.0546643817210501	0.275797317648325	55785	Suclg1	4	succinate-CoA ligase, alpha subunit
114598	0.0785781653997777	0.493707068760054	9630	Clec4f	4	C-type lectin domain family 4, member F
114612	0.00723777015597626	0.912858237368376	48376	Ddx39b	20	DEAD (Asp-Glu-Ala-Asp) box polypeptide 39B
114613	-0.424681998139363	0.133815786144217	37311	Slc5a5	16	solute carrier family 5 (sodium/iodide cotransporter), member 5
114628	0.124914353364658	0.160599024254241	31909	Abcg5	6	ATP-binding cassette, subfamily G (WHITE), member 5
114629	-0.115844437610489	0.169959088417293	55435	Slc26a3	6	solute carrier family 26 (anion exchanger), member 3
114632	-0.0688291237513834	0.282452083307188	31260	Aimp1	2	aminoacyl tRNA synthetase complex-interacting multifunctional protein 1
114633	-0.198460268949442	0.143733875540343	9478	Plce1	1	phospholipase C, epsilon 1
114634	0.632065351933458	0.00733969064651003	4360	Six1	6	SIX homeobox 1
114635	-0.0335910374455803	0.565582311682526	31399	Trafd1	12	TRAF type zinc finger domain containing 1
114636	-0.0824141588930196	0.280667370477134	31164	Zyx	4	zyxin
114638	0.0292692828862835	0.62270235000821	163	Hps1	1	Hermansky-Pudlak syndrome 1 homolog (human)
114639	-0.100804926600163	0.201438710161126	5178	Zp3	12	zona pellucida glycoprotein 3 (sperm receptor)
114700	0.00594444938946381	0.954626567148803	NA	NA	NA	NA
114705	-0.120244932958736	0.106227040083792	4735	Rgs14	17	regulator of G-protein signaling 14
114709	0.174593838589519	0.114860447596124	74574	Ifitm2	1	interferon induced transmembrane protein 2
114711	0.194652063243851	0.0142025490544624	3996	Gne	5	glucosamine (UDP-N-acetyl)-2-epimerase/N-acetylmannosamine kinase
114764	0.0734725830485488	0.186441220129594	56129	Mapre1	3	microtubule-associated protein, RP/EB family, member 1
114765	0.0101922747072365	0.890279231035574	38287	Wbp4	15	WW domain binding protein 4
114767	0.0181194725943339	0.820487601288499	31387	Ptpre	1	protein tyrosine phosphatase, receptor type, E
114768	-0.0873732445943389	0.404435436075586	7584	Uox	2	urate oxidase
114839	0.234408963656652	0.0269555892780504	3803	Ccnc	5	cyclin C
114845	-0.0172037674646113	0.763728330023721	7396	Klf3	14	Kruppel-like factor 3 (basic)
114846	0.00674101688722395	0.915750905679444	37971	Gsto1	1	glutathione S-transferase omega 1
114850	-0.146597166230603	0.0304047117461986	20969	Wnt7a	4	wingless-type MMTV integration site family, member 7A
114851	-0.245198277660691	0.00709539453596382	333	Cdkn1a	20	cyclin-dependent kinase inhibitor 1A
114856	-0.13487523904178	0.199538502682758	3254	Dusp1	10	dual specificity phosphatase 1
114858	0.0704723021273326	0.616165944616237	7536	Shc3	17	SHC (Src homology 2 domain containing) transforming protein 3
114859	-0.0779561808484477	0.287865111954292	NA	NA	NA	NA
114860	-0.0682671019565948	0.616747390762367	347	Gale	5	UDP-galactose-4-epimerase
114861	0.0292722555058553	0.696883826816589	41443	Scpep1	10	serine carboxypeptidase 1
114862	-0.0741750731527411	0.516743504896632	56913	Cacna1h	10	calcium channel, voltage-dependent, T type, alpha 1H subunit
114901	-0.138733138044774	0.208770892767551	83295	Sorbs2	16	sorbin and SH3 domain containing 2
114903	0.139486981511493	0.196183534988325	12744	Lim2	1	lens intrinsic membrane protein 2
114906	0.144635958860196	0.168812888115757	7473	Pkia	2	protein kinase (cAMP-dependent, catalytic) inhibitor alpha
115769	0.0431199399277631	0.548177547945374	3541	Tjp2	1	tight junction protein 2
115771	-0.186546058258601	0.0922553759687869	3098	Usp2	8	ubiquitin specific peptidase 2
116455	-0.224616240694719	0.0466341661784493	56523	Atp6v0a2	12	ATPase, H+ transporting, lysosomal V0 subunit A2
116456	-0.0599489169472314	0.490993118690402	31656	Dnajc2	4	DnaJ (Hsp40) homolog, subfamily C, member 2
116457	-0.0987428317046515	0.0875882079963655	31314	Mapk8ip1	3	mitogen-activated protein kinase 8 interacting protein 1
116458	-0.0680374396252752	0.228069037294582	40968	Ipo13	5	importin 13
116459	-0.0618053412408752	0.392756487539742	21045	Serpini1	2	serpin peptidase inhibitor, clade I (neuroserpin), member 1
116463	-0.191484907771258	0.029316940346978	122176	Akr1b7	4	aldo-keto reductase family 1, member B7
116464	0.0404202984790549	0.567855295472014	40920	Ncoa6	3	nuclear receptor coactivator 6
116465	0.00580885913706375	0.93297247612684	359	Ifngr1	1	interferon gamma receptor 1
116466	0.0881114982728217	0.506777791497982	22526	Wnt2b	2	wingless-type MMTV integration site family, member 2B
116467	0.180290944546101	0.189352091395567	3393	Tm4sf4	2	transmembrane 4 L six family member 4
116468	-0.0480154848814927	0.570698046208012	6885	Rfc2	12	replication factor C (activator 1) 2
116469	0.00447425238958221	0.974747862920876	10520	Trpv5	4	transient receptor potential cation channel, subfamily V, member 5
116470	-0.0586405930695602	0.39067048485932	37941	Stx1a	12	syntaxin 1A (brain)
116472	0.155136219195168	0.0762319678001242	8689	Il17b	18	interleukin 17B
116474	0.129175909561596	0.117321291553826	10556	Prl2a1	17	Prolactin family 2, subfamily a, member 1
116475	-0.164193071057166	0.0442171599818487	NA	NA	NA	NA
116477	0.416441691220014	0.000325609361429438	NA	NA	NA	NA
116478	-0.10783526355997	0.0760410059084665	14254	Kidins220	6	kinase D-interacting substrate 220
116482	0.100747314025648	0.0549660205522993	6320	Sacm1l	8	SAC1 suppressor of actin mutations 1-like (yeast)
116483	0.0457197944610748	0.484137098154379	1032	Dars	13	aspartyl-tRNA synthetase
116484	-0.00831943930692702	0.908292781153025	128202	Txn1	5	thioredoxin 1
116486	-0.0552405857012221	0.2666701778485	8245	Sec14l2	14	SEC14-like 2 (S. cerevisiae)
116487	-0.0516212269106759	0.577943141173409	37294	Tgfbi	17	transforming growth factor, beta induced
116489	0.132605887235663	0.326712563516575	7391	Kcnk4	1	potassium channel, subfamily K, member 4
116490	-0.0942775239080387	0.172543411371624	4363	Snai1	3	snail family zinc finger 1
116493	-0.202965436853052	0.00733969064651003	41348	Gripap1	X	GRIP1 associated protein 1
116498	0.158198415844815	0.0670385588401678	NA	NA	NA	NA
116499	0.0770534916084342	0.498124186823661	1522	Fgf4	1	fibroblast growth factor 4
116500	-0.0386379358978584	0.489884832530248	3512	Snap29	11	synaptosomal-associated protein 29
116501	-0.0588780055884151	0.239859478619833	56962	Slc9a3r2	10	solute carrier family 9, subfamily A (NHE3, cation proton antiporter 3), member 3 regulator 2
116502	-0.00630782826432608	0.96846834139435	917	Bak1	20	BCL2-antagonist/killer 1
116504	-0.159788107503527	0.012499707414599	9034	Mprip	10	myosin phosphatase Rho interacting protein
116506	-0.0349784566704887	0.797373155366643	1320	Calcr	4	calcitonin receptor
116508	-0.0970978129417297	0.13786115539733	83225	Nrxn3	6	neurexin 3
116509	-0.0367737810593258	0.592865841237845	5050	Slc6a9	5	solute carrier family 6 (neurotransmitter transporter, glycine), member 9
116510	0.25682010719555	0.139035525130206	36321	Timp1	X	TIMP metallopeptidase inhibitor 1
116543	0.108852627473194	0.194835650415616	7297	Ebf1	10	early B-cell factor 1
116544	-0.104917988954238	0.228469203154932	7898	Pou2f3	8	POU class 2 homeobox 3
116545	-0.0360915573621199	0.883801054407173	7703	Pou6f1	7	POU class 6 homeobox 1
116546	-0.0544708702541659	0.471827501980523	20632	Ralb	13	v-ral simian leukemia viral oncogene homolog B
116547	-0.0731498842491631	0.757623497548715	2225	S100a8	2	S100 calcium binding protein A8
116548	-0.0202297003044958	0.883243363736796	21244	Pcsk5	1	proprotein convertase subtilisin/kexin type 5
116549	-0.118808561144517	0.42527218304041	90874	Csnk2a1	3	casein kinase 2, alpha 1 polypeptide
116550	0.0162296377253774	0.782714224804391	3792	Atp5c1	17	ATP synthase, H+ transporting, mitochondrial F1 complex, gamma polypeptide 1
116551	0.453465814500669	0.00136186398341109	20576	Pdk1	3	pyruvate dehydrogenase kinase, isozyme 1
116552	-0.151257790580084	0.0276929832939562	256	Plod1	5	procollagen-lysine, 2-oxoglutarate 5-dioxygenase 1
116553	0.0272007369959413	0.75699194196968	1649	Il13	10	interleukin 13
116555	0.0522593507467874	0.414932625136446	5555	Nup107	7	nucleoporin 107
116556	-0.0455988248706376	0.389964354293653	37491	Gucy2f	X	guanylate cyclase 2F
116557	-0.105979258490072	0.221656992953811	NA	NA	NA	NA
116560	-0.291332083724251	0.0181652550115613	37989	Kcnj9	13	potassium inwardly-rectifying channel, subfamily J, member 9
116561	-0.0383756169773477	0.441140773598034	37532	Cltb	17	clathrin, light chain B
116562	-0.0707509369142878	0.340206769664225	488	Il2	2	interleukin 2
116563	0.0192949346499276	0.71789932786107	3000	Ap2m1	11	adaptor-related protein complex 2, mu 1 subunit
116564	-0.132799257704601	0.152696855616727	2970	Npr2	5	natriuretic peptide receptor B/guanylate cyclase B (atrionatriuretic peptide receptor B)
116565	-0.18834594670637	0.0805822269083645	37612	Lrpap1	14	low density lipoprotein receptor-related protein associated protein 1
116568	0.177803789319182	0.204725596199603	NA	NA	NA	NA
116590	0.106267457886931	0.261482353567579	37670	Mapk1	11	mitogen activated protein kinase 1
116592	0.226179758135958	0.0587424661600717	3956	Tff2	20	trefoil factor 2
116593	0.00500133521434565	0.973335543775823	9471	Upb1	20	ureidopropionase, beta
116595	0.0340803761875854	0.757519237639503	86984	Nrxn2	1	neurexin 2
116596	0.0277127002427058	0.837562800762052	3812	Map3k8	17	mitogen-activated protein kinase kinase kinase 8
116597	0.0851887835691514	0.123927423570442	55663	Opcml	8	opioid binding protein/cell adhesion molecule-like
116598	-0.0624381776820719	0.552037879123997	21020	Pdia4	4	protein disulfide isomerase family A, member 4
116600	0.0220756389277419	0.722851993428012	75191	Cacnb2	17	calcium channel, voltage-dependent, beta 2 subunit
116601	-0.00305579148237545	0.98373413333784	NA	NA	NA	NA
116630	0.00806206038422896	0.950481265001911	600	Csf2	10	colony stimulating factor 2 (granulocyte-macrophage)
116631	0.0698415818084239	0.457530480578713	115468	Nat1	16	N-acetyltransferase 1
116632	0.00324046979760073	0.982708319814136	37329	Nat2	16	N-acetyltransferase 2
116633	0.0342433627759977	0.687453136963056	4278	Akap8	7	A kinase (PRKA) anchor protein 8
116635	0.0947425026145226	0.0875985432274406	7526	Scg3	8	secretogranin III
116636	-0.100279278234277	0.138786055582754	3021	Eif4ebp1	16	eukaryotic translation initiation factor 4E binding protein 1
116637	-0.0233612707319475	0.960642550318152	48153	Ccl4	10	chemokine (C-C motif) ligand 4
116638	0.0418227592617377	0.708244676171703	113454	Slc17a7	1	solute carrier family 17 (vesicular glutamate transporter), member 7
116639	-0.141914436702741	0.141024001654062	22551	Cux1	12	cut-like homeobox 1
116641	0.112356439036098	0.270904143615682	31386	Lgals8	17	lectin, galactoside-binding, soluble, 8
116642	-0.0665561992744399	0.576702317968498	37902	Slc28a1	1	solute carrier family 28 (concentrative nucleoside transporter), member 1
116643	0.0629891650795233	0.236012698574093	5168	Vcp	5	valosin-containing protein
116644	-0.0575422116686735	0.247605536658442	49654	Rtn1	6	reticulon 1
116645	0.0484121750932296	0.420396167034269	3138	Plaa	5	phospholipase A2, activating protein
116648	0.0271136321545686	0.823174015351883	31296	Phox2a	1	paired-like homeobox 2a
116649	-0.138650962290838	0.0654066081584948	3653	Kcnj4	7	potassium inwardly-rectifying channel, subfamily J, member 4
116650	-0.0543926191690787	0.644646269068213	2362	Srp54a	6	signal recognition particle 54A
116653	0.0102959886103307	0.886230650934266	NA	NA	NA	NA
116656	-0.00648972715285012	0.929149917076222	4394	Cdc123	17	cell division cycle 123
116657	-0.245080544491605	0.207172632082646	38212	Cplx2	17	complexin 2
116658	0.0366279502522797	0.643263734076654	14257	Cntn4	4	contactin 4
116659	0.00954336281357726	0.873653960366868	37921	Dync1i2	3	dynein cytoplasmic 1 intermediate chain 2
116662	0.062037779098004	0.449180442353607	3260	Ecm1	2	extracellular matrix protein 1
116663	-0.0238015235043729	0.838974187734368	55621	Dusp6	7	dual specificity phosphatase 6
116664	-0.0248884816591541	0.668796028317158	3119	Atp6v1f	4	ATPase, H transporting, lysosomal V1 subunit F
116665	-0.0182768950767631	0.803466720759797	8101	Rere	5	arginine-glutamic acid dipeptide (RE) repeats
116666	-0.00836339923057849	0.933904216652538	4070	Lman1	18	lectin, mannose-binding, 1
116667	-0.21192934553837	0.114942097074156	8056	Map3k1	2	mitogen activated protein kinase kinase kinase 1
116668	-0.158747857660295	0.0434102118659493	7435	Myt1l	6	myelin transcription factor 1-like
116669	-0.197901668924601	0.0984842574852537	466	Vwf	4	von Willebrand factor
116670	-0.0675725965425968	0.528979865952865	1855	Ppp1r12a	7	protein phosphatase 1, regulatory subunit 12A
116671	-0.235825305628447	0.00281603374864123	31200	Cdk5r1	10	cyclin-dependent kinase 5, regulatory subunit 1 (p35)
116673	-0.0452924776029064	0.728776012369831	7965	Sdc3	5	syndecan 3
116674	-0.0810025481926697	0.13420637123642	12787	Jdp2	6	Jun dimerization protein 2
116675	-0.105409986910825	0.217368785075538	121634	Pgap2	1	post-GPI attachment to proteins 2
116676	0.140202415445177	0.138106443901155	68368	Aldh1a2	8	aldehyde dehydrogenase 1 family, member A2
116677	0.1273606948571	0.242063125107291	21087	F2rl1	2	coagulation factor II (thrombin) receptor-like 1
116679	0.00670966053704269	0.920638617578242	4789	Cgrrf1	15	cell growth regulator with ring finger domain 1
116681	-0.144565084764902	0.324450132114075	3484	Dlgap2	16	discs, large (Drosophila) homolog-associated protein 2
116682	0.149989015788479	0.129351694399401	2925	Kynu	3	kynureninase
116683	0.184064493680426	0.198066356354181	1482	Efna5	9	ephrin A5
116684	-0.14272128946681	0.234231742653673	90938	Oplah	7	5-oxoprolinase (ATP-hydrolysing)
116685	-0.0271508712649045	0.737827468273913	55912	Lmnb1	18	lamin B1
116686	0.104109497594475	0.0881661767072244	531	Gsr	16	glutathione reductase
116689	0.258546818793614	0.00932738184052979	56589	Ptpn6	4	protein tyrosine phosphatase, non-receptor type 6
116690	0.148722620285673	0.0453052173486521	24945	Nfasc	13	neurofascin
116691	-0.270226833342061	0.0156549289123248	31262	Cyth1	10	cytohesin 1
116692	-0.0221689614876137	0.781119407028821	32116	Cyth2	1	cytohesin 2
116693	-0.00161898686865669	0.98373413333784	3116	Cyth3	12	cytohesin 3
116694	-0.13464882621999	0.280682783583128	38208	Capn9	19	calpain 9
116695	-0.0952096691325153	0.274536094417653	21035	Kcnd1	X	potassium voltage-gated channel, Shal-related subfamily, member 1
116696	0.166986493990144	0.211551126897243	4147	St8sia4	9	ST8 alpha-N-acetyl-neuraminide alpha-2,8-sialyltransferase 4
116697	0.00191201939282237	0.982970200247	3412	Pabpn1	15	poly(A) binding protein, nuclear 1
116698	-0.0378881525870263	0.543016478529379	21175	Trim28	1	tripartite motif-containing 28
116699	-0.177584527207422	0.0857812762525776	20832	Inpp4b	19	inositol polyphosphate-4-phosphatase, type II
116700	2.82299802183097	7.20269031507767e-06	587	Cga	5	glycoprotein hormones, alpha polypeptide
116711	0.0271677471459011	0.836660121429496	74987	Ceacam9	1	carcinoembryonic antigen-related cell adhesion molecule 9
116717	0.0910742399394433	0.250813685872055	99728	Trip10	9	thyroid hormone receptor interactor 10
116720	0.0630075656873315	0.385600060082281	3362	Pik3c2g	4	phosphatidylinositol-4-phosphate 3-kinase, catalytic subunit type 2 gamma
116721	-0.141430273244495	0.0910136674562473	21164	Abcc5	11	ATP-binding cassette, subfamily C (CFTR/MRP), member 5
116723	0.078250607116086	0.305896333067114	37995	Pip4k2a	17	phosphatidylinositol-5-phosphate 4-kinase, type II, alpha
116724	-0.0551731473590262	0.429098573393279	49308	Epb41l3	9	erythrocyte membrane protein band 4.1-like 3
116726	0.176460229519193	0.0857486141749031	56668	Slc7a9	1	solute carrier family 7 (amino acid transporter light chain, bo,+ system), member 9
116728	-0.010064424206826	0.895640391434893	74446	Sept5	11	septin 5
116740	0.22334251427686	0.0242316736543307	24989	B3gnt5	11	UDP-GlcNAc:betaGal beta-1,3-N-acetylglucosaminyltransferase 5
116742	0.113801582000244	0.457530480578713	69260	Pcdha13	18	protocadherin alpha 13
116743	0.112118975297619	0.115306498295914	20652	Sh3gl2	5	SH3-domain GRB2-like 2
116744	0.125072173311851	0.314815500667557	1072	Lpar1	5	lysophosphatidic acid receptor 1
116745	0.00171293020200736	0.99339295004331	32740	Kcnh6	10	potassium voltage-gated channel, subfamily H (eag-related), member 6
116777	-0.0277019191276997	0.828353289873764	20425	Cdh3	19	cadherin 3
116779	-0.00866113778311473	0.902824236374407	75095	Pcdha12	18	protocadherin alpha 12
116831	-0.340222175784249	0.0239956380031312	4356	Fxyd3	1	FXYD domain-containing ion transport regulator 3
116839	0.0225550653423756	0.775834352758311	81639	Rims2	7	regulating synaptic membrane exocytosis 2
116967	0.206537627362909	0.0422561716518843	100678	Magt1	X	magnesium transporter 1
116996	0.173201508426271	0.321295038941425	18157	Il16	1	interleukin 16
117016	-0.0637307557664535	0.255541082523505	49552	Mark1	13	MAP/microtubule affinity-regulating kinase 1
117017	0.0135646654936252	0.846415018899943	2019	Polr2g	1	polymerase (RNA) II (DNA directed) polypeptide G
117018	-0.176408149534783	0.0553557484017965	201	Kcnh2	4	potassium voltage-gated channel, subfamily H (eag-related), member 2
117019	0.08086593800288	0.146035887650581	5976	Eif2b4	6	eukaryotic translation initiation factor 2B, subunit 4 delta
117020	-0.184193891459492	0.0679022629510575	11804	Mcf2l	16	MCF.2 cell line derived transforming sequence-like
117021	0.0569925517148491	0.382593801004959	43155	Nup155	2	nucleoporin 155
117023	0.069869220104203	0.339889913484135	20517	Kcns1	3	potassium voltage-gated channel, delayed-rectifier, subfamily S, member 1
117024	-0.417313867062761	0.0338479989443979	NA	NA	NA	NA
117026	0.0105654205887671	0.873650399672372	21221	Apbb3	18	amyloid beta (A4) precursor protein-binding, family B, member 3
117027	-0.0263956898412783	0.746148676907654	20436	Ccr3	8	chemokine (C-C motif) receptor 3
117028	-0.138500751597324	0.0895360949715062	113707	Bin1	18	bridging integrator 1
117029	1.02025341301076	0.000143672021470145	37325	Ccr5	8	chemokine (C-C motif) receptor 5
117030	-0.0526983425961483	0.396609898621413	4963	Erp29	12	endoplasmic reticulum protein 29
117033	0.0242767855665509	0.790345451842796	20547	Mmp12	8	matrix metallopeptidase 12
117034	0.0783405994349655	0.604392939283267	10304	Ptf1a	17	pancreas specific transcription factor, 1a
117035	-0.0526883718120583	0.57424852942734	331	Slc25a20	8	solute carrier family 25 (carnitine/acylcarnitine translocase), member 20
117036	-0.0209715853678922	0.773944591751912	1724	Lamc1	13	laminin, gamma 1
117037	0.083510464055113	0.173973703500041	7547	Spam1	4	sperm adhesion molecule 1 (PH-20 hyaluronidase, zona pellucida binding)
117038	-0.00678893257447655	0.920034283043993	4346	Mt3	19	metallothionein 3
117039	-0.0254470026969749	0.682914605349207	NA	NA	NA	NA
117041	-0.0210638948604425	0.763168625355852	69315	Nln	2	neurolysin (metallopeptidase M3 family)
117044	0.0463518098064775	0.414839249591604	68522	Rraga	5	Ras-related GTP binding A
117045	-0.0238082875604988	0.743590588581388	123817	Eif4e	2	eukaryotic translation initiation factor 4E
117048	0.0865880566227375	0.316303491314712	56859	Cdh17	5	cadherin 17
117049	0.0311505408477508	0.569666432308645	3135	Rab28	14	RAB28, member RAS oncogene family
117051	-0.0822222767557843	0.253417393897216	2425	Arfrp1	3	ADP-ribosylation factor related protein 1
117052	-0.141290099338062	0.191425617004861	7793	Kcnj12	10	potassium inwardly-rectifying channel, subfamily J, member 12
117054	0.0226680599763043	0.917255564861716	NA	NA	NA	NA
117055	0.117195454640141	0.48152326164786	7339	Gjb4	5	gap junction protein, beta 4
117056	0.101217630141843	0.213977803740038	121641	H3f3b	10	H3 histone, family 3B
117058	0.111260255451539	0.335527172661927	55674	Pou2f2	1	POU class 2 homeobox 2
117059	-0.0152687892086778	0.878978896295236	1318	Calb2	19	calbindin 2
117060	-0.0430590594147517	0.514510907866962	9295	Ubr5	7	ubiquitin protein ligase E3 component n-recognin 5
117061	0.0200638847790211	0.917300799445378	20546	Mmp10	8	matrix metallopeptidase 10 (stromelysin 2)
117063	-0.00522440396690449	0.947121439158554	7497	Ptpn2	18	protein tyrosine phosphatase, non-receptor type 2
117064	0.395029697653015	0.00712168108341369	2539	Vip	1	vasoactive intestinal peptide
117087	-0.0124979435939832	0.890660509948676	32490	Stim2	14	stromal interaction molecule 2
117088	0.0523179579998949	0.778002857910653	10276	Adarb2	17	adenosine deaminase, RNA-specific, B2
117089	-0.008513521814276	0.903229762377889	7642	Ngfrap1	X	nerve growth factor receptor (TNFRSF16) associated protein 1
117092	0.0214072597272956	0.863845979029897	68363	Serpinb7	13	serpin peptidase inhibitor, clade B (ovalbumin), member 7
117095	-0.152369862012719	0.014440276593663	11549	Bhlhe41	4	basic helix-loop-helix family, member e41
117096	-0.0385346598489082	0.481496308029952	69317	Nlgn2	10	neuroligin 2
117097	-0.187486291291481	0.0244836322285514	3113	Gpr50	17	G protein-coupled receptor 50
117098	-0.0734263227683298	0.446225257026249	129539	Pdha2	2	pyruvate dehydrogenase (lipoamide) alpha 2
117099	-0.05844890317195	0.387198153634459	20860	Bdh1	11	3-hydroxybutyrate dehydrogenase, type 1
117100	-0.0905546518849007	0.236923566989596	8592	Slc6a7	18	solute carrier family 6 (neurotransmitter transporter), member 7
117101	-0.0497200805906539	0.647705022789872	3650	Kcnc3	1	potassium voltage gated channel, Shaw-related subfamily, member 3
117103	-0.098856579540648	0.120493649830459	128222	Rab8a	16	RAB8A, member RAS oncogene family
117104	-0.0691628849990504	0.194844185813588	2035	Ppp2r2a	15	protein phosphatase 2, regulatory subunit B, alpha
117105	-0.190953383468179	0.0207108282291249	31263	Kcnb2	5	potassium voltage gated channel, Shab-related subfamily, member 2
117106	0.358064089319333	0.00544495236228198	48353	Scarb2	14	scavenger receptor class B, member 2
117107	-0.152476553446629	0.0247970087622013	7820	Zbtb7a	7	zinc finger and BTB domain containing 7a
117108	-0.140697581486743	0.0869534090347733	49551	B3gat1	8	beta-1,3-glucuronyltransferase 1 (glucuronosyltransferase P)
117130	-0.40858531767098	0.0549660205522993	14293	Grifin	12	galectin-related inter-fiber protein
117140	-0.0724791062961057	0.440244934960258	1596	Hivep1	17	human immunodeficiency virus type I enhancer binding protein 1
117152	-0.00766331941967557	0.90303554028975	10202	Cand1	7	cullin-associated and neddylation-dissociated 1
117179	-0.0053143154150197	0.964696416293407	7389	Cuzd1	1	CUB and zona pellucida-like domains 1
117182	0.102590548779836	0.210002511104407	20089	Hsd17b3	17	hydroxysteroid (17-beta) dehydrogenase 3
117184	-0.00142262972370233	0.991704566223719	37549	Ctrl	19	chymotrypsin-like
117185	-0.0304982450538303	0.800678881372253	4847	Neu3	1	sialidase 3 (membrane sialidase)
117186	-0.0346775639544497	0.577936746719326	23450	Sh3bp5	16	SH3-domain binding protein 5 (BTK-associated)
117232	-0.0857490426078629	0.338470533733428	81871	Barhl1	3	BarH-like homeobox 1
117240	-0.340048584211768	0.00542770899440422	32094	Heph	X	hephaestin
117241	-0.197995454520958	0.0325482111636227	NA	NA	NA	NA
117242	-0.0435174263145637	0.498136020697453	22672	Tenm2	10	teneurin transmembrane protein 2
117243	-0.00519476457015244	0.938994906745441	100939	Acsl6	10	acyl-CoA synthetase long-chain family member 6
117255	0.0311357342155851	0.631922256265618	37691	Ptpn12	4	protein tyrosine phosphatase, non-receptor type 12
117256	-0.0585710115466984	0.531490639961986	36386	Ppp2r2c	14	protein phosphatase 2, regulatory subunit B, gamma
117257	0.0408349250477453	0.457530480578713	5226	Gpr176	3	G protein-coupled receptor 176
117258	-0.0296908767464821	0.682914605349207	7274	Cntn1	7	contactin 1
117260	-0.120019593220774	0.383763617721703	1839	Nudt1	12	nudix (nucleoside diphosphate linked moiety X)-type motif 1
117261	0.0699350496876274	0.29820189508928	38006	Slc15a1	15	solute carrier family 15 (oligopeptide transporter), member 1
117262	0.0244918643960048	0.770275564477209	4744	Psmc4	1	proteasome (prosome, macropain) 26S subunit, ATPase, 4
117263	0.0739777563308266	0.294092423731906	2095	Psmc1	6	proteasome (prosome, macropain) 26S subunit, ATPase, 1
117264	-0.0624067394242989	0.540769190425768	14289	P2ry6	1	pyrimidinergic receptor P2Y, G-protein coupled, 6
117267	0.038262315493558	0.711070133189238	73876	Slc26a2	18	solute carrier family 26 (anion exchanger), member 2
117268	0.18579532618535	0.00670973943682665	4781	Khdrbs1	5	KH domain containing, RNA binding, signal transduction associated 1
117269	-0.215886743188545	0.0308445908743131	100680	Rps6ka2	1	ribosomal protein S6 kinase polypeptide 2
117270	0.0366405460996688	0.766762574460327	2426	Tff1	20	trefoil factor 1
117271	-0.117257545017829	0.116435284395009	37853	Hrk	12	harakiri, BCL2 interacting protein (contains only BH3 domain)
117272	0.0158006022324511	0.833432909395695	2073	Prpsap2	10	phosphoribosyl pyrophosphate synthetase-associated protein 2
117273	0.175960886478125	0.0672658273908441	68986	Rhoa	8	ras homolog family member A
117274	0.0290701472823063	0.844318200493175	8030	Nr0b2	5	nuclear receptor subfamily 0, group B, member 2
117275	-0.109296843694583	0.129087568273213	2774	Chrd	11	chordin
117276	0.260650692620334	0.0613633994825523	88708	Pfkfb3	17	6-phosphofructo-2-kinase/fructose-2,6-biphosphatase 3
117277	-0.141561472164479	0.108946599095615	32172	Epn1	1	Epsin 1
117278	0.117829632893972	0.228469203154932	4798	Ebp	X	emopamil binding protein (sterol isomerase)
117279	0.0998387614535723	0.352106159447176	7652	Cflar	9	CASP8 and FADD-like apoptosis regulator
117280	0.0443402668387307	0.457034554790118	22991	Hnrnpu	13	heterogeneous nuclear ribonucleoprotein U
117281	-0.0203895455020522	0.78311702675267	68559	Ppp2r1a	1	protein phosphatase 2, regulatory subunit A, alpha
117282	-0.0697432459150011	0.345936504463939	81909	Hnrnpk	17	heterogeneous nuclear ribonucleoprotein K
117284	-0.192737598352863	0.172831969191762	10817	Lrrc7	2	leucine rich repeat containing 7
117287	0.158724283971173	0.0419606968027259	38295	Park7	5	parkinson protein 7
117505	0.000884546152899901	0.996326654904981	20742	Csrp3	1	cysteine and glycine-rich protein 3 (cardiac LIM protein)
117512	0.0199649647208746	0.91153827179454	74406	C9	2	complement component 9
117513	0.0231073957116266	0.872280446209101	8246	Sec22a	11	SEC22 vesicle trafficking protein homolog A (S. cerevisiae)
117514	-0.1875547216295	0.0824814704432705	38186	Txnip	2	thioredoxin interacting protein
117515	0.0952895601916239	0.0991855530216871	3243	Sept2	9	septin 2
117517	0.214105006764019	0.0732812273910106	489	C7	2	complement component 7
117518	-0.0651026747979584	0.325093133745946	2246	Ccl17	19	chemokine (C-C motif) ligand 17
117519	0.000759162989730555	0.992683797353943	8184	Keap1	8	Kelch-like ECH-associated protein 1
117520	0.208263968227826	0.00349160291837445	24993	Oxr1	7	oxidation resistance 1
117521	-0.104999806803777	0.135312481308698	32488	Scaper	8	S-phase cyclin A-associated protein in the ER
117522	0.0915261489070458	0.382425408424055	37766	Xpnpep2	X	X-prolyl aminopeptidase (aminopeptidase P) 2, membrane-bound
117523	0.162433966658639	0.148933908599417	4384	St8sia2	1	ST8 alpha-N-acetyl-neuraminide alpha-2,8-sialyltransferase 2
117524	0.0350265780321948	0.8408729608991	1335	Ccnf	10	cyclin F
117526	-0.0850678423068985	0.280549321439415	2404	Tbp	1	TATA box binding protein
117533	0.00348471218414659	0.964652147203954	5009	Gmpr	17	guanosine monophosphate reductase
117535	-0.0665274704533623	0.29093660353024	68175	Chd4	4	chromodomain helicase DNA binding protein 4
117536	-0.0741911703592244	0.49570713819598	10648	Nsmf	3	NMDA receptor synaptonuclear signaling and neuronal migration factor
117537	-0.0468381668811118	0.478196992156375	4421	Klhl41	3	kelch-like family member 41
117538	0.044640229462626	0.67628316893859	86891	Wipf1	3	WAS/WASL interacting protein family, member 1
117539	0.137240792567489	0.102191534346922	1196	Il10ra	8	interleukin 10 receptor, alpha
117540	0.0393933524026213	0.679430716792938	41418	Plscr1	8	phospholipid scramblase 1
117541	0.103938493814583	0.0800374169515038	10079	Smu1	5	smu-1 suppressor of mec-8 and unc-52 homolog (C. elegans)
117542	-0.0618463035691441	0.415806809473282	9697	Baiap2	10	BAI1-associated protein 2
117543	0.108090113227099	0.170133815800522	68178	Decr1	5	2,4-dienoyl CoA reductase 1, mitochondrial
117544	-0.146885914880535	0.0512946148876321	68272	Ppat	14	phosphoribosyl pyrophosphate amidotransferase
117547	0.0802626253806196	0.328758767784151	3551	Ncr1	1	natural cytotoxicity triggering receptor 1
117548	-1.84549690230546	7.28494014294017e-06	99835	Kif1b	5	kinesin family member 1B
117549	0.139977196088928	0.192319377512687	3875	Gpr37	4	G protein-coupled receptor 37
117550	0.217656065348654	0.0295025628646437	55829	Kif5b	17	kinesin family member 5B
117551	0.0323243076734787	0.746834582506453	7529	Ccl22	19	chemokine (C-C motif) ligand 22
117552	0.086239861754029	0.172831969191762	81798	Ptpn23	8	protein tyrosine phosphatase, non-receptor type 23
117553	0.086272121845699	0.135788059475324	2951	Uba3	4	ubiquitin-like modifier activating enzyme 3
117554	-0.0698933083425555	0.484815371204435	3936	Pnliprp2	1	pancreatic lipase-related protein 2
117556	-0.0394054016127487	0.762709379923616	32236	Sv2b	1	synaptic vesicle glycoprotein 2b
117557	0.153513779270616	0.0194162915313784	NA	NA	NA	NA
117558	0.106484989473376	0.320017565860284	13223	Mylk2	3	myosin light chain kinase 2
117559	-0.0946544089204018	0.176014680269859	32237	Sv2a	2	synaptic vesicle glycoprotein 2a
117560	-0.0669254116949745	0.38886639194601	931	Klf9	1	Kruppel-like factor 9
117582	-0.144925780889622	0.046650798662538	9141	Tmem158	8	transmembrane protein 158
117596	-0.0665390079739012	0.165515674994031	1279	Atp6v1b2	16	ATPase, H transporting, lysosomal V1 subunit B2
117855	-0.166525806761667	0.0587424661600717	6461	Sf1	1	splicing factor 1
117955	0.0225443209269152	0.838974187734368	2680	Slc4a7	15	solute carrier family 4, sodium bicarbonate cotransporter, member 7
124451	-0.135830758402244	0.237116273523087	40621	Lhx5	12	LIM homeobox 5
124461	-0.0826402174915177	0.0933861967759954	21414	Pacsin2	7	protein kinase C and casein kinase substrate in neurons 2
140433	-0.0268233980612953	0.785628915937819	4060	Lama5	3	laminin, alpha 5
140447	0.0428723272407687	0.603376902784969	27358	Slc8a2	1	solute carrier family 8 (sodium/calcium exchanger), member 2
140448	-0.164841846565394	0.0789274143364379	62645	Slc8a3	6	solute carrier family 8 (sodium/calcium exchanger), member 3
140473	-0.144040865884387	0.146178732467786	992	Ackr2	8	atypical chemokine receptor 2
140544	-0.230206031988294	0.041998274362499	3680	Pcyt1a	11	phosphate cytidylyltransferase 1, choline, alpha
140568	0.00934527906467508	0.89656449443597	21013	Chst10	9	carbohydrate sulfotransferase 10
140581	-0.0524584713210601	0.486241150437735	72199	Inadl	5	InaD-like (Drosophila)
140583	-0.260042817981182	0.0395932190209384	975	Chek1	8	checkpoint kinase 1
140584	0.046392178102133	0.480066166500113	20970	Wnt11	1	wingless-type MMTV integration site family, member 11
140585	-0.170511553202052	0.0559427206885061	68287	Ryk	8	receptor-like tyrosine kinase
140586	0.0284899667468252	0.746711162986136	NA	NA	NA	NA
140589	-0.160112619375855	0.0551838954440461	3859	Gli1	7	GLI family zinc finger 1
140590	0.424303797415657	0.0276929832939562	929	Bmpr2	9	bone morphogenetic protein receptor, type II (serine/threonine kinase)
140591	0.0229074674333809	0.763990384331809	37833	Ppfia3	1	protein tyrosine phosphatase, receptor type, f polypeptide (PTPRF), interacting protein (liprin), alpha 3
140592	-0.26849394665548	0.0242316736543307	66200	Ppfia4	13	protein tyrosine phosphatase, receptor type, f polypeptide (PTPRF), interacting protein (liprin), alpha 4
140593	-0.0661059779948925	0.498251740867759	21053	Siah2	2	siah E3 ubiquitin protein ligase 2
140594	0.194368074077937	0.0333874140091172	8454	Sytl4	X	synaptotagmin-like 4
140595	0.135767223079398	0.384244000211907	7732	Gpr83	8	G protein-coupled receptor 83
140607	0.0433472071927223	0.549328935553618	23484	Pip4k2c	7	phosphatidylinositol-5-phosphate 4-kinase, type II, gamma
140608	0.0152699660954792	0.898636164541479	5148	Atp5i	14	ATP synthase, H+ transporting, mitochondrial Fo complex, subunit E
140610	-0.164941942606491	0.0308445908743131	8754	Brinp1	5	bone morphogenetic protein/retinoic acid inducible neural-specific 1
140635	-0.138617434806909	0.218848409664519	3040	Flt3	12	fms-related tyrosine kinase 3
140638	0.253841789287623	0.0109999970722608	14197	Apoa5	8	apolipoprotein A-V
140639	0.0208463225740463	0.720093872458028	5403	Nploc4	10	nuclear protein localization 4 homolog (S. cerevisiae)
140656	-0.0650802421382783	0.380892581533755	11167	A1bg	7	alpha-1-B glycoprotein
140657	-0.0514492479847011	0.310230170229963	5120	Faf1	5	Fas (TNFRSF6) associated factor 1
140665	0.131052413701166	0.0608337319736847	20902	Rab3d	8	RAB3D, member RAS oncogene family
140666	0.131876635484728	0.0647815303081149	130985	Rcan2	9	regulator of calcineurin 2
140668	-0.047208785911983	0.657915234416283	68364	Abcc3	10	ATP-binding cassette, subfamily C (CFTR/MRP), member 3
140669	-0.018365032532202	0.75571360934912	11375	Abcb6	9	ATP-binding cassette, subfamily B (MDR/TAP), member 6
140673	-0.0198876171978508	0.746834582506453	2839	Napa	1	N-ethylmaleimide-sensitive factor attachment protein, alpha
140674	0.100850060785335	0.228469203154932	22570	Gabrg1	14	gamma-aminobutyric acid (GABA) A receptor, gamma 1
140675	0.176052783142583	0.0561767820460059	631	Gabra4	14	gamma-aminobutyric acid (GABA) A receptor, alpha 4
140693	0.0150871562891659	0.85136105950292	88782	Plcd4	9	phospholipase C, delta 4
140694	-0.108634975731626	0.155940860710077	123905	Dnm1	3	dynamin 1
140720	0.1045007034063	0.0587727238267866	11732	Baalc	7	brain and acute leukemia, cytoplasmic
140722	-0.0706767407024298	0.4754503130487	25873	Caskin1	10	CASK interacting protein 1
140724	-0.137805794461617	0.136349380505307	4767	Cacng3	1	calcium channel, voltage-dependent, gamma subunit 3
140725	0.0813736018701015	0.571373114967842	8674	Cacng4	10	calcium channel, voltage-dependent, gamma subunit 4
140726	0.117153362034129	0.23668462936757	15424	Cacng5	10	calcium channel, voltage-dependent, gamma subunit 5
140727	0.00699891983003287	0.933975354938045	15427	Cacng6	1	calcium channel, voltage-dependent, gamma subunit 6
140728	0.152095240360836	0.0728406139910895	12895	Cacng7	1	calcium channel, voltage-dependent, gamma subunit 7
140729	-0.452776718111265	0.0117130326547725	12894	Cacng8	1	calcium channel, voltage-dependent, gamma subunit 8
140734	0.00399587796352741	0.95257780178445	115597	Dynll2	10	dynein light chain LC8-type 2
140860	-0.0157616175949791	0.869775313483014	21419	Slco2b1	1	solute carrier organic anion transporter family, member 2b1
140866	-0.182692359638553	0.0298738594247772	1028	Dgka	7	diacylglycerol kinase, alpha
140868	-0.0477332230318979	0.571102696786708	NA	NA	NA	NA
140898	-0.0194882123746947	0.897760212592721	66300	Arhgef5	4	Rho guanine nucleotide exchange factor (GEF) 5
140908	-0.13169751843634	0.0318913020071119	3623	Cdk5	4	cyclin-dependent kinase 5
140910	0.119247775156175	0.0692112200324758	90891	Msmo1	16	methylsterol monooxygenase 1
140914	-0.0788774803579275	0.240822274020728	1910	Olr1	4	oxidized low density lipoprotein (lectin-like) receptor 1
140915	0.130870377122871	0.123201627533073	40862	Slco3a1	1	solute carrier organic anion transporter family, member 3a1
140922	0.0710230539766989	0.178264421940551	3515	Txnl1	18	thioredoxin-like 1
140923	0.0456230549591261	0.35476352971959	3195	Bnip3l	15	BCL2/adenovirus E1B interacting protein 3-like
140924	-0.0767252819091677	0.362085659360484	172	Il2rg	X	interleukin 2 receptor, gamma
140925	0.0879746836017361	0.187966144976979	10754	As3mt	1	arsenic (+3 oxidation state) methyltransferase
140926	-0.0837066858585978	0.215319801855823	1033	Daxx	20	death-domain associated protein
140928	0.0984977815733039	0.349965059494316	56763	Pde11a	3	phosphodiesterase 11A
140929	-0.113089527703591	0.166288869204347	32194	Pde7b	1	phosphodiesterase 7B
140931	-0.0209260075327986	0.742228220291782	NA	NA	NA	NA
140932	0.0272424452657436	0.722560511361085	930	Bnip1	10	BCL2/adenovirus E1B interacting protein 1
140933	-0.12355889844585	0.16086704300494	74915	Trpc5	X	transient receptor potential cation channel, subfamily C, member 5
140934	-0.0191021741393556	0.794483067810848	2699	Ikbkap	5	inhibitor of kappa light polypeptide gene enhancer in B-cells, kinase complex-associated protein
140935	0.0282437021274111	0.881258159571671	11009	Afap1	14	actin filament associated protein 1
140936	-0.0412135265047588	0.632319980557102	2177	Rcvrn	10	recoverin
140937	0.0871543070040737	0.111539934781409	129845	Higd1a	8	HIG1 hypoxia inducible domain family, member 1A
140938	0.0325760698513902	0.689922471877438	5940	Psmc3ip	10	PSMC3 interacting protein
140940	-0.0731538310054951	0.190252293459138	68195	Arf3	X	ADP-ribosylation factor 3
140941	-0.0111856695134787	0.869394239441336	20654	Siah1a	19	seven in absentia 1A
140942	-0.0705973199243992	0.305098405755532	10400	Ddit4	20	DNA-damage-inducible transcript 4
140943	-0.112103703637228	0.151121359269921	81737	Ppp4r1	9	protein phosphatase 4, regulatory subunit 1
140944	0.10998209533165	0.276521061125118	32533	Slc28a3	17	solute carrier family 28 (concentrative nucleoside transporter), member 3
140945	0.0107271309256234	0.857360274305289	24934	Rtn3	1	reticulon 3
154968	-0.0182803177718487	0.774561139545562	8154	Mgea5	1	meningioma expressed antigen 5 (hyaluronidase)
154985	-0.0620642018132758	0.45288029182989	37349	Cyp26a1	1	cytochrome P450, family 26, subfamily a, polypeptide 1
155012	0.270634613563864	0.0793267885720669	20086	Cfh	13	complement factor H
155140	0.220383846497444	0.322514138360333	12832	Il23a	7	Interleukin 23, alpha subunit p19
155151	-0.0162331164746732	0.849179689255669	6545	Coro1a	1	coronin, actin binding protein 1A
155173	0.0536087880766267	0.33135337929725	32121	Sdf4	5	stromal cell derived factor 4
155183	0.0981090500049717	0.158368647567616	2919	Skap2	4	src kinase associated phosphoprotein 2
155192	0.095777871287936	0.287094994561596	23361	Abcg8	6	ATP-binding cassette, subfamily G (WHITE), member 8
155205	0.156642588068156	0.148473285598108	121860	Slc36a1	10	solute carrier family 36 (proton/amino acid symporter), member 1
155268	0.0131448514565085	0.902816741855357	4799	Cldn16	11	claudin 16
155423	-0.0509412273655094	0.526910835518745	36149	Anxa7	15	annexin A7
155430	-0.16979174897487	0.0200607628067015	22705	Hey2	1	hes-related family bHLH transcription factor with YRPW motif 2
155696	-0.157998255741898	0.264702565942082	12499	Dcbld2	11	discoidin, CUB and LCCL domain containing 2
155812	0.0492349617102334	0.577936746719326	9045	Trim9	6	tripartite motif-containing 9
155918	0.263665920699347	0.00311554769516202	4065	Lcp2	10	lymphocyte cytosolic protein 2
156117	-0.283745419705627	0.0549660205522993	7654	Casp12	8	caspase 12
156275	-0.0591227574534994	0.349009712881724	70866	Ggt7	3	gamma-glutamyltransferase 7
156435	-0.00773785437516761	0.91664595982829	4136	Tmprss2	11	transmembrane protease, serine 2
156726	-0.122867028595017	0.194995330371717	37914	Runx3	5	runt-related transcription factor 3
156767	-0.0627713235900567	0.354515409636809	829	Tnfrsf1b	5	tumor necrosis factor receptor superfamily, member 1b
156826	-0.049490414764632	0.7289656547052	40711	Eya2	3	eyes absent homolog 2 (Drosophila)
156873	-0.010031225842976	0.921991156858142	11179	Kcnk15	3	potassium channel, subfamily K, member 15
157074	0.0546315616590505	0.385933627587257	3073	Sdha	1	succinate dehydrogenase complex, subunit A, flavoprotein (Fp)
161475	0.0173364278607124	0.780237460612592	2106	Psmd9	12	proteasome (prosome, macropain) 26S subunit, non-ATPase, 9
161476	0.119179702040547	0.166902323891921	68189	Hspb2	8	heat shock protein beta 2
170465	0.128413301553975	0.0746535125756385	4456	Acaa2	18	acetyl-CoA acyltransferase 2
170496	-0.49236438014529	0.0162053062418127	4064	Lcn2	3	lipocalin 2
170501	0.000859910821390031	0.994217834936473	14924	Galnt10	10	UDP-N-acetyl-alpha-D-galactosamine:polypeptide N-acetylgalactosaminyltransferase 10 (GalNAc-T10)
170512	0.00181866968939914	0.986472142121426	128815	Ifi27	6	interferon, alpha-inducible protein 27
170520	-0.0704679586393002	0.316013330502671	12706	Cygb	10	cytoglobin
170538	-0.00379274356700243	0.992683797353943	55963	Prkcd	16	protein kinase C, delta
170546	-0.0215494620800865	0.869394239441336	68151	Ryr3	3	ryanodine receptor 3
170551	-0.0432198633360947	0.511196816439689	23277	Slc5a6	6	solute carrier family 5 (sodium/multivitamin and iodide cotransporter), member 6
170566	0.118016329552956	0.292392436097924	75089	Slc16a10	20	solute carrier family 16 (aromatic amino acid transporter), member 10
170567	0.226048570542542	0.0401412022345051	12745	Slc38a1	7	solute carrier family 38, member 1
170570	0.184665234083309	0.158885830210432	12540	Acot12	2	acyl-CoA thioesterase 12
170573	0.0153742107541266	0.898384184538955	75077	Slc38a4	7	solute carrier family 38, member 4
170577	0.0531992340492984	0.376252655789602	55653	Mark3	6	MAP/microtubule affinity-regulating kinase 3
170578	0.0229269192437256	0.781188619591454	11374	Asz1	4	ankyrin repeat, SAM and basic leucine zipper domain containing 1
170579	0.198279959744649	0.250154152290142	10770	Fgf22	7	fibroblast growth factor 22
170580	0.163900940617088	0.0160551150854505	10428	Fgf21	1	fibroblast growth factor 21
170582	0.259671794790935	0.0523043939717654	3754	Fgf19	1	fibroblast growth factor 19
170583	0.0562913054931249	0.639282410755818	10771	Fgf23	4	fibroblast growth factor 23
170587	-0.0973793670592755	0.139035525130206	56073	Cs	7	citrate synthase
170588	0.0662793712090792	0.200333229299883	3991	Acot8	3	acyl-CoA thioesterase 8
170630	0.189079307162597	0.0271730311139398	10874	Fgf12	11	fibroblast growth factor 12
170632	-0.0452494163316119	0.679430716792938	3035	Fgf11	10	fibroblast growth factor 11
170633	0.0751808581873545	0.457981934733756	3841	Fgf3	1	fibroblast growth factor 3
170634	0.041233203562971	0.545376734997668	12890	Tas1r3	5	taste receptor, type 1, member 3
170635	0.0246034844007141	0.846934283720548	26079	Dhrs9	3	dehydrogenase/reductase (SDR family) member 9
170636	0.0499876287827288	0.579235461791679	4399	Pnma1	6	paraneoplastic Ma antigen 1
170637	0.0473056846581397	0.555545209220731	11148	Samsn1	11	SAM domain, SH3 domain and nuclear localization signals, 1
170641	0.0534757183733419	0.597669532592837	22878	Lphn3	14	latrophilin 3
170667	0.0202415433064225	0.767570384844735	68199	Atp6v0c	10	ATPase, H+ transporting, lysosomal V0 subunit C
170668	-0.0722706589391802	0.58272305776768	15635	Rasgrp4	1	RAS guanyl releasing protein 4
170670	0.0100033608989989	0.865118841861919	152	Hadha	6	hydroxyacyl-CoA dehydrogenase/3-ketoacyl-CoA thiolase/enoyl-CoA hydratase (trifunctional protein), alpha subunit
170673	-0.124963065580827	0.0827408644317439	1937	Palm	7	paralemmin
170698	0.0527243685377083	0.492493477075074	130782	Slco1a2	4	solute carrier organic anion transporter family, member 1A2
170699	0.109500564728457	0.0605817034288796	56672	Atp2c1	8	ATPase, Ca++ transporting, type 2C, member 1
170700	0.0205325297241359	0.878978896295236	10870	Fgf6	4	fibroblast growth factor 6
170704	0.164748252698367	0.103320897566782	11002	Hrh4	18	histamine receptor H4
170714	0.0493172086200033	0.376391633828595	69161	Dynlrb1	3	dynein light chain roadblock-type 1
170724	-0.0525417674141728	0.349852582551842	21286	Anp32b	5	acidic (leucine-rich) nuclear phosphoprotein 32 family, member B
170739	0.0177036328094697	0.907108918504809	13249	Kcnh7	3	potassium voltage-gated channel, subfamily H (eag-related), member 7
170751	-0.0448072229702365	0.55389774571095	6424	Xpnpep1	1	X-prolyl aminopeptidase (aminopeptidase P) 1, soluble
170796	-0.0889260011340731	0.328873818383805	15606	Grin3b	7	glutamate receptor, ionotropic, N-methyl-D-aspartate 3B
170808	-0.0600714666366269	0.78717475288364	15643	Capn8	13	calpain 8
170816	-0.356875096901291	0.0364559254978722	23713	Olr59	1	olfactory receptor 59
170818	-0.0269860164570694	0.8297739995863	5735	Icmt	5	isoprenylcysteine carboxyl methyltransferase
170819	0.0214278844226374	0.876789605552566	4991	Il24	13	interleukin 24
170820	-0.149998609521925	0.337503868930311	8235	Prdm4	7	PR domain containing 4
170821	0.0443819243152532	0.44728919515566	40858	Atxn10	7	ataxin 10
170824	-0.0341510407608148	0.802993121536353	10084	Steap3	13	STEAP family member 3, metalloreductase
170841	-0.0117851749347091	0.866840155764844	8156	Mutyh	5	mutY homolog
170842	0.0922500672176003	0.207172632082646	31334	Tob1	10	transducer of ErbB-2.1
170843	-0.157201434072511	0.253251072141966	15772	Khdrbs2	9	KH domain containing, RNA binding, signal transduction associated 2
170844	0.0596866416757464	0.32854778144874	31137	Taf2	7	TAF2 RNA polymerase II, TATA box binding protein (TBP)-associated factor
170845	-0.006960407612425	0.918136109935533	32567	Ndel1	10	nudE neurodevelopment protein 1-like 1
170847	0.0505785097334055	0.598702413222371	1690	Kcnj15	11	potassium inwardly-rectifying channel, subfamily J, member 15
170848	0.0323295379030348	0.83547490518859	26174	Kcnq2	3	potassium voltage-gated channel, KQT-like subfamily, member 2
170849	-0.00936072356079087	0.951785605897751	128597	Zfp111	1	zinc finger protein 111
170851	0.021642043818348	0.692887795399427	2063	Map2k1	8	mitogen activated protein kinase kinase 1
170896	-0.0185912568439521	0.828018973639465	50048	Ucn2	8	urocortin 2
170897	-0.0634596909556375	0.505792866416711	39748	Sphk1	10	sphingosine kinase 1
170898	-0.272344298354286	0.00634919154004467	21853	Tmlhe	20	trimethyllysine hydroxylase, epsilon
170899	-0.0620943320137783	0.282251444165684	7794	Kcnk2	13	potassium channel, subfamily K, member 2
170901	-0.0191270539950814	0.827147527739677	3635	Efna3	2	ephrin A3
170902	0.302643711105292	0.0242316736543307	123805	Zfp347	7	zinc finger protein 347
170904	-0.00308778569944312	0.982765887472626	31231	Stk17b	9	serine/threonine kinase 17b
170905	0.0676473937003355	0.507443419755011	22475	Lfng	12	LFNG O-fucosylpeptide 3-beta-N-acetylglucosaminyltransferase
170906	-0.0669907750973788	0.311386567363961	41193	Zdhhc7	19	zinc finger, DHHC-type containing 7
170907	-0.0191978416269798	0.859060263386099	65246	Serinc5	2	serine incorporator 5
170908	-0.281588482900925	0.0072471040434598	5188	Tesk2	5	testis-specific kinase 2
170909	0.221124605118472	0.0272261739005593	15848	Erg	11	v-ets avian erythroblastosis virus E26 oncogene
170911	0.0410754099590278	0.591513599088005	21249	Pik3ca	2	phosphatidylinositol-4,5-bisphosphate 3-kinase, catalytic subunit alpha
170912	0.130062481648791	0.0638557768892724	16363	A1cf	1	APOBEC1 complementation factor
170913	0.21820966909576	0.0234188789245965	55496	Abcb1a	4	ATP-binding cassette, sub-family B (MDR/TAP), member 1A
170914	-0.0389415043565968	0.637037569949928	3334	Nap1l3	X	nucleosome assembly protein 1-like 3
170915	-0.0730881764100459	0.352106159447176	1094	Ep300	7	E1A binding protein p300
170917	-0.134138836236239	0.0886059499881538	56466	Cry2	3	cryptochrome 2 (photolyase-like)
170919	0.184656843168479	0.0403738383334317	69293	Agpat4	1	1-acylglycerol-3-phosphate O-acyltransferase 4
170920	-0.0671314822432603	0.233043283047914	2683	Map4k3	6	mitogen-activated protein kinase kinase kinase kinase 3
170922	-0.0042866413938274	0.948205689509954	3318	Ilk	1	integrin-linked kinase
170923	-0.142969054308661	0.136530573205502	55701	Rap2b	2	RAP2B, member of RAS oncogene family
170924	-0.0252951392635499	0.832899104526599	74563	Abcc4	15	ATP-binding cassette, subfamily C (CFTR/MRP), member 4
170925	-0.00164790351512201	0.990997914214069	12199	Slco6b1	9	solute carrier organic anion transporter family, member 6b1
170926	0.142305795860862	0.151778081458536	10688	Cysltr2	15	cysteinyl leukotriene receptor 2
170927	0.0151972029312439	0.861757108335088	9032	Clcc1	2	chloride channel CLIC-like 1
170928	-0.31228631344845	0.00228070941852405	62200	Necab2	19	N-terminal EF-hand calcium binding protein 2
170929	0.0172754090571576	0.905385516455077	2988	Bcl2a1	8	BCL2-related protein A1
170933	-0.000183155424448245	0.997729923440664	5993	Syf2	5	SYF2 pre-mRNA-splicing factor
170943	-0.110811316239108	0.0689531721996233	6519	Slc25a10	10	solute carrier family 25 (mitochondrial carrier; dicarboxylate transporter), member 10
170944	-0.182073695322302	0.025103688529829	NA	NA	NA	NA
170945	0.170969763930068	0.140975348943643	20193	Chrna2	15	cholinergic receptor, nicotinic, alpha 2 (neuronal)
170955	0.0110271477863879	0.931436823037887	26419	Zfp483	5	zinc finger protein 483
170956	0.0222872242236001	0.759464361779659	15796	Ythdc1	14	YTH domain containing 1
171009	0.0313486134826526	0.760403468835507	862	Actn3	1	actinin alpha 3
171010	0.193214612851117	0.0203605463830632	12805	Ppp1r14c	1	protein phosphatase 1, regulatory (inhibitor) subunit 14c
171011	-0.00668896255916707	0.951026877450706	15168	Kcng3	6	potassium voltage-gated channel, subfamily G, member 3
171015	-0.0203019342595567	0.818059285985718	69207	Cyb5r4	8	cytochrome b5 reductase 4
171016	0.0030341917579868	0.972368317390461	30973	Hrg	11	histidine-rich glycoprotein
171018	0.00859292919618682	0.924367940523917	15849	Zfp384	4	zinc finger protein 384
171026	-0.10337282058082	0.587981239845944	15854	Akap5	6	A kinase (PRKA) anchor protein 5
171027	-0.0422719387205914	0.528979865952865	49199	Svs5	3	seminal vesicle secretory protein 5
171028	-0.131118057775846	0.162119204893547	68197	Atp12a	15	ATPase, H+/K+ transporting, nongastric, alpha polypeptide
171039	0.232794077386536	0.0901859181673265	7921	Rph3a	12	rabphilin 3A
171040	-0.108775637321219	0.310502390750567	535	Il11	1	interleukin 11
171041	0.0552826025109781	0.334921888800707	4056	Klc1	6	kinesin light chain 1
171043	0.0221732375605779	0.843894412206061	12182	Fbxo32	7	F-box protein 32
171044	-0.0189052653852837	0.880661501657646	20285	Sstr3	7	somatostatin receptor 3
171045	0.0968940378416732	0.334915748069925	20545	Mmp3	8	matrix metallopeptidase 3
171046	0.0478650006947019	0.496303153694855	2408	Tcf3	7	transcription factor 3
171047	-0.0972933045912061	0.236527897018616	4704	Dnph1	9	2'-deoxynucleoside 5'-phosphate N-hydrolase 1
171048	0.152616421248679	0.205102896544522	20968	Tspan8	7	tetraspanin 8
171049	-0.117549043348017	0.132600786071221	7322	Folr1	1	folate receptor 1 (adult)
171050	0.0155086659771495	0.844765983116291	9116	Mob4	9	MOB family member 4, phocein
171051	0.0115602584620369	0.866840155764844	NA	NA	NA	NA
171052	0.170072549513413	0.0824814704432705	20548	Mmp13	8	matrix metallopeptidase 13
171053	-0.158649445205752	0.0152608676945195	41235	Pank4	5	pantothenate kinase 4
171054	-0.190972078125475	0.0604721333450952	21135	Ccr4	8	chemokine (C-C motif) receptor 4
171055	-0.163911817594835	0.332129064376963	521	Cd79b	10	Cd79b molecule, immunoglobulin-associated beta
171056	0.109146286376589	0.0994530156806518	20350	Cx3cr1	8	chemokine (C-X3-C motif) receptor 1
171057	-0.0296054268855741	0.710343995568418	6843	Cbwd1	1	COBW domain containing 1
171058	0.132518610662087	0.525834743383631	23420	Rab3c	2	RAB3C, member RAS oncogene family
171059	-0.0747974719092079	0.458569114848395	NA	NA	NA	NA
171060	0.479285630558568	0.00662436271089012	534	Il13ra2	X	interleukin 13 receptor, alpha 2
171061	0.0419152305380486	0.639054601148397	32526	Mrpl17	1	mitochondrial ribosomal protein L17
171062	0.120477595835128	0.403876972910579	4092	Nkg7	1	natural killer cell group 7 sequence
171063	-0.135201189880853	0.120374637720823	31040	Gtf3c1	1	general transcription factor IIIC, polypeptide 1, alpha
171064	-0.0147663985468665	0.865684410397048	36189	Igsf6	1	immunoglobulin superfamily, member 6
171068	-0.201980481138403	0.068925213781906	37658	Pou2f1	13	POU class 2 homeobox 1
171069	0.0517297356136268	0.396609898621413	11331	Usmg5	1	up-regulated during skeletal muscle growth 5 homolog (mouse)
171070	0.0112582963887258	0.926697098654926	5110	Ptpn21	6	protein tyrosine phosphatase, non-receptor type 21
171071	-0.214229069470697	0.00366524375114646	8639	Ppp1r15a	1	protein phosphatase 1, regulatory subunit 15A
171073	-0.0698050583155236	0.303846022858914	7355	Hdgfrp2	9	hepatoma-derived growth factor-related protein 2
171074	0.0244803510917695	0.864591763799208	56406	Hdgfl1	17	hepatoma derived growth factor-like 1
171075	-0.00590579584275996	0.933904216652538	1517	Fcer2	12	Fc fragment of IgE, low affinity II, receptor for (CD23)
171078	0.0517038466935738	0.448778291756355	NA	NA	NA	NA
171079	0.0989482000095654	0.204426644951311	2805	B3galt4	20	UDP-Gal:betaGlcNAc beta 1,3-galactosyltransferase, polypeptide 4
171080	-0.064271830690469	0.489143517115381	NA	NA	NA	NA
171081	0.0994522893156127	0.300345603651424	339	Csf2rb	7	colony stimulating factor 2 receptor, beta, low-affinity (granulocyte-macrophage)
171083	0.074356344545226	0.21929396472639	12423	Itfg1	19	integrin alpha FG-GAP repeat containing 1
171085	0.130275997379563	0.194098329184719	22495	Pcsk4	7	proprotein convertase subtilisin/kexin type 4
171086	0.0407753320292965	0.674200863345169	22861	Trak2	9	trafficking protein, kinesin binding 2
171087	-0.0224142207312763	0.806894330866026	9384	Mpc1	1	mitochondrial pyruvate carrier 1
171088	-0.045913198553043	0.65177037763667	8682	Inpp5j	14	inositol polyphosphate-5-phosphatase J
171090	0.532285745109832	6.61425704749724e-06	NA	NA	NA	NA
171091	0.111438520681145	0.529323462760575	10972	Zbp1	3	Z-DNA binding protein 1
171092	-0.0913817822179777	0.113142968413418	38096	G3bp1	10	GTPase activating protein (SH3 domain) binding protein 1
171096	0.168993306888154	0.0724737342389968	1011	Cst6	1	cystatin E/M
171097	-0.010156244584298	0.897189314459077	55997	Adap1	12	ArfGAP with dual PH domains 1
171099	-0.108507093243574	0.0938353062994669	8628	Rasd2	19	RASD family, member 2
171100	0.302176963746742	0.0116628088404793	22695	Angptl2	3	angiopoietin-like 2
171101	-0.0330861798842736	0.642015745608392	1580	Grp	18	gastrin releasing peptide
171102	0.0444900143792317	0.589465257674306	1355	Cdc25a	8	cell division cycle 25A
171103	-0.188579839705128	0.381778284482165	41451	Cdc25b	3	cell division cycle 25B
171104	0.026057474837069	0.74190450302687	15855	Gper1	12	G protein-coupled estrogen receptor 1
171106	-0.107498868408205	0.429034032824655	2860	Il1rl2	9	interleukin 1 receptor-like 2
171107	0.0418126857224204	0.75534055865786	3182	Arr3	X	arrestin 3, retinal (X-arrestin)
171108	0.184468158434203	0.0756580072353887	15769	P2ry14	2	purinergic receptor P2Y, G-protein coupled, 14
171109	0.0328637214416911	0.861874899731487	3256	Dusp5	1	dual specificity phosphatase 5
171111	-0.00182271892502683	0.980644884087161	25655	Rab26	10	RAB26, member RAS oncogene family
171112	0.173703368407024	0.0290288265692327	10920	Wfdc1	19	WAP four-disulfide core domain 1
171113	0.0633120618089222	0.221525344593753	38217	Blcap	3	bladder cancer associated protein
171114	0.0813565039470028	0.114803009807676	22785	Ndrg2	15	NDRG family member 2
171115	0.0263732214184458	0.796552605081473	842	Pde5a	2	phosphodiesterase 5A, cGMP-specific
171116	-0.0393498640886332	0.602876876022648	14618	Opa1	11	optic atrophy 1
171119	0.0353052303814234	0.543692572168481	74393	Dscam	11	Down syndrome cell adhesion molecule
171120	-0.0595571247868572	0.588198149770485	3129	Jmjd1c	20	jumonji domain containing 1C
171121	0.0581707619951288	0.264965987758412	68273	Ppp6c	3	protein phosphatase 6, catalytic subunit
171122	-0.271127025148017	0.00589131183492857	NA	NA	NA	NA
171123	-0.0730241532078768	0.364654060982622	5078	Rph3al	10	rabphilin 3A-like (without C2 domains)
171124	-0.119652548044293	0.199291038045004	NA	NA	NA	NA
171125	0.130523017583243	0.120445004928065	37693	Ptprh	1	protein tyrosine phosphatase, receptor type, H
171126	-0.0315946781101086	0.636919690351716	22693	Ap3m1	15	adaptor-related protein complex 3, mu 1 subunit
171128	0.111835888356101	0.0925592045280823	3849	Gchfr	3	GTP cyclohydrolase I feedback regulator
171129	-0.155411937240794	0.202631033215207	10586	Uggt1	9	UDP-glucose glycoprotein glucosyltransferase 1
171131	-0.110790348334618	0.305098405755532	36035	Chrnb3	16	cholinergic receptor, nicotinic, beta 3 (neuronal)
171133	0.0749638115799574	0.228392849650605	90880	Gcsh	19	glycine cleavage system protein H (aminomethyl carrier)
171134	-0.163340495081133	0.123920005757538	4741	Lgals2	7	lectin, galactoside-binding, soluble, 2
171135	0.16433405767329	0.057703005128829	1399	Slc31a1	5	solute carrier family 31 (copper transporter), member 1
171136	-0.126275525744823	0.379054932592242	15856	Cblb	11	Cbl proto-oncogene B, E3 ubiquitin protein ligase
171137	-0.0342406365527275	0.809508407978155	2734	Khsrp	9	KH-type splicing regulatory protein
171138	0.0605058325032095	0.288570010783266	71688	Kcne2	11	potassium voltage-gated channel, Isk-related family, member 2
171139	0.0977740094737225	0.133390804102195	40847	Timm9	6	translocase of inner mitochondrial membrane 9 homolog (yeast)
171140	-0.126162082445324	0.0866643648063418	15596	Camk2g	15	calcium/calmodulin-dependent protein kinase II gamma
171142	-0.278678637865268	0.0922911551915379	1486	Ehhadh	11	enoyl-CoA, hydratase/3-hydroxyacyl CoA dehydrogenase
171143	0.0672321128081892	0.629823474727781	23033	Trpm4	1	transient receptor potential cation channel, subfamily M, member 4
171144	-0.0235668629913857	0.851757884148575	9482	Slco4a1	3	solute carrier organic anion transporter family, member 4a1
171145	0.163887455816038	0.0168160313787522	7005	Eif2b3	5	eukaryotic translation initiation factor 2B, subunit 3
171146	0.207779870412372	0.0481113316212011	15858	Kcnh5	6	potassium voltage-gated channel, subfamily H (eag-related), member 5
171147	-0.299881514950147	0.00932730461006577	43139	Slc2a13	7	solute carrier family 2 (facilitated glucose transporter), member 13
171148	-0.101389841994795	0.365015367143547	37901	Slc6a5	1	solute carrier family 6 (neurotransmitter transporter), member 5
171149	-0.0926212530812789	0.436673075184106	21248	Serpini2	2	serpin peptidase inhibitor, clade I (pancpin), member 2
171150	-0.070601011651485	0.360929448801423	1363	Cdk7	2	cyclin-dependent kinase 7
171151	0.0874057113520408	0.639281132818199	6988	Slc25a21	6	solute carrier family 25 (mitochondrial oxoadipate carrier), member 21
171152	-0.00500439020370891	0.983085956663613	47969	Taf9b	X	TAF9B RNA polymerase II, TATA box binding protein (TBP)-associated factor
171155	-0.0497485795984769	0.309786052444734	153	Hadhb	6	hydroxyacyl-CoA dehydrogenase/3-ketoacyl-CoA thiolase/enoyl-CoA hydratase (trifunctional protein), beta subunit
171159	-0.120757481161395	0.0593383456407841	5225	Zhx1	7	zinc fingers and homeoboxes 1
171160	0.238051633759719	0.0234188789245965	15859	Hopx	14	HOP homeobox
171161	0.175629007446881	0.142986351560996	NA	NA	NA	NA
171162	-0.00530606104780595	0.954524798969116	128216	Reg3a	4	regenerating islet-derived 3 alpha
171163	0.129433165987868	0.355809916030876	9592	Slc6a13	4	solute carrier family 6 (neurotransmitter transporter), member 13
171164	0.071975801383859	0.450111642694133	130640	Gbp2	2	guanylate binding protein 2, interferon-inducible
171178	-0.00224718094330001	0.981831299429798	37333	Adh7	2	alcohol dehydrogenase 7 (class IV), mu or sigma polypeptide
171287	-0.189938930810465	0.129480743525436	20935	Epha7	5	Eph receptor A7
171293	-0.0913885620692234	0.116660145769097	55616	Ctsd	1	cathepsin D
171296	0.0420197889131169	0.744197005245927	21371	Myo9a	8	myosin IXA
171297	0.0222996598300149	0.781119407028821	23133	Nlgn3	X	neuroligin 3
171302	-0.0316673491179138	0.758521286349394	32145	Foxe3	5	forkhead box E3
171304	0.0529695996071968	0.496779137024689	3322	Kif11	1	kinesin family member 11
171305	-0.0743012479789584	0.22422056031637	101534	Clk3	8	CDC-like kinase 3
171329	0.0679392530172969	0.451469529041875	101542	Usp15	7	ubiquitin specific peptidase 15
171335	-0.0118232745627225	0.875956012300808	3006	Cox8a	1	cytochrome c oxidase subunit VIIIa
171339	-0.245182769918	0.0405560533265013	67131	Dnah1	16	dynein, axonemal, heavy chain 1
171341	-0.228317490078403	0.0116445176283509	10544	Mgst1	4	microsomal glutathione S-transferase 1
171352	-0.324027595018449	0.00304986400665755	128180	Cyp3a9	12	cytochrome P450, family 3, subfamily a, polypeptide 9
171356	0.0687019681728795	0.484410235847166	NA	NA	NA	NA
171358	-0.0391412711316441	0.547972119203666	48706	Camk1g	13	calcium/calmodulin-dependent protein kinase IG
171365	0.00550342161255379	0.954481387152195	21719	Snrpb	3	small nuclear ribonucleoprotein polypeptides B and B1
171366	-0.0490013317489577	0.492936146303391	2038	Ppp4c	1	protein phosphatase 4, catalytic subunit
171369	0.00102458146339757	0.995011483800778	954	Cd40	3	CD40 molecule, TNF receptor superfamily member 5
171371	0.126342072158465	0.203881744553781	2250	Xcl1	13	chemokine (C motif) ligand 1
171373	-0.0724703246720786	0.35752314930394	10665	Slc12a5	3	solute carrier family 12 (potassium-chloride transporter), member 5
171374	-0.00611230787934502	0.923682259876712	1273	Atp5b	7	ATP synthase, H+ transporting, mitochondrial F1 complex, beta polypeptide
171378	-0.214731848400325	0.00830392480191612	68475	Ppp3cc	15	protein phosphatase 3, catalytic subunit, gamma isozyme
171379	-0.110622307646112	0.110148293874039	55712	Smarca4	8	SWI/SNF related, matrix associated, actin dependent regulator of chromatin, subfamily a, member 4
171380	0.0822640096354466	0.507097084623758	76639	Cyp2t1	1	cytochrome P450, family 2, subfamily t, polypeptide 1
171381	0.0798471755025938	0.271904864128851	31115	Psd	1	pleckstrin and Sec7 domain containing
171384	0.0846767337562104	0.319166074380982	23433	Trpm8	9	transient receptor potential cation channel, subfamily M, member 8
171385	0.01014131790531	0.93576554285801	44520	Acmsd	13	aminocarboxymuconate semialdehyde decarboxylase
171386	-0.028640299392368	0.694262427353833	11027	Avpi1	1	arginine vasopressin-induced 1
171387	-0.229639421398423	0.0363275642162952	11891	Rnf39	20	ring finger protein 39
171393	-0.0896292153489497	0.137626190820402	22836	Clstn3	4	calsyntenin 3
171394	-0.0817267941846245	0.41322959424125	49698	Clstn2	8	calsyntenin 2
171396	-0.0737757767386622	0.504493426500235	49408	Sulf1	5	sulfatase 1
171398	-0.183616770569266	0.0716555345964622	NA	NA	NA	NA
171400	0.182396345391851	0.0541830475780444	41449	Elovl5	8	ELOVL fatty acid elongase 5
171403	-0.0466337726207762	0.841513683379851	NA	NA	NA	NA
171406	-0.0334280494765622	0.740348680403509	11344	Prl8a9	17	prolactin family 8, subfamily a, member 9
171407	-0.0194543957039226	0.70881176471047	8809	Gprasp1	X	G protein-coupled receptor associated sorting protein 1
171408	-0.287564635295098	0.0076366237682747	NA	NA	NA	NA
171409	0.513194759797589	0.00420578436169044	20704	Tnnt1	1	troponin T type 1 (skeletal, slow)
171410	0.0486901963581019	0.371008252147105	9044	Acsbg1	8	acyl-CoA synthetase bubblegum family member 1
171411	0.366908119867377	0.00105861900810853	8521	Tmem176b	4	transmembrane protein 176B
171413	0.201789718853457	0.07812044184207	10410	Spata6	5	spermatogenesis associated 6
171414	0.00342928543446774	0.982510879062896	23182	Pmfbp1	19	polyamine modulated factor 1 binding protein 1
171415	0.143065747658023	0.0145391515698833	6836	Atg3	11	autophagy related 3
171433	0.0319359964843287	0.640749321555496	12516	Micu2	15	mitochondrial calcium uptake 2
171434	-0.00534509337142453	0.95802645604607	15903	Phldb1	8	pleckstrin homology-like domain, family B, member 1
171435	-0.019780123786882	0.841147441928306	11648	Aagab	8	alpha- and gamma-adaptin binding protein
171436	0.0774139268464502	0.346312314341447	NA	NA	NA	NA
171437	-0.0454600734101778	0.500008208891934	14189	Dnttip1	3	deoxynucleotidyltransferase, terminal, interacting protein 1
171438	-0.0196693512000632	0.802993121536353	23070	Crtac1	1	cartilage acidic protein 1
171439	0.0777697798440791	0.131578390100969	8530	Bzw2	6	basic leucine zipper and W2 domains 2
171440	-0.117974104525738	0.112995195093729	15904	Abtb2	3	ankyrin repeat and BTB (POZ) domain containing 2
171441	0.054392760125241	0.448896825362217	56295	Yif1a	1	Yip1 interacting factor homolog A (S. cerevisiae)
171442	-0.184947251209172	0.0272316413122877	41283	Svop	12	SV2 related protein
171443	0.0915163724013528	0.287909433767602	NA	NA	NA	NA
171444	-0.103998808635664	0.0860721703207509	9970	Pacs1	1	phosphofurin acidic cluster sorting protein 1
171445	0.259627361364364	0.00389978865717469	2737	Akr7a2	5	aldo-keto reductase family 7, member A2 (aflatoxin aldehyde reductase)
171447	-0.0697053946297395	0.31075587399468	22712	Lphn2	2	latrophilin 2
171449	-0.158869169464969	0.218961738660283	12296	Zg16	1	zymogen granule protein 16
171451	0.0422045725048736	0.417289862267541	9904	Marc2	13	mitochondrial amidoxime reducing component 2
171452	-0.00498752078291531	0.972368317390461	40880	Rab3il1	1	RAB3A interacting protein (rabin3)-like 1
171454	-0.128507511412401	0.253843858244418	12042	Nacc1	19	nucleus accumbens associated 1, BEN and BTB (POZ) domain containing
171455	-0.0139372952803516	0.83719406144181	10122	Exoc2	17	exocyst complex component 2
171457	-0.0358628389037534	0.609675421229462	22844	Cep170	13	centrosomal protein 170
171458	0.257287203472625	0.010539871721937	76214	Ipmk	20	inositol polyphosphate multikinase
171459	0.000629536794804153	0.996435711485067	114817	Gp2	1	glycoprotein 2 (zymogen granule membrane)
171460	0.0762579216258494	0.315803537025215	11617	Hspbap1	11	Hspb associated protein 1
171493	-0.193302086812849	0.163481038185362	16325	Osgin1	19	oxidative stress induced growth inhibitor 1
171494	-0.0246820693556327	0.671155697827732	47995	Ap1g1	19	adaptor-related protein complex 1, gamma 1 subunit
171495	-0.172985628627112	0.192793636875534	31212	Capn5	1	calpain 5
171496	0.103592752872305	0.475699593648098	NA	NA	NA	NA
171497	0.0219146593225146	0.843894412206061	8446	Sgk2	3	serum/glucocorticoid regulated kinase 2
171499	0.139590572319506	0.116365127072924	NA	NA	NA	NA
171500	0.0343407646298495	0.489950136005389	8666	Stau2	5	staufen double-stranded RNA binding protein 2
171501	-0.329474987738671	0.00931004032842426	32550	Rnf38	5	ring finger protein 38
171503	-0.0245846098058724	0.67642734388111	117458	Camk1	4	calcium/calmodulin-dependent protein kinase I
171516	0.0230089102163706	0.759905564424223	128661	Akr1c3	17	aldo-keto reductase family 1, member C3
171517	-0.209540684302091	0.0939574180978221	17657	Gpc2	12	glypican 2
171518	-0.0180771775768118	0.800190243745653	120027	Cyp2c22	1	cytochrome P450, family 2, subfamily c, polypeptide 22
171519	0.0229642090372337	0.709546160551623	88401	Calcb	1	calcitonin-related polypeptide, beta
171521	0.00908762937402141	0.919951491337321	74936	Cyp2c13	1	cytochrome P450, family 2, subfamily c, polypeptide 13
171522	-0.0277201586480889	0.731758629595644	75003	Cyp2d4	7	cytochrome P450, family 2, subfamily d, polypeptide 4
171525	0.0935734814295603	0.419582209121884	32140	Polk	2	polymerase (DNA directed) kappa
171528	-0.13307380699413	0.316839392297989	108184	Gzmb	15	granzyme B (granzyme 2, cytotoxic T-lymphocyte-associated serine esterase 1)
171529	-0.0109689590516826	0.908248138037431	21355	Kif2c	5	kinesin family member 2C
171547	0.0105176666471571	0.898003362325449	41792	Crispld2	19	cysteine-rich secretory protein LCCL domain containing 2
171548	0.431011061554626	0.00139208539189992	8303	Dkk3	1	dickkopf WNT signaling pathway inhibitor 3
171549	0.053167433334111	0.74190450302687	14899	Klc3	1	kinesin light chain 3
171551	-0.0114010881902198	0.855473762942301	117693	Cxcl3	14	chemokine (C-X-C motif) ligand 3
171552	-0.0274626550755066	0.631075333412274	2726	Prpf18	17	pre-mRNA processing factor 18
171553	0.220141424123077	0.142470146517001	16326	A3galt2	5	alpha 1,3-galactosyltransferase 2
171554	0.28585829503262	0.0108165153476706	69345	Cdhr5	1	cadherin-related family member 5
171556	-0.0730587718192233	0.451040063306326	11378	Prl5a1	17	prolactin family 5, subfamily a, member 1
171562	-0.0431142134132205	0.795717512886284	49392	Ero1l	15	ERO1-like (S. cerevisiae)
171563	0.013532754291127	0.853428413334724	52330	Nav2	1	neuron navigator 2
171564	0.365694099185886	0.23816780219135	41470	Pbld1	20	phenazine biosynthesis-like protein domain containing 1
171565	0.0437842282309866	0.610146672823298	4719	Stambp	4	Stam binding protein
171566	-0.0407397661246041	0.659085659192808	8344	Nme7	13	NME/NM23 family member 7
171569	-0.104551765800944	0.334080838300808	NA	NA	NA	NA
171571	-0.142807517219159	0.278700021941531	16327	Grip2	4	glutamate receptor interacting protein 2
171572	0.179645044369615	0.0826098083069323	32678	Ttl	3	tubulin tyrosine ligase
171573	0.0249084807059781	0.767835264062778	NA	NA	NA	NA
171574	0.21714292324105	0.0181652550115613	22906	Dnm3	13	dynamin 3
171575	-0.0706711280973167	0.250154152290142	68179	Dnase2	19	deoxyribonuclease II, lysosomal
171576	0.0797743339108026	0.373830583183821	933	Bub1b	3	BUB1 mitotic checkpoint serine/threonine kinase B
171577	0.113761451319528	0.251679382601118	1764	Epcam	6	epithelial cell adhesion molecule
171581	0.130401236907655	0.0462367025109195	26426	Rhov	3	ras homolog family member V
191569	0.0112256931023378	0.915808809915213	113565	Pde9a	20	phosphodiesterase 9A
191570	0.168235413171919	0.0506445656022955	23588	Serpina12	6	serpin peptidase inhibitor, clade A (alpha-1 antiproteinase, antitrypsin), member 12
191571	-0.113848379716051	0.396814792686135	82252	Fat3	8	FAT atypical cadherin 3
191572	-0.0905633068399982	0.305098405755532	67425	Ahnak	1	AHNAK nucleoprotein
191573	-0.327277155851273	0.0568923569764208	128613	Grin3a	5	glutamate receptor, ionotropic, N-methyl-D-aspartate 3A
191574	0.0988602907944909	0.604716715259085	64472	Akr1c14	17	aldo-keto reductase family 1, member C14
191575	0.109370452975176	0.104797643406844	128514	Nme1	10	NME/NM23 nucleoside diphosphate kinase 1
191595	-0.139829363804578	0.178398457255513	15895	Syt12	1	synaptotagmin XII
192107	-0.00448473839751973	0.97682224704402	20613	Prss8	1	protease, serine, 8
192109	-0.0435148775122975	0.584508683388684	68509	Pou3f3	9	POU class 3 homeobox 3
192110	-0.305311682899874	0.131306026450014	20590	Pou3f1	5	POU class 3 homeobox 1
192117	-0.0448709272319245	0.52582908905442	84739	Syngap1	20	synaptic Ras GTPase activating protein 1
192126	-0.09515023941659	0.143733875540343	13058	Dab2ip	3	DAB2 interacting protein
192129	0.0295451002072777	0.781119407028821	23686	Vmp1	10	vacuole membrane protein 1
192152	-0.0584850352626844	0.376230565144217	31383	Tgoln2	4	trans-golgi network protein 2
192153	-0.0518522292256325	0.596787304513054	NA	NA	NA	NA
192154	0.13532436941157	0.0861287994470086	68463	Hip1	12	huntingtin interacting protein 1
192155	0.103800278286707	0.338470533733428	456	Sftpb	4	surfactant protein B
192172	-0.0125842330879138	0.841147441928306	31942	Mpst	7	mercaptopyruvate sulfurtransferase
192177	-0.0580537448606897	0.781119407028821	26714	Unc13d	10	unc-13 homolog D (C. elegans)
192178	-0.116681904505111	0.207172632082646	66194	Tnrc6b	7	trinucleotide repeat containing 6B
192179	0.143108220280624	0.154668234831814	NA	NA	NA	NA
192180	-0.0759229590829191	0.423190283087854	56743	Nip7	19	NIP7, nucleolar pre-rRNA processing protein
192181	-0.0255579120033946	0.763268308948735	3937	Podxl	4	podocalyxin-like
192189	0.109699084663493	0.249164282633567	9553	Syt17	1	synaptotagmin XVII
192203	0.0697702926559547	0.484410235847166	48282	Fap	3	fibroblast activation protein, alpha
192204	0.11207840604883	0.0474032411970118	26430	Ehd4	3	EH-domain containing 4
192205	0.0521540096615416	0.573957226686393	13023	Prok1	2	prokineticin 1
192206	0.0921885081316587	0.36089849759573	9268	Prok2	4	prokineticin 2
192207	-0.167853665419954	0.0562856300154938	12159	Ubxn11	5	UBX domain protein 11
192208	-0.135616698863789	0.326233269166154	24917	Slc38a5	X	solute carrier family 38, member 5
192209	0.039395462133994	0.636801658409692	16357	Spdya	6	speedy/RINGO cell cycle regulator family member A
192210	0.0407514150430544	0.667513136533407	6752	Dnajc21	2	DnaJ (Hsp40) homolog, subfamily C, member 21
192211	-0.0758681434281332	0.461809940331524	44536	Prom2	3	prominin 2
192213	-0.058189550870603	0.237833239975029	NA	NA	NA	NA
192215	-0.0493949460298984	0.749367017621866	31247	Slc9a5	19	solute carrier family 9, subfamily A (NHE5, cation proton antiporter 5), member 5
192218	0.00523616654947467	0.952214861220583	100661	Kat5	1	K(lysine) acetyltransferase 5
192223	0.0492829300420619	0.541957764935774	69152	Opn4	16	opsin 4
192224	0.0357341082265572	0.715862329959846	11963	Prl2b1	17	Prolactin family 2, subfamily b, member 1
192225	-0.0342414187172135	0.587607094250406	10189	Spata7	6	spermatogenesis associated 7
192226	0.17168150214834	0.0612156466769356	41657	Cand2	4	cullin-associated and neddylation-dissociated 2 (putative)
192227	0.179549041434063	0.0841468579296167	40820	Ptgr1	5	prostaglandin reductase 1
192229	0.0778565431441507	0.167341513667493	12065	Cep19	11	centrosomal protein 19
192234	-0.22036919105135	0.012499707414599	2903	Eif2b5	11	eukaryotic translation initiation factor 2B, subunit 5 epsilon
192235	0.744263707697804	5.62222666259677e-06	4658	Hyou1	8	hypoxia up-regulated 1
192241	-0.0121987975703473	0.849881449528489	1283	Atp5o	11	ATP synthase, H+ transporting, mitochondrial F1 complex, O subunit
192242	0.0121813804405999	0.872190137263323	55943	Akr1d1	4	aldo-keto reductase family 1, member D1
192243	-0.180588719576004	0.0356542745650755	68401	Golgb1	11	golgin B1
192245	-0.0694565176891722	0.179335459838462	36931	Hspb6	1	heat shock protein, alpha-crystallin-related, B6
192246	-0.0390355162344385	0.662698336062641	7151	Phf5a	7	PHD finger protein 5A
192247	-0.204203245208825	0.012069980612309	10948	Sez6	10	seizure related 6 homolog (mouse)
192248	0.0169006034160759	0.85136105950292	20335	Cdh13	19	cadherin 13
192249	-0.0290773291086293	0.794889957767682	81837	Ehd3	6	EH-domain containing 3
192251	-0.292605883109829	0.0719247303858231	16359	Gpr149	2	G protein-coupled receptor 149
192253	-0.00126603879849174	0.9875547031615	34710	Myo16	16	myosin XVI
192254	-0.0511314643851843	0.647070573072485	32442	Grasp	7	GRP1 (general receptor for phosphoinositides 1)-associated scaffold protein
192256	0.00850587323387764	0.886776298808465	32233	Pja2	9	praja ring finger 2, E3 ubiquitin protein ligase
192258	-0.045130753187733	0.611367766020679	26716	Gabrr3	11	gamma-aminobutyric acid (GABA) A receptor, rho 3
192259	0.125446711043523	0.38038772551482	82108	Plb1	6	phospholipase B1
192260	-0.0139143745982278	0.810580581659954	7159	Cdipt	1	CDP-diacylglycerol--inositol 3-phosphatidyltransferase
192262	0.42283200317344	0.00698270818175767	1314	C1s	4	complement component 1, s subcomponent
192263	-0.0121979716352545	0.908123745510609	3159	Pigl	10	phosphatidylinositol glycan anchor biosynthesis, class L
192268	0.000325704067549282	0.996686954442333	40861	Gls2	7	glutaminase 2 (liver, mitochondrial)
192270	0.282133757744376	0.0200634494149447	15410	Ppap2b	5	phosphatidic acid phosphatase type 2B
192271	0.0399458737012264	0.743727554042178	NA	NA	NA	NA
192272	0.0150287586719333	0.869394239441336	25661	Acot2	6	acyl-CoA thioesterase 2
192273	0.0556789602086729	0.671155697827732	NA	NA	NA	NA
192274	0.0266756291494765	0.774545599320215	3291	Foxe1	5	forkhead box E1 (thyroid transcription factor 2)
192275	-0.0153400395641992	0.843682768204198	1027	Dad1	15	defender against cell death 1
192276	-0.0795500507189928	0.205821018001939	11573	Coro7	10	coronin 7
192277	-0.0612477596907528	0.387436084674773	4965	Stip1	1	stress-induced phosphoprotein 1
192280	-0.301906114872051	0.0118592453537464	11615	Ppp1r3b	16	protein phosphatase 1, regulatory subunit 3B
192348	0.00872027490772975	0.939184274957364	100983	Fnbp1	3	formin binding protein 1
192349	-0.00288671119102446	0.965084290759866	9256	Caly	1	calcyon neuron-specific vesicular protein
192350	0.017446318972425	0.920541737824613	128632	Cdk12	10	cyclin-dependent kinase 12
192351	0.1130580522331	0.108209642582547	9274	Fbxo6	5	F-box protein 6
192352	-0.202573234568214	0.151071410955368	9191	Ss18l1	3	synovial sarcoma translocation gene on chromosome 18-like 1
192356	0.0997254265581269	0.0961719511078527	6391	Unc50	9	unc-50 homolog (C. elegans)
192357	0.033940201596387	0.635824565377724	22983	Gmpr2	15	guanosine monophosphate reductase 2
192359	-0.0141180701844021	0.857461118745167	32605	Zc3h14	6	zinc finger CCCH type containing 14
192360	-0.243821483434841	0.132630339203716	8125	Eml2	1	echinoderm microtubule associated protein like 2
192361	0.0729511547662742	0.322019464398401	4546	Ppp1r2	11	protein phosphatase 1, regulatory (inhibitor) subunit 2
192362	0.0574653429531429	0.459166610033986	4062	Lamc2	13	laminin, gamma 2
192363	-0.353418402156313	0.00352238009776038	40976	Nos1ap	13	nitric oxide synthase 1 (neuronal) adaptor protein
192645	-0.0998947668752477	0.274536094417653	32160	Wbp2	10	WW domain binding protein 2
192648	0.177763623968102	0.191288559126628	10968	Prokr1	4	prokineticin receptor 1
192649	0.0889772448246182	0.392292959096364	16368	Prokr2	3	prokineticin receptor 2
192675	0.027728713267086	0.780143723965223	14291	Bsnd	5	Bartter syndrome, infantile, with sensorineural deafness (Barttin)
201097	-0.220059671140273	0.0618605535769618	NA	NA	NA	NA
207118	-0.0360279698074333	0.766907498154919	NA	NA	NA	NA
207120	-0.21728707666793	0.0247059724188075	31425	Nudt6	2	nudix (nucleoside diphosphate linked moiety X)-type motif 6
207122	0.0163604328838467	0.787479778392044	2054	Pkn2	2	protein kinase N2
207123	-0.015777643217632	0.858388075521061	11864	RGD621098	19	similar to RIKEN cDNA D230025D16Rik
207126	-0.00839443975228171	0.917558935609288	7822	Muc13	11	mucin 13, cell surface associated
24152	-0.0379739240504744	0.648216979491839	1264	Asip	3	agouti signaling protein
24157	-0.160767206138786	0.0256185677471495	37497	Acaa1a	8	acetyl-CoA acyltransferase 1
24158	0.0315372609576272	0.612614448501493	3	Acadm	2	acyl-CoA dehydrogenase, C-4 to C-12 straight chain
24159	-0.0745127369273995	0.24016687051702	854	Acly	10	ATP citrate lyase
24162	-0.0160464459740552	0.798466523740529	1217	Acp2	3	acid phosphatase 2, lysosomal
24163	-0.0234348967723044	0.829661702999292	855	Acr	7	acrosin
24165	-0.18071106473187	0.137249864214534	37249	Ada	3	adenosine deaminase
24167	-0.0775363903373547	0.160786073790295	870	Adcyap1r1	4	adenylate cyclase activating polypeptide 1 receptor 1
24170	-0.0249797384963522	0.697671270361853	22758	Add1	14	adducin 1 (alpha)
24171	-0.033440105413777	0.723968540136458	1221	Add2	4	adducin 2 (beta)
24172	0.349322943279277	0.00130917318657584	73888	Adh1	2	alcohol dehydrogenase 1 (class I)
24173	0.0605249704280411	0.503957788342376	55477	Adra1b	10	adrenoceptor alpha 1B
24174	0.0206693384061776	0.88560818713613	553	Adra2b	3	adrenoceptor alpha 2B
24175	-0.0756475169002879	0.271801543404926	20170	Adra2c	14	adrenoceptor alpha 2C
24176	-0.0612622597731303	0.747840615600815	30948	Adrb2	18	adrenoceptor beta 2, surface
24177	0.0765136152698478	0.63296263534696	36278	Afp	14	alpha-fetoprotein
24179	-0.182633504132347	0.0116233205595383	14	Agt	19	angiotensinogen (serpin peptidase inhibitor, clade A, member 8)
24180	0.996526912595997	5.91968390275406e-05	3556	Agtr1a	17	angiotensin II receptor, type 1a
24182	0.127336017878609	0.217810351079559	20172	Agtr2	X	angiotensin II receptor, type 2
24183	-0.0590217706713165	0.740348680403509	NA	NA	NA	NA
24184	-0.0897668081193945	0.19120004531125	1227	Ak2	5	adenylate kinase 2
24185	-0.15924556412225	0.010797622690173	3785	Akt1	6	v-akt murine thymoma viral oncogene homolog 1
24186	0.118957699374763	0.136868807717503	405	Alb	14	albumin
24188	1.18468597627052	0.0195915526377272	110441	Aldh1a1	1	aldehyde dehydrogenase 1 family, member A1
24190	-0.117477851235019	0.263219665874728	20060	Aldob	5	aldolase B, fructose-bisphosphate
24191	-0.020898205937053	0.7431798238773	21073	Aldoc	10	aldolase C, fructose-bisphosphate
24192	0.000904509373924611	0.991657739891533	110647	Akr1b1	4	aldo-keto reductase family 1, member B1 (aldose reductase)
24197	-0.139326668600452	0.228469203154932	129600	Alpi	9	alkaline phosphatase, intestinal
24203	0.232821269306254	0.0658618961365598	86951	Amy1a	2	amylase, alpha 1A (salivary)
24205	-0.0573627926451525	0.359539790264456	30950	Apc	18	adenomatous polyposis coli
24206	-0.0443573996619211	0.5222662735146	1240	Apeh	8	acylaminoacyl-peptide hydrolase
24207	0.0758256982273151	0.775227941153321	NA	NA	NA	NA
24208	-0.132587991104183	0.344039109790116	28	Ar	X	androgen receptor
24209	0.263063606418005	0.00730301045695695	3789	Ascl2	1	achaete-scute family bHLH transcription factor 2
24210	-0.0228709337369626	0.878531376217097	1263	Asgr1	10	asialoglycoprotein receptor 1
24211	-0.0119131853495009	0.881480427037088	564	Atp1a1	2	ATPase, Na+/K+ transporting, alpha 1 polypeptide
24212	0.0639688474931468	0.212175285929626	47947	Atp1a2	13	ATPase, Na+/K+ transporting, alpha 2 polypeptide
24213	-0.101901709245306	0.264702565942082	113729	Atp1a3	1	ATPase, Na+/K+ transporting, alpha 3 polypeptide
24214	0.000145149216127294	0.997551892224485	36075	Atp1b2	10	ATPase, Na+/K+ transporting, beta 2 polypeptide
24215	-0.0249869774416887	0.740337130361083	56150	Atp2b2	4	ATPase, Ca++ transporting, plasma membrane 2
24216	0.193654699574834	0.102571470942155	68081	Atp4a	1	ATPase, H+/K+ exchanging, alpha polypeptide
24217	0.0465499698411707	0.500308266522307	20182	Atp4b	16	ATPase, H+/K+ exchanging, beta polypeptide
24218	0.126008307158732	0.068925213781906	20063	Atp7b	16	ATPase, Cu++ transporting, beta polypeptide
24221	-0.377052420445573	0.00615216667335794	417	Avp	3	arginine vasopressin
24223	-0.0483830544502766	0.406559187747226	2987	B2m	3	beta-2 microglobulin
24224	-0.0804139781698705	0.353001731241973	527	Bcl2	13	B-cell CLL/lymphoma 2
24225	-0.00406719992914084	0.97108452000351	7245	Bdnf	3	brain-derived neurotrophic factor
24230	0.288184191784239	0.00175462777904584	574	Tspo	7	translocator protein
24231	0.0427964931801643	0.645970729212196	45	C2	20	complement component 2
24232	0.450606587369121	0.00156490165342066	68031	C3	9	complement component 3
24235	-0.131869318104702	0.196284266375898	NA	NA	NA	NA
24236	-0.236149893586771	0.0430581364231734	NA	NA	NA	NA
24237	-0.0496133432141832	0.849874626584967	47	C6	2	complement component 6
24239	-0.0134746678205078	0.894699374499846	55484	Cacna1c	4	calcium channel, voltage-dependent, L type, alpha 1C subunit
24240	-0.147790041205075	0.156748469861158	1412	Cad	6	carbamoyl-phosphate synthetase 2, aspartate transcarbamylase, and dihydroorotase
24241	0.0747294040535822	0.151778081458536	105263	Calca	1	calcitonin-related polypeptide alpha
24242	0.0518501380528047	0.341488791761903	116117	Calm1	6	calmodulin 1
24244	0.00962781275750046	0.91516506050788	NA	NA	NA	NA
24245	-0.340679451248775	0.00422908894436005	128755	Camk2b	14	calcium/calmodulin-dependent protein kinase II beta
24246	-0.218551826034787	0.0195843667630825	55561	Camk2d	2	calcium/calmodulin-dependent protein kinase II delta
24247	-0.0204515252609312	0.878978896295236	332	Casr	11	calcium-sensing receptor
24248	-0.0349684944938744	0.740348680403509	55514	Cat	3	catalase
24249	0.546611542426445	0.00345008668977285	36150	S100g	X	S100 calcium binding protein G
24250	-0.163182694771953	0.0247453523165175	37258	Cbs	20	cystathionine beta synthase
24251	0.232413762266754	0.0622881540963902	20152	Cd53	2	Cd53 molecule
24252	0.131023208005793	0.0329658858500836	3211	Cebpa	1	CCAAT/enhancer binding protein (C/EBP), alpha
24253	0.0204609073602811	0.805514507154486	3807	Cebpb	3	CCAAT/enhancer binding protein (C/EBP), beta
24254	0.207135224195697	0.0588208431986545	37529	Cel	3	carboxyl ester lipase
24255	-0.0151402667510752	0.883801054407173	55465	Cftr	4	cystic fibrosis transmembrane conductance regulator
24256	-0.0280484418485063	0.827953574396249	NA	NA	NA	NA
24257	-0.177147071508734	0.0500460310056601	NA	NA	NA	NA
24258	-0.0205401679467982	0.756450091805181	NA	NA	NA	NA
24259	0.0651360946043518	0.270635690669278	1375	Chgb	3	chromogranin B (secretogranin 1)
24260	-0.146826324209776	0.0807635007521428	20191	Chrm3	17	cholinergic receptor, muscarinic 3
24261	-0.0606597145472438	0.413316214681958	594	Chrnb1	10	cholinergic receptor, nicotinic, beta 1 (muscle)
24264	-0.0260107428625211	0.724002918209373	37530	Ckb	6	creatine kinase, brain
24265	0.0752201316782246	0.309932228346874	20432	Ckm	1	creatine kinase, muscle
24267	2.37504883741453	4.75827839491715e-07	30982	Comt	11	catechol-O-methyltransferase
24268	0.338365739777338	0.0430987241279119	75	Cp	2	ceruloplasmin (ferroxidase)
24269	0.0136138752191677	0.897760212592721	55609	Cpa1	4	carboxypeptidase A1 (pancreatic)
24271	0.0140204213964026	0.885964013911401	68127	Cpb1	2	carboxypeptidase B1 (tissue)
24273	0.0376998288365957	0.744791617509716	NA	NA	NA	NA
24277	0.022269468132456	0.83088608301759	36281	Crygc	9	crystallin, gamma C
24278	0.121641130497882	0.242673486862708	36213	Crygd	9	crystallin, gamma D
24283	-0.0499990446387382	0.672859424602531	7476	Prl3b1	17	Prolactin family 3, subfamily b, member 1
24284	-0.12897457104868	0.203198359946958	49148	Csn1s1	14	casein alpha s1
24291	0.0584065750094229	0.693821655420799	88564	Ctrb1	19	chymotrypsinogen B1
24296	-0.206203055575187	0.708153918112248	68062	Cyp1a1	8	cytochrome P450, family 1, subfamily a, polypeptide 1
24297	0.0938252702067208	0.402891001404541	68082	Cyp1a2	8	cytochrome P450, family 1, subfamily a, polypeptide 2
24298	0.12197673233536	0.238341577972036	68063	Cyp21a1	20	cytochrome P450, family 21, subfamily a, polypeptide 1
24299	0.0158695663142598	0.919291792325247	85917	Cyp2a3	1	cytochrome P450, family 2, subfamily a, polypeptide 3
24303	-0.0950525920536638	0.197055772799626	86099	Cyp2d3	7	cytochrome P450, family 2, subfamily d, polypeptide 3
24307	-0.394464304797607	0.0193959202445917	128045	Cyp4b1	5	cytochrome P450, family 4, subfamily b, polypeptide 1
24309	0.00781881225162806	0.917558935609288	1035	Dbp	1	D site of albumin promoter (albumin D-box) binding protein
24311	0.604438654974851	0.104058891626478	618	Ddc	14	dopa decarboxylase (aromatic L-amino acid decarboxylase)
24312	-0.18588698511236	0.322019464398401	56470	Dhfr	2	dihydrofolate reductase
24314	-0.0574083781832488	0.353443887403967	695	Nqo1	19	NAD(P)H dehydrogenase, quinone 1
24315	-0.00324757472215431	0.971919321376177	49230	Prl8a2	17	prolactin family 8, subfamily a, member 2
24316	-0.108000764153619	0.739415998574609	30992	Drd1	17	dopamine receptor D1
24318	0.334899867178812	0.106401898926162	22561	Drd2	8	dopamine receptor D2
24323	0.215558607883393	0.106931196526777	1476	Edn1	17	endothelin 1
24326	-0.00754384399615926	0.909161467134141	1478	Ednra	19	endothelin receptor type A
24331	0.0221573678352112	0.904060396831302	20454	Cela1	7	chymotrypsin-like elastase family, member 1
24332	0.00101909673039113	0.992683797353943	40598	Cela2a	5	chymotrypsin-like elastase family, member 2A
24335	0.0986343633763314	0.145283844585379	624	Epo	12	erythropoietin
24336	-0.0473646665410055	0.546451176778467	95	Epor	8	erythropoietin receptor
24338	-0.0586640269601713	0.496846635974174	20936	Ephb1	8	Eph receptor B1
24346	0.0174313167167313	0.901405679003412	NA	NA	NA	NA
24356	0.364635206075432	0.00149147487425357	3837	Ets1	8	v-ets avian erythroblastosis virus E26 oncogene homolog 1
24360	-0.058864376935829	0.750933074467298	1106	Fabp1	4	fatty acid binding protein 1, liver
24361	-0.0157487809725705	0.90754090213857	109	Fancc	17	Fanconi anemia, complementation group C
24362	-0.133641901005021	0.148315992042781	55467	Fbp1	17	fructose-1,6-bisphosphatase 1
24366	-0.0871275273122958	0.62369606795952	3772	Fgb	2	fibrinogen beta chain
24367	0.169874991725598	0.0542401549880943	429	Fgg	2	fibrinogen gamma chain
24368	0.124436168844898	0.0506605442691958	115	Fh	13	fumarate hydratase
24370	-0.277183051135218	0.0743038997694164	3843	Foxg1	6	forkhead box G1
24373	0.0956106561465457	0.438121951640092	7324	Fst	2	follistatin
24375	0.186614396297053	0.012069980612309	20078	Fuca1	5	fucosidase, alpha-L- 1, tissue
24377	-0.0158731303340236	0.836875126326034	37906	G6pd	1	glucose-6-phosphate dehydrogenase
24379	-0.0305991288741012	0.773209241091819	635	Gad1	3	glutamate decarboxylase 1
24380	0.436207927609312	0.00932738184052979	20223	Gad2	17	glutamate decarboxylase 2
24382	0.0678746715009675	0.658152162517319	25627	Ganc	3	glucosidase, alpha; neutral C
24384	-0.0207606778287106	0.87647369840512	486	Gc	14	group specific component
24385	0.0628128193759627	0.33107727568114	55440	Gck	14	glucokinase
24387	0.0389577536393553	0.75699194196968	1554	Gfap	10	glial fibrillary acidic protein
24388	0.104756618772422	0.0855462209579286	3854	Gfi1	14	growth factor independent 1 transcription repressor
24390	-0.0704062003622301	0.322408557836055	20378	B4galt1	5	UDP-Gal:betaGlcNAc beta 1,4- galactosyltransferase, polypeptide 1
24391	-0.0599113232697519	0.725487611450054	47932	Gh1	10	growth hormone 1
24392	0.168800376979654	0.0433332245266699	136	Gja1	20	gap junction protein, alpha 1
24398	-0.0879390000697864	0.193617653004896	22726	Gls	9	glutaminase
24399	0.0553177185131766	0.355751098926745	55885	Glud1	16	glutamate dehydrogenase 1
24401	-0.0554115205953494	0.382185950770189	1571	Got1	1	glutamic-oxaloacetic transaminase 1, soluble
24404	0.123226451606271	0.07316800381747	20155	Gpx1	8	glutathione peroxidase 1
24406	-0.0447949725247163	0.703487472258724	81829	Grik4	8	glutamate receptor, ionotropic, kainate 4
24407	-0.128958512466221	0.113707455646663	1578	Grik5	1	glutamate receptor, ionotropic, kainate 5
24408	-0.0530286540577514	0.498194097983777	7187	Grin1	3	glutamate receptor, ionotropic, N-methyl D-aspartate 1
24409	-0.118788703861722	0.535649077148785	645	Grin2a	10	glutamate receptor, ionotropic, N-methyl D-aspartate 2A
24410	-0.181073350504854	0.0373747239734279	646	Grin2b	4	glutamate receptor, ionotropic, N-methyl D-aspartate 2B
24411	0.0147172168699718	0.890248455358414	647	Grin2c	10	glutamate receptor, ionotropic, N-methyl D-aspartate 2C
24412	0.032596285242219	0.794779690842919	648	Grin2d	1	glutamate receptor, ionotropic, N-methyl D-aspartate 2D
24413	0.0210396210307167	0.743590588581388	30960	Nr3c1	18	nuclear receptor subfamily 3, group C, member 1
24414	-0.0220521814649004	0.674200863345169	649	Grm1	1	glutamate receptor, metabotropic 1
24415	-1.91457339593786	1.91890109719239e-07	20229	Grm2	8	glutamate receptor, metabotropic 2
24416	0.167248111509984	0.111213733335387	651	Grm3	4	glutamate receptor, metabotropic 3
24417	-0.130933214886189	0.468879439219686	20230	Grm4	20	glutamate receptor, metabotropic 4
24418	-0.380603081156798	0.03351959043275	37354	Grm5	1	glutamate receptor, metabotropic 5
24419	0.492778355497113	0.00230467905331465	20232	Grm6	10	glutamate receptor, metabotropic 6
24421	0.162481365260524	0.132630339203716	NA	NA	NA	NA
24423	-0.0189027249167459	0.771304131964731	115474	Gstm1	2	glutathione S-transferase mu 1
24424	0.132568934308035	0.461534092983446	121492	Gstm2	2	glutathione S-transferase mu 2
24426	-0.00846068543977907	0.917558935609288	660	Gstp1	1	glutathione S-transferase pi 1
24434	0.0703363057751236	0.401509813145413	37271	Gusb	12	glucuronidase, beta
24437	0.205285319362249	0.00730301045695695	129527	H1f0	7	H1 histone family, member 0
24438	0.176902742041791	0.0505944105301175	3889	Hist1h1t	17	histone cluster 1, H1t
24439	-0.0184128408787476	0.773944591751912	3890	Hagh	10	hydroxyacyl glutathione hydrolase
24440	-0.0345236784449732	0.964558316309807	68066	Hbb	1	hemoglobin, beta
24443	-0.332482002917905	0.0053169450411719	20490	Hdc	3	histidine decarboxylase
24446	-0.14461264543324	0.233875548985371	503	Hgf	4	hepatocyte growth factor
24448	-0.030464583496852	0.827625949827428	668	Hrh1	4	histamine receptor H 1
24450	-0.514109611411277	0.000521795220968193	38066	Hmgcs2	2	3-hydroxy-3-methylglutaryl-CoA synthase 2 (mitochondrial)
24451	-0.0474044864059824	0.514620755490156	31075	Hmox1	19	heme oxygenase (decycling) 1
24452	0.0278966338233682	0.710036991158164	4901	Hoxa2	4	homeo box A2
24459	-0.0812030731645361	0.272682148177357	8408	Hoxc4	7	homeo box C4
24460	-0.0149659207947006	0.853903110550924	NA	NA	NA	NA
24464	0.00279146243236816	0.983211439768674	121756	Hp	19	haptoglobin
24471	-0.216809201651936	0.0343184862558992	1180	Hspb1	12	heat shock protein 1
24472	-0.101903080275986	0.199915124661378	74294	Hspa1a	20	heat shock 70kD protein 1A
24473	0.187618231572728	0.00944854953053216	20148	Htr1a	2	5-hydroxytryptamine (serotonin) receptor 1A, G protein-coupled
24476	0.137254278319979	0.224523442644947	36024	Iapp	4	islet amyloid polypeptide
24477	0.0934403518458486	0.366439173352996	3644	Ibsp	14	integrin-binding sialoprotein
24481	-0.099593570699823	0.205689587260751	1640	Ifnb1	5	interferon beta 1, fibroblast
24482	0.230844627921488	0.048938411356588	515	Igf1	7	insulin-like growth factor 1
24483	0.8353281316219	0.000111445666084442	510	Igf2	1	insulin-like growth factor 2
24484	-0.160637373280534	0.20296681712696	500	Igfbp3	14	insulin-like growth factor binding protein 3
24493	-0.0654608179995595	0.483109633865889	480	Il1a	3	interleukin 1 alpha
24494	0.115133111516573	0.372865841381292	481	Il1b	3	interleukin 1 beta
24495	0.0651264738699551	0.411335705240116	49243	Il3	10	interleukin 3
24497	-0.107058864887065	0.187997656011934	679	Il5	10	interleukin 5
24498	-0.180760360879694	0.0330714986790112	502	Il6	4	interleukin 6
24499	0.224838761417844	0.0688458686242273	474	Il6r	2	interleukin 6 receptor
24500	0.086713221912424	0.358649739902442	37591	Il9r	10	interleukin 9 receptor
24503	0.050543010639851	0.323832210298101	10433	Ina	1	internexin neuronal intermediate filament protein, alpha
24504	-0.0735507595869951	0.236930654891986	1652	Inha	9	inhibin alpha
24505	-0.044438334888703	0.65923355282231	7383	Ins1	1	insulin 1
24506	-0.0245786972257598	0.808750730648852	173	Ins2	1	insulin 2
24508	0.224823333350567	0.0274741120091207	1658	Irf1	10	interferon regulatory factor 1
24511	0.0928149592790213	0.294889634001662	22999	Itgb1	19	integrin, beta 1
24513	-0.00105471679622582	0.990862600857964	1676	Ivd	3	isovaleryl-CoA dehydrogenase
24514	-0.0272222606534793	0.756712324893757	21033	Jak2	1	Janus kinase 2
24516	-0.21367276003984	0.028248324845069	1679	Jun	5	jun proto-oncogene
24517	0.0082446156499989	0.945863934469836	7390	Junb	19	jun B proto-oncogene
24518	-1.29635616629568	4.26654478515912e-05	3910	Jund	16	jun D proto-oncogene
24520	-0.288401031834013	0.0332336977755964	183	Kcna1	4	potassium voltage-gated channel, shaker-related subfamily, member 1
24522	0.382491016862771	0.00105662125195992	55921	Zfp354a	10	zinc finger protein 354A
24523	0.0542432504755892	0.701703744121764	NA	NA	NA	NA
24530	-0.0747646784198199	0.682036821719917	68042	Lcat	19	lecithin cholesterol acyltransferase
24534	0.0705453080710541	0.153473344902551	55647	Ldhb	4	lactate dehydrogenase B
24536	0.0551689289681709	0.358656946106001	1731	Lepr	5	leptin receptor
24538	0.119974649394695	0.207930552622169	199	Lipc	8	lipase, hepatic
24546	-0.0318103465320601	0.805926129662794	38077	Slco2a1	8	solute carrier organic anion transporter family, member 2a1
24547	0.0625619288739738	0.30201400761878	NA	NA	NA	NA
24548	-0.0244739816552659	0.809829813042211	55449	Mbl1	16	mannose-binding lectin (protein A) 1
24551	0.00632606506914968	0.921772285316207	4324	Mdh1	14	malate dehydrogenase 1, NAD (soluble)
24552	0.388744298696979	0.00136861983595734	20540	Me1	8	malic enzyme 1, NADP(+)-dependent, cytosolic
24553	0.17873374367532	0.0939369998010287	206	Met	4	met proto-oncogene
24558	0.072736331953422	0.612069087279657	111009	Mog	20	myelin oligodendrocyte glycoprotein
24560	0.0603078931780789	0.306169385689667	4344	Cd200	11	Cd200 molecule
24561	-0.0137000905661875	0.855473762942301	1824	Mpg	10	N-methylpurine-DNA glycosylase
24564	0.225916921665235	0.767582635965497	445	Mpz	13	myelin protein zero
24566	0.0676951775615153	0.507815401518485	7360	Mst1	8	Macrophage stimulating 1 (hepatocyte growth factor-like)
245708	0.133522773210561	0.102571470942155	44544	Gucy2g	1	guanylate cyclase 2G
245709	-0.177979273971692	0.0489144553760903	44545	Exoc8	19	exocyst complex component 8
24571	0.15463782470924	0.0612156466769356	8416	Muc1	2	mucin 1, cell surface associated
24572	-0.00982848681366111	0.88659401963118	NA	NA	NA	NA
24575	0.00392177810598682	0.979332194669763	NA	NA	NA	NA
24577	-0.0380243283777606	0.683977900896373	31092	Myc	7	myelocytomatosis oncogene
24581	0.0746864540800392	0.434059210839613	7854	Mycs	X	myc-like oncogene, s-myc protein
24582	-0.139820607066245	0.366332419926212	NA	NA	NA	NA
24583	0.050902879746082	0.387198153634459	20553	Myh3	10	myosin, heavy chain 3, skeletal muscle, embryonic
24584	0.333258065404506	0.041561164058711	22728	Mylpf	1	myosin light chain, phosphorylatable, fast skeletal muscle
24585	0.18291094563026	0.0553965109875249	20099	Myl3	8	myosin, light chain 3, alkali; ventricular, skeletal, slow
24586	-0.144144444179293	0.23816780219135	40754	Ncam1	8	neural cell adhesion molecule 1
24587	0.0417980243502747	0.763215416672049	40755	Nefh	14	neurofilament, heavy polypeptide
24588	0.183696017079498	0.181341156916764	38041	Nefm	15	neurofilament, medium polypeptide
24590	-0.169087779847741	0.0694014121999086	5275	Mme	2	membrane metallo-endopeptidase
245903	-0.00938295127793509	0.916962397752765	26431	Magi3	2	membrane associated guanylate kinase, WW and PDZ domain containing 3
24591	-0.0510131766917397	0.4703701046293	375	Neu1	20	neuraminidase 1
245916	0.0437534911261803	0.554300715787861	15634	Cst11	3	cystatin 11
245917	0.610949935560843	0.00575667711678469	12266	Sycn	1	syncollin
245918	-0.0265839720271437	0.720617384676497	4790	Cgref1	6	cell growth regulator with EF hand domain 1
245919	0.201595446302217	0.088629226023823	9439	Impg2	11	interphotoreceptor matrix proteoglycan 2
24592	-0.0104957009316919	0.948205689509954	226	Nf1	10	neurofibromin 1
245920	0.0588542086713675	0.579371857814012	1203	Cxcl10	14	chemokine (C-X-C motif) ligand 10
245921	-0.215470811012487	0.0479287669660604	26724	Acvr1c	3	activin A receptor, type IC
245922	0.0490120086444872	0.541814920063303	40924	Nupl1	15	nucleoporin like 1
245924	-0.000454416547690073	0.996701680730792	16227	Scaf4	11	SR-related CTD-associated factor 4
245925	-0.0120379579471646	0.859183769699655	16377	Phrf1	1	PHD and ring finger domains 1
245926	-0.0382976458559892	0.536290815632825	8928	Scaf8	1	SR-related CTD-associated factor 8
24594	0.280026981912201	0.145781610542919	NA	NA	NA	NA
245953	0.139539203718433	0.155573035053035	10447	Tmem37	13	transmembrane protein 37
245955	0.165289835114837	0.149703010022421	4067	Lgals3bp	10	lectin, galactoside-binding, soluble, 3 binding protein
245956	0.110655416672673	0.0774334288475955	10176	Scn3b	8	sodium channel, voltage-gated, type III, beta
245957	-0.0176872443661029	0.833432909395695	5430	Ddx46	17	DEAD (Asp-Glu-Ala-Asp) box polypeptide 46
245958	0.0702749012488475	0.162119204893547	NA	NA	NA	NA
245959	0.00448773112790057	0.943497172226427	37649	Slc25a3	7	solute carrier family 25 (mitochondrial carrier, phosphate carrier), member 3
24596	-0.0529145934028534	0.833495458404781	1877	Ngfr	10	nerve growth factor receptor
245961	-0.000191812202181119	0.997918577951002	8372	Dmgdh	2	dimethylglycine dehydrogenase
245962	0.0804162335002392	0.532699705872764	1347	Cd48	13	Cd48 molecule
245963	-0.0623001527816491	0.311398452086878	NA	NA	NA	NA
245965	-0.0139114549084489	0.872313664642316	37514	Atp5d	7	ATP synthase, H+ transporting, mitochondrial F1 complex, delta subunit
245966	0.0234501635638322	0.779917848641934	16378	Tmem150a	4	transmembrane protein 150A
245975	0.197593606634415	0.00716830864273128	41173	Setd4	11	SET domain containing 4
245976	0.0400846719658432	0.567904821072708	5738	Xab2	12	XPA binding protein 2
245977	0.234297553698672	0.0135686196660412	9065	Gpr116	9	G protein-coupled receptor 116
245978	-0.279709571616694	0.062232609982706	9663	Cklf	19	chemokine-like factor
245979	0.00803331968607068	0.959408419715054	48101	Lmo1	1	LIM domain only 1
24598	0.148707864072337	0.289423032900352	37327	Nos1	12	nitric oxide synthase 1, neuronal
245980	0.0296758858573192	0.663616697569069	7706	Nr2f6	16	nuclear receptor subfamily 2, group F, member 6
245982	-0.266510984306828	0.0160551150854505	104099	Coro6	10	coronin 6
245983	0.103620738582871	0.0996647062122877	88705	Il11ra1	5	interleukin 11 receptor, alpha chain 1
245985	-0.0616767277964652	0.330800533907268	NA	NA	NA	NA
245986	-0.0147915093726176	0.913586629587854	7740	Gng8	1	guanine nucleotide binding protein (G protein), gamma 8
24600	-0.496233439971956	0.00672190968921191	504	Nos3	4	nitric oxide synthase 3, endothelial cell
24602	0.560669431160487	0.000226015638298517	4498	Nppa	5	natriuretic peptide A
24603	-0.401874760109459	0.00540453848095512	37367	Npr1	2	natriuretic peptide receptor A/guanylate cyclase A (atrionatriuretic peptide receptor A)
246042	-0.0982129121632944	0.0883626169120658	49862	Nifk	13	nucleolar protein interacting with the FHA domain of MKI67
246043	0.0188383420714615	0.880664229061906	16395	Klrh1	4	killer cell lectin-like receptor subfamily H, member 1
246046	0.0889397241703733	0.137907276932487	10156	Lmbrd1	9	LMBR1 domain containing 1
246060	0.0195891948232116	0.914496494379677	58	Cdkn1c	1	cyclin-dependent kinase inhibitor 1C
246073	0.026375858858632	0.767056948290554	18838	Foxi2	1	forkhead box I2
246074	0.309708034005755	0.00109309747346077	74538	Scd1	1	stearoyl-Coenzyme A desaturase 1
246075	0.00946606871580169	0.950345477585158	3134	Prlhr	1	prolactin releasing hormone receptor
246097	-0.0256407351898247	0.771655279390077	27	Fas	1	Fas cell surface death receptor
24610	0.108368323594917	0.450258333860953	7456	Odf1	7	outer dense fiber of sperm tails 1
246115	0.0154011531480371	0.907108918504809	2752	Ppap2c	7	phosphatidic acid phosphatase type 2c
246116	-0.0261121837935825	0.865306690915375	2120	Ptpn4	13	protein tyrosine phosphatase, non-receptor type 4
246117	0.0418531684886005	0.481162676166902	44552	Mcfd2	6	multiple coagulation factor deficiency 2
246118	-0.0118590998564265	0.878978896295236	68503	Tubb3	19	tubulin, beta 3 class III
24612	0.127953261190366	0.224322895382597	36195	Omp	1	olfactory marker protein
246120	-0.118649574767518	0.077854427836483	41528	Plbd2	12	phospholipase B domain containing 2
24613	-0.0305601194158402	0.754994472479003	20252	Oprd1	5	opioid receptor, delta 1
246136	-0.105594355906046	0.133390804102195	4887	Man2c1	8	mannosidase, alpha, class 2C, member 1
246138	-0.0438768596583934	0.691867895961906	NA	NA	NA	NA
24614	-0.0620923139174883	0.48096946475301	NA	NA	NA	NA
246142	0.188485017708705	0.0123592788071804	14130	Bmf	3	Bcl2 modifying factor
246143	0.0550522441429724	0.477633005782917	12091	Nradd	8	neurotrophin receptor associated death domain
246144	0.108891421866485	0.439574136040757	48088	Il3ra	12	interleukin 3 receptor, alpha
246146	-0.0182394507813264	0.807075799394997	40827	Hspbp1	1	HSPA binding protein, cytoplasmic cochaperone 1
246147	0.0544703706552667	0.467092237563926	122226	Ctsq	17	cathepsin Q
24615	0.250325153670826	0.0736259932569582	7924	S100a4	2	S100 calcium-binding protein A4
246150	-0.0864521316375377	0.399910480588758	17517	Akap9	4	A kinase (PRKA) anchor protein 9
246152	-0.0791091428930759	0.203198359946958	56839	Wdr44	X	WD repeat domain 44
246153	-0.0044394535737915	0.981154339060052	71199	Kcnc2	7	potassium voltage gated channel, Shaw-related subfamily, member 2
24616	0.16280323419159	0.135615834220907	234	Pah	7	phenylalanine hydroxylase
24617	-0.0141204326313078	0.904215272080893	68070	Serpine1	12	serpin peptidase inhibitor, clade E (nexin, plasminogen activator inhibitor type 1), member 1
246172	-0.233804743616534	0.207172632082646	44892	Nexn	2	nexilin (F actin binding protein)
246174	-0.0492868345084849	0.715862329959846	26727	Fgd4	11	FYVE, RhoGEF and PH domain containing 4
24618	0.127594424729836	0.347153136848284	130506	Reg3b	4	regenerating islet-derived 3 beta
246185	0.0144608402600941	0.868549602073504	NA	NA	NA	NA
246186	0.137074449028757	0.119985325539502	37927	Fgl1	16	fibrinogen-like 1
246187	0.0435409952886516	0.583722966182363	41853	Slc7a6os	19	solute carrier family 7, member 6 opposite strand
24620	0.0181917690047708	0.910892140979672	128513	Reg3g	4	regenerating islet-derived 3 gamma
246211	0.0588502287093746	0.483088445723587	41617	Hsd3b7	1	hydroxy-delta-5-steroid dehydrogenase, 3 beta- and steroid delta-isomerase 7
246212	-0.1029014502845	0.205689587260751	9189	Sipa1l1	6	signal-induced proliferation-associated 1 like 1
246215	-0.0255015978646895	0.728897303979194	9905	Tpcn1	12	two pore segment channel 1
246216	-0.0402308887431762	0.518234981755722	6421	Prpf19	1	pre-mRNA processing factor 19
246217	-0.400872946632589	0.0015211977553175	75120	Ngef	9	neuronal guanine nucleotide exchange factor
246219	0.0430154135005321	0.600779360651533	16412	Tas2r126	4	taste receptor, type 2, member 126
246232	0.116685278234876	0.0940450728750627	41609	Uxs1	9	UDP-glucuronate decarboxylase 1
246233	-0.127503292527248	0.0593744659381231	8549	Macrod1	1	MACRO domain containing 1
246234	0.157234683546915	0.0670385588401678	15444	Slc34a3	3	solute carrier family 34 (type II sodium/phosphate contransporter), member 3
246235	0.0958084682726001	0.287818717072362	72100	Slc36a2	10	solute carrier family 36 (proton/amino acid symporter), member 2
246237	0.0429511298192082	0.728897303979194	10377	Plekha5	4	pleckstrin homology domain containing, family A member 5
246238	-0.289646072535585	0.416430526660504	7895	Bpifa1	3	BPI fold containing family A, member 1
246239	0.180706968571441	0.276979348539825	69222	Slc15a3	1	solute carrier family 15 (oligopeptide transporter), member 3
24624	0.135011230886615	0.0239956380031312	447	Pccb	8	propionyl CoA carboxylase, beta polypeptide
246240	0.020490563948572	0.727706424461098	31410	Ripk3	15	receptor-interacting serine-threonine kinase 3
246244	0.0656682783466245	0.206187172019784	4395	Tax1bp1	4	Tax1 (human T-cell leukemia virus type I) binding protein 1
246245	0.129027532549998	0.339300775863459	86882	Fmo2	13	flavin containing monooxygenase 2
246246	-0.136311994769464	0.120443357098735	62431	Pnpla7	3	patatin-like phospholipase domain containing 7
246247	0.0599709506645132	0.573145359206202	68219	Fmo4	13	flavin containing monooxygenase 4
246249	0.0548650082487168	0.33387673959268	20403	Arhgap4	1	Rho GTPase activating protein 4
246253	0.0660967275636013	0.560349492683097	3525	Adipoq	11	adiponectin, C1Q and collagen domain containing
246254	-0.112162681123067	0.068925213781906	16987	Gpsm1	3	G-protein signaling modulator 1
246255	0.00779976138394822	0.904360692973787	81915	Ppp2r2d	1	protein phosphatase 2, regulatory subunit B, delta
246258	-0.0388914920893626	0.658224676173632	44908	Slc45a1	5	solute carrier family 45, member 1
24626	-0.0680916342030322	0.373482142839035	1953	Pde4b	5	phosphodiesterase 4B, cAMP specific
246262	0.104671746210232	0.19614892920169	23664	Sema3d	4	sema domain, immunoglobulin domain (Ig), short basic domain, secreted, (semaphorin) 3D
246263	-0.0667189130920889	0.599606454018958	70404	Acsm2a	1	acyl-CoA synthetase medium-chain family member 2A
246264	0.14476154743017	0.0960972537801632	32798	Zfp382	1	zinc finger protein 382
246266	0.00456760808438883	0.976479111431612	113390	Aspg	6	asparaginase homolog (S. cerevisiae)
24627	0.00731481880567575	0.90778742406805	129755	Pde4d	2	phosphodiesterase 4D, cAMP-specific
246271	-0.0501801798284527	0.682156091414268	9706	Fev	9	FEV (ETS oncogene family)
246272	-0.140866091052477	0.0478721032717179	69460	Cant1	10	calcium activated nucleotidase 1
246273	-0.0442984087342566	0.547972119203666	10902	Trib3	3	tribbles pseudokinase 3
246279	0.554533701352547	6.71809661583863e-06	8306	Zfp180	1	zinc finger protein 180
246280	-0.0403253088507665	0.521303455894839	26432	Slc15a4	12	solute carrier family 15 (oligopeptide transporter), member 4
246281	-0.255869107850775	0.0586203938732551	NA	NA	NA	NA
246282	0.104370053888365	0.218961738660283	43144	Zfp91	1	zinc finger protein 91
246284	-0.15316601986985	0.268866216048734	416	Atrx	X	alpha thalassemia/mental retardation syndrome X-linked
24629	0.0791661368463776	0.260806599524694	1960	Pdgfrb	18	platelet derived growth factor receptor, beta polypeptide
246294	-0.0701572035589475	0.295878049690066	11085	Optn	17	optineurin
246295	0.0571101255404542	0.370970382758459	44919	Cep104	5	centrosomal protein 104
246296	0.0873724485867564	0.36861066680486	26080	Lrrc15	11	leucine rich repeat containing 15
246297	0.0321712340925648	0.842056870435172	17043	Myocd	10	myocardin
246298	1.12833533130308	4.13869770470614e-07	41195	Retsat	4	retinol saturase (all trans retinol 13,14 reductase)
246299	0.117920057784497	0.066338127697994	NA	NA	NA	NA
246301	0.655485320174741	0.190978759910336	NA	NA	NA	NA
246303	-0.0482783263452262	0.374160411320913	32275	Serbp1	4	Serpine1 mRNA binding protein 1
246304	0.0339807822039253	0.573145359206202	NA	NA	NA	NA
246305	0.182431783539997	0.0827408644317439	14385	Spag11b	16	sperm associated antigen 11B
246306	0.107073030066857	0.294661279667331	NA	NA	NA	NA
246307	0.148238869651529	0.0417016234241947	11825	Asrgl1	1	asparaginase like 1
24631	-0.051405914279739	0.324450132114075	NA	NA	NA	NA
246310	-0.0869832979209537	0.154224064296468	5517	Arfgap1	3	ADP-ribosylation factor GTPase activating protein 1
246311	-0.0457582573057369	0.579489974519291	36388	Pdp2	19	pyruvate dehyrogenase phosphatase catalytic subunit 2
246314	-0.0663292963791626	0.264436299884087	NA	NA	NA	NA
246323	0.424468250538068	0.00876951657346563	17041	Aard	7	alanine and arginine rich domain containing protein
246324	-0.0530674664967439	0.273876378081466	5001	Rab31	9	RAB31, member RAS oncogene family
246325	0.0497491542428659	0.67628316893859	14332	Kcnh8	9	potassium voltage-gated channel, subfamily H (eag-related), member 8
246326	0.0969081764020547	0.276979348539825	81667	Zdhhc2	16	zinc finger, DHHC-type containing 2
246327	-0.963456036857627	6.61865896603198e-07	NA	NA	NA	NA
246328	0.214498863972408	0.0967468296043961	NA	NA	NA	NA
246331	-0.115699832922256	0.345272156450194	2876	Nrp1	19	neuropilin 1
246332	-0.00586280449560483	0.968150759521207	7801	Uhmk1	13	U2AF homology motif (UHM) kinase 1
246334	-0.0239684135530034	0.834524523729498	31189	Tp63	11	tumor protein p63
246358	0.0157105006373879	0.82650118123635	48122	Ppbp	14	pro-platelet basic protein (chemokine (C-X-C motif) ligand 7)
24638	0.0527184554309201	0.683400735960775	105654	Pfkfb1	X	6-phosphofructo-2-kinase/fructose-2,6-biphosphatase 1
24640	0.0165354389258887	0.775299781296254	88554	Pfkfb2	13	6-phosphofructo-2-kinase/fructose-2,6-biphosphatase 2
24644	0.0275160247426989	0.610343047714717	21542	Pgk1	X	phosphoglycerate kinase 1
24645	0.0469855301462268	0.32371974160832	1979	Pgm1	5	phosphoglucomutase 1
24648	0.00777293265368684	0.966262432438003	20103	Serpina1	6	serpin peptidase inhibitor, clade A (alpha-1 antiproteinase, antitrypsin), member 1
24649	-0.232598745359082	0.113556730523381	11214	Pim1	20	pim-1 oncogene
24650	-0.0554598111563536	0.615346209587762	250	Pkd1	10	polycystic kidney disease 1 homolog (human)
24651	0.0443116346550285	0.701084620634899	37286	Pklr	2	pyruvate kinase, liver and RBC
24655	0.00942617372757582	0.915320745958782	21252	Plcd1	8	phospholipase C, delta 1
24656	-0.113645110249998	0.498251740867759	7900	Prl4a1	17	prolactin family 4, subfamily a, member 1
24657	-0.0713195102138022	0.302372512775132	49261	Prl6a1	17	prolactin family 6, subfamily a, member 1
24659	-0.0335569652391463	0.629069840323702	37653	Pmch	7	pro-melanin-concentrating hormone
24660	0.0043100089547039	0.973633898931239	7482	Pmp22	10	peripheral myelin protein 22
24661	-0.0391358595326832	0.703176452506925	NA	NA	NA	NA
24666	-0.0885852384465498	0.212604811185218	56428	Ppm1a	6	protein phosphatase, Mg2+/Mn2+ dependent, 1A
24667	-0.0106883642312994	0.850098483658095	2027	Ppm1b	6	protein phosphatase, Mg2+/Mn2+ dependent, 1B
24668	-0.000907069783622205	0.988641957340508	105262	Ppp1ca	1	protein phosphatase 1, catalytic subunit, alpha isozyme
24669	0.0533193103974536	0.451469529041875	100608	Ppp1cc	12	protein phosphatase 1, catalytic subunit, gamma isozyme
24673	-0.0125926434596515	0.8309285947614	37889	Ppp2cb	16	protein phosphatase 2, catalytic subunit, beta isozyme
24674	0.0449822021378985	0.498251740867759	55497	Ppp3ca	2	protein phosphatase 3, catalytic subunit, alpha isozyme
24675	-0.0639022403571268	0.355291027852851	56429	Ppp3cb	15	protein phosphatase 3, catalytic subunit, beta isozyme
246755	-0.126448085896971	0.094493046268806	2714	Bcas1	3	breast carcinoma amplified sequence 1
246756	0.367308472049832	0.0609801716374618	2807	Tradd	19	TNFRSF1A-associated via death domain
246759	0.09824489802679	0.513709421624989	1813	Cxcl9	14	chemokine (C-X-C motif) ligand 9
246760	-0.00969375637118475	0.929149917076222	1770	Mafk	12	v-maf avian musculoaponeurotic fibrosarcoma oncogene homolog K
246768	0.172112502930785	0.0453597626900671	12514	Cby1	7	chibby homolog 1 (Drosophila)
246769	0.0966160651816423	0.376662093643277	12046	Hint3	1	histidine triad nucleotide binding protein 3
24677	0.0716901331138624	0.436431707312683	2039	Ppy	10	pancreatic polypeptide
246770	0.0978386632013475	0.106401898926162	4158	Gtf2ird1	12	GTF2I repeat domain containing 1
246771	-0.0842994290046235	0.142382890057216	62165	Slc25a25	3	solute carrier family 25 (mitochondrial carrier, phosphate carrier), member 25
246772	0.20402706938974	0.081113023075237	69132	Vps4a	19	vacuolar protein sorting 4 homolog A (S. cerevisiae)
246774	0.0401789234135208	0.623395056304048	41257	Gimap5	4	GTPase, IMAP family member 5
246776	0.0067606524390893	0.959751790345346	6700	Filip1	8	filamin A interacting protein 1
24678	-0.0761048213286042	0.748839724597506	7474	Pkib	20	protein kinase (cAMP-dependent, catalytic) inhibitor beta
246781	0.00959846328295288	0.944358329968437	15411	Ptpn7	13	protein tyrosine phosphatase, non-receptor type 7
24679	0.0439931929885518	0.527897559550922	37666	Prkar2b	6	protein kinase, cAMP dependent regulatory, type II beta
24680	-0.115614269663092	0.179772040627775	55679	Prkca	10	protein kinase C, alpha
24681	-0.132470507690915	0.369997084445624	20602	Prkcg	1	protein kinase C, gamma
24683	0.0977814506008534	0.237696740934164	732	Prl	17	prolactin
24684	0.00522602741514611	0.95896859841681	733	Prlr	2	prolactin receptor
24686	-0.0334457413208504	0.480842523859736	7904	Prnp	3	prion protein
24688	-0.173594660228297	0.0657800004212896	4559	Prph	7	peripherin
24689	-0.0406569919488149	0.503957788342376	128301	Prps2	X	phosphoribosyl pyrophosphate synthetase 2
24691	0.00774255233791799	0.924438098167401	122141	Prss1	4	protease, serine, 1 (trypsin 1)
24693	-0.279329418886254	0.00797772060031711	743	Ptgs1	3	prostaglandin-endoperoxide synthase 1
24694	0.00110046022510346	0.990997914214069	266	Pth	1	parathyroid hormone
24695	-0.283083020546361	0.000765736259248983	2113	Pthlh	4	parathyroid hormone-like hormone
24699	-0.0948640522643105	0.176717448640146	2126	Ptprc	13	protein tyrosine phosphatase, receptor type, C
24701	-0.0386266801774475	0.620228631821702	2145	Pygm	1	phosphorylase, glycogen, muscle
24703	-0.0970025759657744	0.131578390100969	48145	Raf1	4	v-raf-leukemia viral oncogene 1
24705	0.0210012551944292	0.790938897516643	20262	Rara	10	retinoic acid receptor, alpha
24706	-0.0334115356538476	0.773944591751912	NA	NA	NA	NA
24708	0.0856197069024081	0.368999415923184	272	Rb1	15	retinoblastoma 1
24710	0.0259606422759155	0.826845462185185	3070	Rbp2	8	retinol binding protein 2, cellular
24711	0.0304878847208911	0.747593875433898	9261	Rbp3	16	retinol binding protein 3, interstitial
24714	0.14120319838454	0.0855449697385719	68282	Reg1a	4	regenerating islet-derived 1 alpha
24715	-0.0470931972795938	0.748970764002661	20151	Ren	13	renin
24716	0.321837579166299	0.126961545932677	7517	Ret	4	ret proto-oncogene
24717	0.0291056307912223	0.807075799394997	68068	Rho	4	rhodopsin
24718	-0.0661361497468338	0.464425065380902	3699	Reln	4	reelin
24747	-0.0286864553913908	0.705615223909106	133255	RT1-M3-1	20	RT1 class Ib, locus M3, gene 1
24750	-0.0294516185245772	0.752121150423686	79525	RT1-N3	20	RT1 class Ib, locus N3
24763	-0.110455442086641	0.38864813291177	74559	Acsm3	1	acyl-CoA synthetase medium-chain family member 3
24765	0.0446911918244783	0.565481513602917	2591	Scg2	9	secretogranin II
24766	-0.18958129182985	0.0338902875289997	75001	Scn2a1	3	sodium channel, voltage-gated, type II, alpha 1
24767	0.00365822983215924	0.982572600772248	20280	Scnn1b	1	sodium channel, non-voltage-gated 1, beta subunit
24768	-0.0140475522095409	0.909257772732241	128649	Scnn1g	1	sodium channel, non-voltage-gated 1, gamma subunit
24769	0.330305050725118	0.07812044184207	7928	Sct	1	secretin
24770	0.00983885968629217	0.895640391434893	2241	Ccl2	10	chemokine (C-C motif) ligand 2
24771	0.0376661515009253	0.563091239350557	31121	Sdc4	3	syndecan 4
24772	0.292246024185891	0.00239356391593085	507	Cxcl12	4	chemokine (C-X-C motif) ligand 12
24773	-0.00871086901567519	0.939184274957364	3946	Sftpa1	16	surfactant protein A1
24775	-0.174100895018563	0.106585737521924	813	Shbg	10	sex hormone binding globulin
24777	0.00185516594853485	0.981530330074906	31126	Slc10a1	6	solute carrier family 10 (sodium/bile acid cotransporter), member 1
24778	-0.0554395012030238	0.287865111954292	68520	Slc2a1	5	solute carrier family 2 (facilitated glucose transporter), member 1
24779	-0.00355136077917972	0.974579127537951	37290	Slc4a1	10	solute carrier family 4 (anion exchanger), member 1
24780	-0.147120200031835	0.310439237904708	128699	Slc4a2	4	solute carrier family 4 (anion exchanger), member 2
24781	0.0335458713152086	0.581429578421435	129474	Slc4a3	9	solute carrier family 4 (anion exchanger), member 3
24782	0.0589887680139753	0.378398021511895	20660	Slc9a1	5	solute carrier family 9, subfamily A (NHE1, cation proton antiporter 1), member 1
24783	-0.0170641064108885	0.913586629587854	20661	Slc9a2	9	solute carrier family 9, subfamily A (NHE2, cation proton antiporter 2), member 2
24784	0.830959844080903	0.00853409511079759	55804	Slc9a3	1	solute carrier family 9, subfamily A (NHE3, cation proton antiporter 3), member 3
24785	-0.0726775894124057	0.307815017379551	72232	Slc9a4	9	solute carrier family 9, subfamily A (NHE4, cation proton antiporter 4), member 4
24786	0.0443727925759951	0.41322959424125	392	Sod1	11	superoxide dismutase 1, soluble
24787	0.0391514478852244	0.662209143439755	530	Sod2	1	superoxide dismutase 2, mitochondrial
24788	-0.138452212603877	0.14323909229837	56080	Sord	3	sorbitol dehydrogenase
24790	-0.123417901939635	0.10502742604064	8276	Sp1	7	Sp1 transcription factor
24791	0.00817083737227264	0.94454448033475	31132	Sparc	10	secreted protein, acidic, cysteine-rich (osteonectin)
24792	0.124145188716178	0.136349380505307	37251	Agxt	9	alanine-glyoxylate aminotransferase
24794	0.0631454795018858	0.566440088271372	40659	Serpina3c	6	serine (or cysteine) proteinase inhibitor, clade A, member 3C
24795	0.164622884744503	0.102571470942155	111129	Serpina3n	6	serine (or cysteine) peptidase inhibitor, clade A, member 3N
24796	0.0118068071522419	0.869239890851278	36108	Spn	1	sialophorin
24797	-0.449366955295002	0.000221523591677407	819	Sst	11	somatostatin
24799	-0.0743161591090526	0.293272588317634	121568	Eef1a2	3	eukaryotic translation elongation factor 1 alpha 2
24800	-0.226214834636489	0.0570759684452654	NA	NA	NA	NA
24803	-0.101075422462927	0.399133114315901	7591	Vamp2	10	vesicle-associated membrane protein 2
24805	0.00826409769898095	0.951142280729176	22516	Syt2	13	synaptotagmin II
24806	-0.00864020733324722	0.917558935609288	2394	Tac1	4	tachykinin, precursor 1
24807	-0.0983316422364791	0.168302805817889	20288	Tacr1	4	tachykinin receptor 1
24808	0.48407080740788	0.0152698607757352	824	Tacr3	2	tachykinin receptor 3
24811	0.0662367174208098	0.458655915301991	495	Tap1	20	transporter 1, ATP-binding cassette, sub-family B (MDR/TAP)
24813	-0.0164692247586524	0.911530710644051	37293	Tat	19	tyrosine aminotransferase
24816	0.0541518370432996	0.623158063991078	825	Tbxa2r	7	thromboxane A2 receptor
24817	-0.0376881572346672	0.722560511361085	459	Hnf1a	12	HNF1 homeobox A
24822	0.133367376175324	0.0895009799082359	2419	Tmbim6	7	transmembrane BAX inhibitor motif containing 6
24825	-0.0960868883797801	0.213546480430105	68153	Tf	8	transferrin
24827	0.0198351078227184	0.833432909395695	2431	Tgfa	4	transforming growth factor alpha
24828	-0.0652234200624635	0.551011642593567	130459	Hist1h2aa	17	histone cluster 1, H2aa
24829	-0.123528078194942	0.246998220160768	69356	Hist1h2ba	17	histone cluster 1, H2ba
24832	0.144757495605676	0.153888616177407	4580	Thy1	8	Thy-1 cell surface antigen
24833	0.0358239103923168	0.595397740524807	68300	Spink3	18	serine peptidase inhibitor, Kazal type 3
24834	-0.0433222462920551	0.679176694540746	NA	NA	NA	NA
24835	-0.0298068810808854	0.763728330023721	496	Tnf	20	tumor necrosis factor
24837	0.653434296236739	0.00109309747346077	68050	Tnnt2	13	troponin T type 2 (cardiac)
24838	-0.0111511515211244	0.92966929083565	31405	Tnnt3	1	troponin T type 3 (skeletal, fast)
24839	-0.0949840112899771	0.288533592279121	2465	Tnp1	9	transition protein 1
24840	0.108979990543085	0.275164626834233	3958	Tnp2	10	transition protein 2
24841	-0.117412043617173	0.171250821012138	NA	NA	NA	NA
24842	-0.0028486806199659	0.964558316309807	460	Tp53	10	tumor protein p53
24851	0.115103238157364	0.061789544782113	128637	Tpm1	8	tropomyosin 1, alpha
24852	0.0496816339486905	0.519399567640793	74286	Tpm4	16	tropomyosin 4
24854	0.0457010988755489	0.398272924068704	1382	Clu	15	clusterin
24855	-0.0231719322934971	0.787216956050995	462	Tsc2	10	tuberous sclerosis 2
24856	0.438903131158694	0.588914096220327	317	Ttr	18	transthyretin
24862	-0.119467611137985	0.0842461605397883	NA	NA	NA	NA
24864	0.207831024932578	0.0576813188553149	55669	Pgc	9	progastricsin (pepsinogen C)
24867	-0.0227301640092996	0.791113179795449	NA	NA	NA	NA
24873	0.0593164871899372	0.506386092329089	37297	Vdr	7	vitamin D (1,25- dihydroxyvitamin D3) receptor
24874	0.0274909354250461	0.618987427670356	465	Vhl	4	von Hippel-Lindau tumor suppressor, E3 ubiquitin protein ligase
24875	-0.107396020272335	0.276338093884821	NA	NA	NA	NA
24877	0.0900768984588787	0.0939369998010287	2542	Vsnl1	6	visinin-like 1
24881	-0.0613460105550328	0.57899802940221	3963	Wnt1	7	wingless-type MMTV integration site family, member 1
24883	-0.0728381088309913	0.386821995190546	11536	Wt1	3	Wilms tumor 1
24886	0.0897392618907578	0.344834255236091	55549	Tbxas1	4	thromboxane A synthase 1, platelet
24887	-0.0450988372834935	0.706223254036319	7242	Bax	1	Bcl2-associated X protein
24888	0.147636189401947	0.0620569905560667	7639	Bcl2l1	3	Bcl2-like 1
24889	0.034445784959547	0.712364581617464	37337	Cckar	14	cholecystokinin A receptor
24890	0.0679053006146848	0.445346312811913	47906	Esr1	1	estrogen receptor 1
24891	-0.0912854402058922	0.359344568123984	113698	Abcb4	4	ATP-binding cassette, subfamily B (MDR/TAP), member 4
24894	-0.164918313248284	0.0604154660162705	69128	Cyp2a1	1	cytochrome P450, family 2, subfamily a, polypeptide 1
24895	-0.0318816037116068	0.739053767481518	NA	NA	NA	NA
24896	0.0174748473344319	0.755380398742403	NA	NA	NA	NA
24898	1.22239347958226	0.169290090106163	55547	Slc6a3	1	solute carrier family 6 (neurotransmitter transporter), member 3
24899	-0.0755197755099388	0.311398452086878	7417	Smcp	2	sperm mitochondria-associated cysteine-rich protein
24902	0.0439935313168345	0.638220138381994	37741	Sult2a6	1	sulfotransferase family 2A, dehydroepiandrosterone (DHEA)-preferring, member 6
24904	0.198465904799853	0.0975771846100462	20665	Slc22a1	1	solute carrier family 22 (organic cation transporter), member 1
24906	0.07415586090403	0.538026153557457	83331	LOC24906	10	RoBo-1
24907	0.101637244328413	0.168489389624091	NA	NA	NA	NA
24908	0.0104384160390474	0.921406076336963	32155	Dnajb9	6	DnaJ (Hsp40) homolog, subfamily B, member 9
24913	0.144061927464673	0.0319329956051348	5136	Pla2g16	1	phospholipase A2, group XVI
24915	-0.0568561053042185	0.57423043345907	NA	NA	NA	NA
24916	0.0949245004770241	0.150729383901117	5176	Rnf112	10	ring finger protein 112
24917	0.0161537542342938	0.88560818713613	1707	Kpnb1	10	karyopherin (importin) beta 1
24918	-0.0224585150022421	0.82679039346863	20680	Stat5a	10	signal transducer and activator of transcription 5A
24919	0.0511596614017646	0.632383931840084	2556	Yy1	6	YY1 transcription factor
24922	-0.51605629068257	0.00441549182933304	633	Gabrb3	1	gamma-aminobutyric acid (GABA) A receptor, beta 3
24924	0.253169786992727	0.107120543495179	2117	Ptn	4	pleiotrophin
24925	0.00226444972789075	0.990997914214069	20171	Adrb1	1	adrenoceptor beta 1
24926	-0.0895477541302068	0.443437493332979	86971	Ceacam3	1	carcinoembryonic antigen-related cell adhesion molecule 3
24929	0.0702310972562294	0.525834743383631	105703	Ptger3	2	prostaglandin E receptor 3 (subtype EP3)
24930	0.00712119990138582	0.932957565650348	1339	Cd8a	4	CD8a molecule
24931	-0.0614676143251964	0.472863497194124	3621	Cd8b	4	CD8b molecule
24932	0.0773470272363763	0.39210556194944	513	Cd4	4	Cd4 molecule
24933	0.373981031582192	0.078990269287731	NA	NA	NA	NA
24934	-0.00550886682136209	0.943582715082063	7209	Klrk1	4	killer cell lectin-like receptor subfamily K, member 1
24936	0.135073998913223	0.151375840329938	20420	Cd9	4	CD9 molecule
24937	0.00395292041588391	0.965865354495573	49244	Kap	4	kidney androgen regulated protein
24938	0.00705949444754062	0.962239592489562	21098	Grpr	X	gastrin releasing peptide receptor
24941	-0.0550662810261722	0.749795494538511	35	Atp7a	X	ATPase, Cu++ transporting, alpha polypeptide
24942	-0.187599753220855	0.0364559254978722	334	Chm	X	choroideremia (Rab escort protein 1)
24943	0.0970335433308982	0.167341513667493	448	Plp1	X	proteolipid protein 1
24944	0.115376576483976	0.170133815800522	7809	Lamp2	X	lysosomal-associated membrane protein 2
24946	0.0019721766745775	0.988657501254079	NA	NA	NA	NA
24947	-0.101759827893595	0.406258592687941	20218	Gabra3	1	gamma-aminobutyric acid (GABA) A receptor, alpha 3
24948	0.0736519215573352	0.755868739846694	1531	Fmr1	1	fragile X mental retardation 1
24949	-0.0905284759693927	0.256326517304066	48483	Syn1	X	synapsin I
24950	-0.143285811661585	0.171989059558323	37426	Srd5a1	17	steroid-5-alpha-reductase, alpha polypeptide 1 (3-oxo-5 alpha-steroid delta 4-dehydrogenase alpha 1)
24952	0.0224049180201424	0.835186613661547	1553	Gcg	3	glucagon
24953	0.0101795228263128	0.897760212592721	131	Gcgr	10	glucagon receptor
24954	0.0916259706207665	0.457286928876187	20090	Insr	12	insulin receptor
24957	-0.0533240595662718	0.444129740722249	NA	NA	NA	NA
24959	0.103039794585984	0.567904821072708	56228	Pgam2	14	phosphoglycerate mutase 2 (muscle)
24962	-0.530198186481587	0.00707319981631852	1432	Cth	2	cystathionase (cystathionine gamma-lyase)
24963	-0.0153284542727912	0.899041406138849	NA	NA	NA	NA
24967	0.121838183638579	0.191731208719913	2094	Psmb9	20	proteasome (prosome, macropain) subunit, beta type, 9
24974	0.00780522555789886	0.948070559701321	NA	NA	NA	NA
25007	-0.0414418439094915	0.62369606795952	NA	NA	NA	NA
25008	-0.0889112770683003	0.495431766401524	497	Lta	20	lymphotoxin alpha
25009	0.0725547716323547	0.372206160626142	4587	Vars	20	valyl-tRNA synthetase
25012	0.0149328269954747	0.788971250795085	13311	Snap25	3	synaptosomal-associated protein 25
25013	-0.123442936064275	0.173482039604313	49325	Semg1	3	semenogelin I
25014	0.105983020906903	0.0921137868909255	6	Acat1	8	acetyl-CoA acetyltransferase 1
25017	0.0104007775713342	0.948383824401346	20100	Myo5a	8	myosin VA
25019	0.0105009454400946	0.89656449443597	37483	Xrcc6	7	X-ray repair complementing defective repair in Chinese hamster cells 6
25021	0.466546730498901	0.0529897215382905	526	Itgam	1	integrin, alpha M
25022	0.0681963426773002	0.439574136040757	22566	Fgfr2	1	fibroblast growth factor receptor 2
25023	0.0329620440346243	0.577936746719326	56424	Prkcb	1	protein kinase C, beta
25024	0.0801474196447112	0.507443419755011	20081	Gipr	1	gastric inhibitory polypeptide receptor
25026	-0.0457995210479023	0.585284613191583	873	Adm	1	adrenomedullin
25028	-0.0553500047705828	0.683497261784806	20	Ampd1	2	adenosine monophosphate deaminase 1
25029	-0.149564568947546	0.251679382601118	21179	Calcrl	3	calcitonin receptor-like
25030	0.0654142760357992	0.251289669802022	NA	NA	NA	NA
25031	0.0937059285700634	0.226107576947743	8471	Plcb4	3	phospholipase C, beta 4
25033	-0.077917009635728	0.30201400761878	820	Sstr1	6	somatostatin receptor 1
25035	-0.153458353494727	0.0245391178038142	47921	Cyb5r3	7	cytochrome b5 reductase 3
25037	0.1400512738971	0.250247088215983	32040	Mobp	8	myelin-associated oligodendrocyte basic protein
25040	0.0279105676992071	0.846778414232143	3043	Gip	10	gastric inhibitory polypeptide
25041	-0.14070446904474	0.122652935185788	3975	P2rx6	11	purinergic receptor P2X, ligand-gated ion channel, 6
25043	-0.145487317645359	0.119206038214737	73880	Eln	12	elastin
25044	-0.00334166372975275	0.981154339060052	38235	Sds	12	serine dehydratase
25047	0.0274554875400055	0.746709699606525	1516	Fcer1a	13	Fc fragment of IgE, high affinity I, receptor for; alpha polypeptide
25048	0.0908252313564972	0.295177217234363	68097	Klkb1	16	kallikrein B, plasma 1
25049	0.186222655264657	0.0858188457469133	281	Atxn1	17	ataxin 1
25050	-0.0748615262818122	0.514360523811189	100780	Camk4	18	calcium/calmodulin-dependent protein kinase IV
25051	0.105233354409079	0.332359702936689	1558	Glp1r	20	glucagon-like peptide 1 receptor
25053	0.00909730660284058	0.930365297533387	130660	Cyp2d2	7	cytochrome P450, family 2, subfamily d, polypeptide 2
25054	-0.0427245282950981	0.504766339686009	4504	Ntrk2	17	neurotrophic tyrosine kinase, receptor, type 2
25055	-0.00974867867844864	0.90494583532176	37277	Lipa	1	lipase A, lysosomal acid, cholesterol esterase
25056	0.20057378800246	0.032297126370992	2175	Rbp1	8	retinol binding protein 1, cellular
25058	-0.0318932048388234	0.596787304513054	NA	NA	NA	NA
25059	-0.018225118945562	0.904215272080893	37273	Hk2	4	hexokinase 2
25061	0.184050191931263	0.0378149422946422	3222	Crabp1	8	cellular retinoic acid binding protein 1
25062	0.00274039115596558	0.968421061726359	352	Gpd2	3	glycerol-3-phosphate dehydrogenase 2, mitochondrial
25065	0.0190497141073394	0.878978896295236	286	Slc12a1	3	solute carrier family 12 (sodium/potassium/chloride transporter), member 1
25066	-0.0195038606857612	0.809169745637914	79541	PVR	1	poliovirus receptor
25069	-0.0197222510814772	0.796552605081473	949	Tnfrsf8	5	tumor necrosis factor receptor superfamily, member 8
25073	-0.113634265730052	0.225177353145333	21132	Scarb1	12	scavenger receptor class B, member 1
25075	-0.0715490753018404	0.415361605802467	669	Htr1b	8	5-hydroxytryptamine (serotonin) receptor 1B, G protein-coupled
[truncated: 10,561 more rows]
