# Supplementary material for: Cross-species transcriptomic analysis elucidates constitutive aryl hydrocarbon receptor activity
Source: BMC Genomics. 2014 Dec 3;15(1):1053. doi: 10.1186/1471-2164-15-1053 (PMC4301818; doi:10.1186/1471-2164-15-1053)
Supplement: Supplementary file 12 — Additional file 12: Table S6: Chromosome Enrichment. Hypergeometric testing was used to assess chromosomal bias of significant genes. The table reports the observed counts, expected counts and adjusted p-values of the test. (XLS 12 KB) [file 12864_2014_6766_MOESM12_ESM.xls]

## Sheet: Sheet1
	Mouse Kidney			Mouse Liver			Rat Liver			Rat Adipose			Rat Hypothalamus
Chromosome	Actual	Expected	q-value	Actual	Expected	q-value	Actual	Expected	q-value	Actual	Expected	q-value	Actual	Expected	q-value
1	16	13.8666	0.749425	22	22.8109	0.969391	156	153.418	0.871675	48	40.8425	0.535417	197	186.506	0.78137
2	11	18.3562	0.308698	27	30.1963	0.769292	105	81.0274	0.0791748	23	21.5709	0.82627	117	98.5025	0.444663
3	13	11.8762	0.802379	28	19.5366	0.284388	77	88.7551	0.642706	27	23.6281	0.82627	111	107.897	0.805922
4	11	14.4859	0.749425	17	23.8296	0.45677	76	72.7315	0.871675	22	19.3624	0.82627	92	88.4174	0.78137
5	6	14.132	0.140458	19	23.2475	0.675353	75	77.5045	0.871675	18	20.633	0.82627	99	94.2198	0.78137
6	18	12.5397	0.308698	26	20.6281	0.45677	44	50.7984	0.788421	8	13.5234	0.535417	61	61.754	0.983956
7	14	17.5821	0.749425	32	28.9229	0.675353	74	74.8907	0.971873	26	19.9372	0.535417	84	91.0423	0.78137
8	15	12.2743	0.746161	17	20.1915	0.724991	70	68.9812	0.871675	16	18.364	0.82627	78	83.8584	0.78137
9	9	13.4243	0.646103	22	22.0833	0.967186	33	46.0254	0.271492	15	12.2528	0.779004	42	55.9517	0.444663
10	7	11.08	0.646103	25	18.2269	0.374395	98	101.256	0.871675	15	26.9561	0.264998	114	123.094	0.78137
11	17	18.9533	0.850148	15	31.1786	0.0235671	28	30.6836	0.871675	14	8.1685	0.362447	42	37.3011	0.78137
12	18	7.71843	0.0107455	15	12.697	0.675353	41	35.7975	0.788421	9	9.52992	0.968244	35	43.518	0.624164
13	15	8.29344	0.140458	17	13.6429	0.622904	45	37.3885	0.642706	8	9.95347	0.82627	44	45.4521	0.94536
14	9	7.9617	0.802379	21	13.0972	0.241888	36	40.0023	0.871675	11	10.6493	0.862131	45	48.6296	0.78137
15	8	9.66462	0.850148	19	15.8985	0.675353	39	33.1837	0.721373	9	8.83408	0.862131	39	40.3404	0.94536
16	7	7.23188	0.873336	16	11.8966	0.45677	29	33.5247	0.871675	8	8.92484	0.968244	34	40.7549	0.78137
17	11	10.9695	0.873336	11	18.045	0.374395	45	33.6383	0.271492	10	8.9551	0.82627	50	40.8931	0.464593
18	6	5.3078	0.802379	6	8.73145	0.675353	28	26.1379	0.871675	8	6.95835	0.82627	40	31.775	0.464593
19	13	8.40402	0.308698	14	13.8248	0.965184	36	34.8884	0.871675	5	9.28789	0.535417	45	42.4127	0.78137
20	NA	NA	NA	NA	NA	NA	29	32.9564	0.871675	12	8.77358	0.535417	43	40.0641	0.78137
X	7	6.87803	0.850148	11	11.3145	0.967186	23	33.411	0.293131	4	8.89459	0.535417	31	40.6168	0.464593
