# Supplementary material for: Cross-species transcriptomic analysis elucidates constitutive aryl hydrocarbon receptor activity
Source: BMC Genomics. 2014 Dec 3;15(1):1053. doi: 10.1186/1471-2164-15-1053 (PMC4301818; doi:10.1186/1471-2164-15-1053)
Supplement: Supplementary file 19 — Additional file 19: Table S7: GO Analysis: Mouse, Kidney. A list of significantly enriched GO terms (FDR < 0.01) with reported enrichment, statistical significance, GO term definition, list of changed genes and parent GO term information. (TXT 5 KB) [file 12864_2014_6766_MOESM19_ESM.txt]

ID	Term	Total	Changed	Enrichment	log10p	FDR	ChangedGenes
GO:0042180	cellular ketone metabolic process	506	38	3.376049	-10.591623	0	ME1,HACL1,ACOT1,ASL,ACOT3,GLDC,GSR,ACSS1,GOT1,ADH1,CSAD,AGT,HAAO,ASPG,MGLL,DMGDH,GSTO1,GPT2,ACAA2,BHMT2,LIPA,ACY1,CYP2D22,GATM,PDK3,UBIAD1,ACACA,CMAH,LYPLA1,FBP2,ACADL,ADIPOQ,CYP4A10,ADI1,SLC6A8,GLS,FABP4,PSAT1
GO:0019752	carboxylic acid metabolic process	495	37	3.360254	-10.253189	0	ME1,HACL1,ACOT1,ASL,ACOT3,GLDC,GSR,ACSS1,GOT1,ADH1,CSAD,AGT,HAAO,ASPG,DMGDH,MGLL,GSTO1,GPT2,ACAA2,BHMT2,LIPA,ACY1,GATM,CYP2D22,PDK3,ACACA,CMAH,LYPLA1,FBP2,ACADL,ADIPOQ,CYP4A10,ADI1,SLC6A8,GLS,FABP4,PSAT1
GO:0043436	oxoacid metabolic process	495	37	3.360254	-10.253189	0	ME1,HACL1,ACOT1,ASL,ACOT3,GLDC,GSR,ACSS1,GOT1,ADH1,CSAD,AGT,HAAO,ASPG,DMGDH,MGLL,GSTO1,GPT2,ACAA2,BHMT2,LIPA,ACY1,GATM,CYP2D22,PDK3,ACACA,CMAH,LYPLA1,FBP2,ACADL,ADIPOQ,CYP4A10,ADI1,SLC6A8,GLS,FABP4,PSAT1
GO:0006082	organic acid metabolic process	503	37	3.306811	-10.051755	0	ME1,HACL1,ACOT1,ASL,ACOT3,GLDC,GSR,ACSS1,GOT1,ADH1,CSAD,AGT,HAAO,ASPG,MGLL,DMGDH,GSTO1,GPT2,ACAA2,BHMT2,LIPA,ACY1,CYP2D22,GATM,PDK3,ACACA,CMAH,LYPLA1,FBP2,ACADL,ADIPOQ,CYP4A10,ADI1,SLC6A8,GLS,FABP4,PSAT1
GO:0044281	small molecule metabolic process	1259	61	2.178109	-8.836161	0	ASPDH,HELQ,LGMN,ACOT1,GLDC,ACOT3,GSR,ACSS1,GOT1,NT5C2,APOH,ASPG,MGLL,GUCA2B,GPT2,ACAA2,CYP2D22,SPTLC2,GATM,UBIAD1,CMAH,LYPLA1,FBP2,GMPR,ACADL,RENBP,CYP51,ME1,HACL1,CNN3,ENPP1,UPP1,ASL,ADH1,CSAD,AGT,HAAO,DMGDH,GSTO1,NSDHL,CAR3,EBP,BHMT2,LIPA,CUBN,ACY1,MAP2K1,PDK3,ACACA,ATP11A,GDPD3,ADIPOQ,ADI1,CYP4A10,HMGCS2,SLC6A8,GLS,FABP4,MYH14,PSAT1,RETSAT
GO:0003824	catalytic activity	3136	109	1.562522	-7.677633	0	APOBEC2,CNDP1,LGMN,PNKD,BC026585,GLDC,ACSS1,GOT1,GSTM4,ST3GAL4,NT5C2,ASPG,CYGB,CFI,GPT2,ACAA2,IKBKAP,SPTLC2,GATM,CYP2D22,UBIAD1,CMAH,LYPLA1,FBP2,RENBP,NEU2,ME1,HACL1,ISOC2B,GGCT,ENPP1,ENPP2,ST8SIA1,ASL,RABGGTA,POLE4,PDE6D,CSAD,BHMT2,ACY1,MAP2K1,ACY3,ACACA,NPL,ATP11A,UAP1L1,TINAGL1,DNASE1,HMGCS2,ULK2,GLS,PPIC,MYH14,CML5,ASPDH,PXDN,HELQ,HEXA,SAT2,ACOT1,ANPEP,ACOT3,GSR,TPP1,MGLL,ACAD9,DPP4,IAH1,RAB4…
GO:0019842	vitamin binding	90	12	5.993967	-6.189058	0.000143	HACL1,GOT1,CUBN,SPTLC2,CSAD,EGLN3,ACACA,DMGDH,PSAT1,GPT2,CALB1,GLDC
GO:0048037	cofactor binding	186	17	4.108768	-6.105096	0.00025	ME1,NOX4,ASPDH,HACL1,SPTLC2,ACADL,GLDC,GSR,GOT1,ADH1,CSAD,CREG1,DMGDH,ACAD9,PSAT1,GPT2,AOC3
GO:0006629	lipid metabolic process	598	33	2.480781	-5.975816	0.000222	CYP51,HACL1,RARRES2,ENPP2,LGMN,HEXA,ST8SIA1,ACOT1,ACOT3,ADH1,AGT,APOH,ASPG,MGLL,NSDHL,IAH1,EBP,ACAA2,LIPA,CUBN,CYP2D22,SPTLC2,PSAP,OSBPL6,ACACA,LYPLA1,GDPD3,ACADL,ADIPOQ,CYP4A10,HMGCS2,FABP4,RETSAT
GO:0055114	oxidation-reduction process	526	30	2.563959	-5.752807	2e-04	ME1,CYP51,HACL1,ASPDH,PXDN,ENPP1,EGLN3,GLDC,BC026585,GSR,GOT1,ADH1,HAAO,DMGDH,ACAD9,NSDHL,NOX4,ACAA2,CYP2D22,CMAH,GMPR,ACADL,ADIPOQ,MSRB2,IYD,ADI1,CYP4A10,CP,AOC3,RETSAT
GO:0009308	amine metabolic process	295	21	3.200169	-5.612979	0.000182	BHMT2,ACY1,CYP2D22,SPTLC2,GATM,HEXA,SAT2,ACADL,ASL,GLDC,ADI1,GSR,GOT1,SLC6A8,CSAD,GLS,ASPG,DMGDH,PSAT1,GPT2,AOC3
GO:0016491	oxidoreductase activity	444	26	2.632485	-5.240961	0.000667	ME1,CYP51,ASPDH,PXDN,EGLN3,BC026585,GLDC,GSR,ADH1,HAAO,DMGDH,CYGB,ACAD9,NSDHL,NOX4,CYP2D22,CMAH,ACADL,GMPR,MSRB2,IYD,CYP4A10,ADI1,CP,RETSAT,AOC3
GO:0006520	cellular amino acid metabolic process	199	16	3.614452	-5.052003	0.001077	BHMT2,ACY1,GATM,ACADL,ASL,GLDC,ADI1,GSR,GOT1,CSAD,SLC6A8,GLS,ASPG,DMGDH,PSAT1,GPT2
GO:0044106	cellular amine metabolic process	251	18	3.223847	-4.924225	0.001357	BHMT2,ACY1,CYP2D22,GATM,SAT2,ACADL,ASL,GLDC,ADI1,GSR,GOT1,CSAD,SLC6A8,GLS,ASPG,DMGDH,PSAT1,GPT2
GO:0034219	carbohydrate transmembrane transport	8	4	22.477376	-4.8082	0.002133	SLC17A5,SLC5A1,SLC2A2,SLC35A3
GO:0006766	vitamin metabolic process	52	8	6.916116	-4.766768	0.002062	ASPDH,CUBN,ADH1,LGMN,UBIAD1,HAAO,GSTO1,RETSAT
GO:0016769	transferase activity transferring nitrogenous groups	17	5	13.221986	-4.586775	0.002588	GOT1,SPTLC2,GATM,PSAT1,GPT2
GO:0044255	cellular lipid metabolic process	429	24	2.514951	-4.544317	0.002833	HACL1,ACAA2,RARRES2,LIPA,SPTLC2,CYP2D22,PSAP,HEXA,ST8SIA1,ACACA,ACOT1,LYPLA1,ACADL,ADIPOQ,ACOT3,CYP4A10,HMGCS2,ADH1,AGT,ASPG,APOH,FABP4,MGLL,RETSAT
GO:0032787	monocarboxylic acid metabolic process	279	18	2.900307	-4.309171	0.005211	ACAA2,HACL1,LIPA,CYP2D22,PDK3,ACACA,ACOT1,LYPLA1,FBP2,ACADL,ADIPOQ,ACOT3,CYP4A10,ACSS1,ADH1,AGT,FABP4,MGLL
GO:0005576	extracellular region	998	41	1.846838	-4.133371	0.0071	ALPL,RARRES2,PXDN,PZP,EPDR1,ENPP1,REN1,ENPP2,IL34,TIMP3,TTR,CGREF1,C1QTNF3,SERPINA1A,AGT,CREG1,APOH,C2,CFI,GUCA2B,PLTP,DPP4,ITFG1,RNASE4,PSAP,MGP,NID1,SPARC,TINAGL1,FRZB,ECM1,ADIPOQ,DNASE1,FCGR2B,SERPINF2,IGF2R,ADAM17,COL1A1,CP,CML5,AOC3
GO:0005044	scavenger receptor activity	21	5	10.703512	-4.101363	0.006952	ENPP1,ENPP2,SUSD2,CFI,TINAGL1
GO:0030170	pyridoxal phosphate binding	34	6	7.933191	-4.043857	0.006783	GOT1,SPTLC2,CSAD,PSAT1,GPT2,GLDC
GO:0070279	vitamin B6 binding	34	6	7.933191	-4.043857	0.006783	GOT1,SPTLC2,CSAD,PSAT1,GPT2,GLDC
