# Supplementary material for: Cross-species transcriptomic analysis elucidates constitutive aryl hydrocarbon receptor activity
Source: BMC Genomics. 2014 Dec 3;15(1):1053. doi: 10.1186/1471-2164-15-1053 (PMC4301818; doi:10.1186/1471-2164-15-1053)
Supplement: Supplementary file 20 — Additional file 20: Table S8: GO Analysis: Mouse, Liver. A list of significantly enriched GO terms (FDR < 0.01) with reported enrichment, statistical significance, GO term definition, list of changed genes and parent GO term information. (TXT 27 KB) [file 12864_2014_6766_MOESM20_ESM.txt]

ID	Term	Total	Changed	Enrichment	log10p	FDR	ChangedGenes
GO:0006082	organic acid metabolic process	503	64	3.435042	-18.060002	0	KYNU,PTGES2,PNP,AGXT,CRYL1,AGPAT6,GOT1,INSIG2,AKR1C6,MAT1A,ELOVL3,ELOVL2,GHR,GATM,FBP1,CYP1A2,POR,HAO1,CTH,CD36,SDS,PKLR,AS3MT,GULO,MDH2,RNPEP,PRPS1,DEGS1,MED1,ME1,RBP1,APOC2,AASS,PAH,ASNS,ASL,DTD1,GLS2,IVD,AGT,GSTK1,IDH2,ALDH4A1,GLO1,FH1,GSTO1,ACSL4,GPD2,PDK1,ACY1,FADS1,CS,BCKDHB,FADS2,HGD,ABCG2,PCK1,ADI1,CYP7B1,DHFR,AVPR1A,PRODH2,FABP1,LIPC
GO:0044281	small molecule metabolic process	1259	108	2.315891	-17.399323	0	CNP,AQP1,ADORA1,AGXT,PNP,GOT1,INSIG2,MAT1A,ELOVL3,SULT1A1,ELOVL2,PDE4B,RGN,TGS1,SPTLC2,GATM,FBP1,CYP1A2,POR,RENBP,CD36,CAR8,GULO,MDH2,PRPS1,ME1,TALDO1,RBP1,MRAP,TXN2,APOC2,PAH,ASL,RRAGC,DTD1,BCHE,IVD,GSTK1,ENTPD8,IDH2,ALDH4A1,GLO1,FH1,GNAT1,GPD2,TBC1D2B,ACY1,MAOB,HGD,TKT,BPGM,ATP11C,ABCG2,CYP7B1,GBE1,DHFR,HMGCS2,AVPR1A,PRODH2,FABP1,KYNU,PTGES2,LEPR,HEXB,AGPAT6,CRYL1,AKR1C6,NT5E,GHR,ATP4A,CHST2,HA…
GO:0019752	carboxylic acid metabolic process	495	61	3.326938	-16.503475	0	KYNU,PTGES2,AGXT,CRYL1,AGPAT6,GOT1,INSIG2,AKR1C6,MAT1A,ELOVL3,ELOVL2,GHR,GATM,FBP1,CYP1A2,POR,HAO1,CTH,CD36,SDS,AS3MT,PKLR,GULO,MDH2,RNPEP,MED1,DEGS1,ME1,RBP1,AASS,APOC2,PAH,ASNS,ASL,DTD1,GLS2,IVD,GSTK1,AGT,IDH2,ALDH4A1,GLO1,FH1,GSTO1,ACSL4,PDK1,GPD2,ACY1,FADS1,CS,BCKDHB,HGD,FADS2,PCK1,ADI1,CYP7B1,DHFR,AVPR1A,PRODH2,FABP1,LIPC
GO:0043436	oxoacid metabolic process	495	61	3.326938	-16.503475	0	KYNU,PTGES2,AGXT,CRYL1,AGPAT6,GOT1,INSIG2,AKR1C6,MAT1A,ELOVL3,ELOVL2,GHR,GATM,FBP1,CYP1A2,POR,HAO1,CTH,CD36,SDS,AS3MT,PKLR,GULO,MDH2,RNPEP,MED1,DEGS1,ME1,RBP1,AASS,APOC2,PAH,ASNS,ASL,DTD1,GLS2,IVD,GSTK1,AGT,IDH2,ALDH4A1,GLO1,FH1,GSTO1,ACSL4,PDK1,GPD2,ACY1,FADS1,CS,BCKDHB,HGD,FADS2,PCK1,ADI1,CYP7B1,DHFR,AVPR1A,PRODH2,FABP1,LIPC
GO:0042180	cellular ketone metabolic process	506	61	3.254613	-16.037732	0	KYNU,PTGES2,AGXT,CRYL1,AGPAT6,GOT1,INSIG2,AKR1C6,MAT1A,ELOVL3,ELOVL2,GHR,GATM,FBP1,CYP1A2,POR,HAO1,CTH,CD36,SDS,AS3MT,PKLR,GULO,MDH2,RNPEP,MED1,DEGS1,ME1,RBP1,APOC2,AASS,PAH,ASNS,ASL,DTD1,GLS2,IVD,AGT,GSTK1,IDH2,ALDH4A1,GLO1,FH1,GSTO1,ACSL4,PDK1,GPD2,ACY1,FADS1,CS,BCKDHB,HGD,FADS2,PCK1,ADI1,CYP7B1,DHFR,AVPR1A,PRODH2,FABP1,LIPC
GO:0055114	oxidation-reduction process	526	57	2.925561	-12.921492	0	CYP2D10,CRYL1,GOT1,AKR1C6,HMOX1,GPX7,NQO1,SQRDL,CYP3A13,CYP1A2,CYB5B,POR,DHRS1,HAO1,CD36,CYP27A1,ALDH1B1,GULO,MDH2,DEGS1,ME1,CYP2U1,TALDO1,HSD17B2,TXN2,AASS,PAH,SORBS1,IVD,ADH4,IDH2,ALDH4A1,FH1,CYP2C70,NOX4,GPD2,PTGR1,FADS1,MAOB,CS,BCKDHB,FADS2,HGD,TKT,CYP4V3,PCK1,IYD,ADI1,CYP7B1,CYP17A1,GBE1,DHFR,PYGL,CYP4F15,PRODH2,FABP1,DPYD
GO:0016053	organic acid biosynthetic process	163	30	4.968825	-12.689586	0	KYNU,PTGES2,APOC2,ASNS,PAH,ASL,AGXT,GOT1,INSIG2,MAT1A,ELOVL3,AGT,ELOVL2,ALDH4A1,GSTO1,GATM,FADS1,FADS2,ADI1,CYP7B1,CTH,DHFR,SDS,PKLR,AVPR1A,PRODH2,GULO,LIPC,RNPEP,DEGS1
GO:0046394	carboxylic acid biosynthetic process	163	30	4.968825	-12.689586	0	KYNU,PTGES2,APOC2,ASNS,PAH,ASL,AGXT,GOT1,INSIG2,MAT1A,ELOVL3,AGT,ELOVL2,ALDH4A1,GSTO1,GATM,FADS1,FADS2,ADI1,CYP7B1,CTH,DHFR,SDS,PKLR,AVPR1A,PRODH2,GULO,LIPC,RNPEP,DEGS1
GO:0044283	small molecule biosynthetic process	424	48	3.056296	-11.573294	0	KYNU,PTGES2,MRAP,APOC2,ASNS,PAH,AQP1,ASL,ADORA1,PNP,AGXT,GOT1,INSIG2,MAT1A,AGT,ELOVL3,ENTPD8,ELOVL2,ALDH4A1,GSTO1,NT5E,GPD2,SPTLC2,ATP4A,GATM,FADS1,FBP1,FADS2,TKT,NPR2,ATP11C,PCK1,APRT,ADI1,CYP7B1,CTH,DHFR,PYGL,SDS,PKLR,AVPR1A,PRODH2,DPYD,GULO,LIPC,RNPEP,PRPS1,DEGS1
GO:0000267	cell fraction	810	71	2.366428	-11.477991	0	CYP2D10,KYNU,NRG4,HIP1R,AQP8,HEXB,CNP,AQP1,EDNRB,AGPAT6,GOT1,HMOX1,PDE4B,ELOVL2,NT5E,IRAK1,MYO6,CYP3A13,FBP1,CYP1A2,CYB5B,POR,PNPLA7,CTSL,CD36,AS3MT,PKLR,SORT1,GULO,RNPEP,MDH2,GRB14,PRPS1,ME1,CYP2U1,TALDO1,MME,ASNS,SLCO1A4,BCHE,ADH4,ENTPD8,GLO1,PCSK6,ACSL4,GCHFR,GNAT1,CYP2C70,ACY1,ACY3,FADS1,MET,FADS2,NPR2,TKT,CAPN2,CAMK2N1,ABCG2,ITPR2,PCK1,IYD,CYP7B1,CYP17A1,DHFR,GBE1,SLC16A7,PYGL,KCNJ8,ABCC4,DP…
GO:0016491	oxidoreductase activity	444	49	2.97943	-11.399231	0	CYP2D10,PTGES2,AKR1C14,CRYL1,AKR1C6,HMOX1,GPX7,NQO1,SQRDL,CYP3A13,CYP1A2,POR,DHRS1,HAO1,CYP27A1,ALDH1B1,GULO,MDH2,DEGS1,ME1,CYP2U1,GLRX3,HSD17B2,TXN2,AASS,PAH,IVD,ADH4,GSTK1,IDH2,ALDH4A1,GPD2,NOX4,CYP2C70,PTGR1,FADS1,BCKDHB,MAOB,HGD,FADS2,CYP4V3,IYD,ADI1,CYP7B1,CYP17A1,DHFR,CYP4F15,PRODH2,DPYD
GO:0003824	catalytic activity	3136	176	1.515154	-10.601318	0	SCPEP1,CYP2D10,ALAD,CNP,ENPEP,ADORA1,PNP,AGXT,C1RA,GSTM3,GOT1,MAT1A,SULT1A1,ELOVL3,PDE4B,ELOVL2,CES1D,NQO1,TGS1,NUDT19,MYO6,CYP3A13,GATM,SPTLC2,FBP1,CYP1A2,METTL7B,POR,PNPLA7,RENBP,CAR8,GULO,EXT1,PCCA,MDH2,PRPS1,GGCX,ME1,TALDO1,FGFR3,TXN2,MME,PAH,ASL,RRAGC,DTD1,BCHE,IVD,GSTK1,ENTPD8,NAGA,IDH2,ZAP70,ALDH4A1,GLO1,FH1,GNAT1,GPD2,PTGR1,ACY1,ACY3,MAOB,MET,HGD,BPGM,TKT,ATP11C,CAMK2N2,ABCG2,HDAC5,CYP7B1…
GO:0006629	lipid metabolic process	598	54	2.437882	-9.169347	0	PTGES2,GM2A,STAT5A,LEPR,HEXA,HEXB,ADORA1,CDS2,CRYL1,AGPAT6,INSIG2,AKR1C6,SERPINA6,SULT1A1,ELOVL3,ELOVL2,GHR,PGAP2,SPTLC2,LPGAT1,CYP1A2,PIGP,POR,PNPLA7,HAO1,CD36,CYP27A1,CD81,RNPEP,MED1,DEGS1,RBP1,HSD17B2,CREM,LMF1,APOC2,SORBS1,ADH4,AGT,NAGA,ACSL4,PLA2G16,FADS1,FADS2,MTTP,PCK1,CYP7B1,AFP,CYP17A1,HMGCS2,AVPR1A,FABP1,LIPC,LRP5
GO:0009308	amine metabolic process	295	35	3.203067	-9.065763	0	KYNU,HEXA,HEXB,AASS,ASNS,PAH,ASL,AGXT,DTD1,GLS2,AGPAT6,GOT1,BCHE,MAT1A,IVD,SULT1A1,GSTK1,ALDH4A1,GLO1,ITIH3,GHR,ACY1,SPTLC2,GATM,MAOB,BCKDHB,HGD,ADI1,CTH,DHFR,SDS,PRODH2,LIPC,EXT1,MED1
GO:0048037	cofactor binding	186	27	3.91896	-9.015885	0	ME1,KYNU,ASNS,PAH,AGXT,CRYL1,GOT1,IVD,ADH4,CREG1,IDH2,NQO1,NOX4,SPTLC2,MAOB,SDSL,TKT,POR,HAO1,CTH,DHFR,SDS,PYGL,DPYD,GULO,OAT,MDH2
GO:0032787	monocarboxylic acid metabolic process	279	33	3.193227	-8.53743	0	KYNU,PTGES2,RBP1,APOC2,AGXT,CRYL1,AGPAT6,INSIG2,AKR1C6,AGT,ELOVL3,ELOVL2,IDH2,ACSL4,GHR,GPD2,PDK1,FADS1,FBP1,FADS2,CYP1A2,POR,PCK1,HAO1,CYP7B1,CD36,SDS,PKLR,AVPR1A,FABP1,LIPC,RNPEP,DEGS1
GO:0006066	alcohol metabolic process	347	37	2.878673	-8.259946	0	TALDO1,LEPR,HEXB,LMF1,AGPAT6,GOT1,SORBS1,INSIG2,BCHE,ADH4,SULT1A1,GPD2,PDK1,SPTLC2,MAOB,FBP1,CHST2,TKT,BPGM,POR,MTTP,PCK1,HAO1,KHK,CYP7B1,MAN2A1,RENBP,GBE1,CYP27A1,HMGCS2,PYGL,SDS,PKLR,LIPC,MED1,LRP5,PRPS1
GO:0044106	cellular amine metabolic process	251	30	3.226767	-7.908757	0	KYNU,AASS,ASNS,PAH,ASL,AGXT,DTD1,GLS2,AGPAT6,GOT1,BCHE,MAT1A,IVD,SULT1A1,GSTK1,ALDH4A1,GLO1,GHR,ACY1,GATM,MAOB,BCKDHB,HGD,ADI1,CTH,DHFR,SDS,PRODH2,LIPC,MED1
GO:0009055	electron carrier activity	80	16	5.399457	-7.55197	0	CYP2C70,NOX4,CYP2U1,GLRX3,CYP2D10,PTGES2,CYP3A13,TXN2,CYP4V3,CYP1A2,POR,CYP7B1,CYP17A1,CYP27A1,DPYD,NQO1
GO:0005625	soluble fraction	267	30	3.033403	-7.290871	0	ME1,NRG4,KYNU,TALDO1,HEXB,ASNS,GOT1,ADH4,PDE4B,GLO1,PCSK6,GCHFR,IRAK1,ACY1,FBP1,TKT,CAPN2,POR,PCK1,CTSL,GBE1,DHFR,PYGL,PKLR,AS3MT,DPYD,MDH2,RNPEP,PRPS1,NNMT
GO:0020037	heme binding	75	15	5.399457	-7.115601	0	CYP2C70,CYP2U1,CYP2D10,CYP3A13,FADS1,FADS2,CYP4V3,CYP1A2,CYB5B,CYP7B1,CYP17A1,CYP27A1,MFSD7C,HMOX1,CYP4F15
GO:0006520	cellular amino acid metabolic process	199	25	3.391618	-7.100768	0	KYNU,ACY1,GATM,BCKDHB,HGD,AASS,PAH,ASNS,ASL,AGXT,DTD1,GLS2,ADI1,CTH,DHFR,GOT1,IVD,SDS,MAT1A,GSTK1,ALDH4A1,PRODH2,GLO1,GHR,MED1
GO:0008610	lipid biosynthetic process	274	30	2.955907	-7.037516	0	PTGES2,HSD17B2,HEXB,APOC2,CDS2,AGPAT6,SORBS1,INSIG2,AKR1C6,ELOVL3,AGT,ELOVL2,ACSL4,PGAP2,LPGAT1,SPTLC2,FADS1,FADS2,PIGP,POR,PCK1,CYP7B1,CYP17A1,HMGCS2,CD81,AVPR1A,LIPC,RNPEP,DEGS1,MED1
GO:0046906	tetrapyrrole binding	82	15	4.938527	-6.577717	0	CYP2C70,CYP2U1,CYP2D10,CYP3A13,FADS1,FADS2,CYP4V3,CYP1A2,CYB5B,CYP7B1,CYP17A1,CYP27A1,MFSD7C,HMOX1,CYP4F15
GO:0008652	cellular amino acid biosynthetic process	52	12	6.230142	-6.520608	0	ADI1,CTH,DHFR,GOT1,GATM,MAT1A,ALDH4A1,PRODH2,PAH,ASNS,ASL,AGXT
GO:0005506	iron ion binding	132	19	3.885972	-6.446618	0	NOX4,CYP2C70,CYP2U1,CYP2D10,CYP3A13,FADS1,FADS2,PAH,CYP4V3,CYP1A2,CYB5B,POR,CYP7B1,CYP17A1,CYP27A1,MFSD7C,HMOX1,CYP4F15,NT5E
GO:0005792	microsome	216	25	3.124685	-6.406067	0	CYP2C70,CYP2U1,CYP2D10,TALDO1,MYO6,CYP3A13,AQP8,FADS1,TKT,CYP1A2,CYB5B,POR,IYD,ITPR2,PNPLA7,CYP7B1,CYP17A1,CD36,KCNJ8,HMOX1,ELOVL2,SORT1,ACSL4,GULO,GRB14
GO:0044255	cellular lipid metabolic process	429	38	2.391368	-6.32415	3.6e-05	PTGES2,RBP1,GM2A,CREM,HEXA,HEXB,LMF1,APOC2,CDS2,AGPAT6,CRYL1,INSIG2,ADH4,ELOVL3,AGT,NAGA,ELOVL2,ACSL4,GHR,PGAP2,LPGAT1,SPTLC2,FADS1,FADS2,CYP1A2,PIGP,POR,PCK1,MTTP,HAO1,CD36,HMGCS2,CD81,AVPR1A,FABP1,LIPC,RNPEP,DEGS1
GO:0042598	vesicular fraction	222	25	3.040235	-6.179661	3.4e-05	CYP2C70,CYP2U1,CYP2D10,TALDO1,MYO6,CYP3A13,AQP8,FADS1,TKT,CYP1A2,CYB5B,POR,IYD,ITPR2,PNPLA7,CYP7B1,CYP17A1,CD36,KCNJ8,HMOX1,ELOVL2,SORT1,ACSL4,GULO,GRB14
GO:0005626	insoluble fraction	625	48	2.073391	-6.010721	3.3e-05	CYP2U1,CYP2D10,TALDO1,HIP1R,AQP8,MME,CNP,AQP1,SLCO1A4,EDNRB,AGPAT6,BCHE,HMOX1,PDE4B,ENTPD8,ELOVL2,ACSL4,NT5E,GNAT1,CYP2C70,IRAK1,MYO6,CYP3A13,ACY3,FADS1,MET,FADS2,NPR2,TKT,CYP1A2,CYB5B,CAPN2,CAMK2N1,POR,ABCG2,IYD,ITPR2,PNPLA7,CYP7B1,CYP17A1,CD36,SLC16A7,KCNJ8,ABCC4,SORT1,GULO,RNPEP,GRB14
GO:0046983	protein dimerization activity	481	40	2.245096	-5.923413	3.2e-05	KYNU,CREM,HEXA,HEXB,APOC2,PAH,ASNS,ADORA1,AGXT,RRAGC,CRYL1,ROBO1,MAT1A,NUP210,SULT1A1,HMOX1,NAGA,PDGFC,GHR,PDK1,IRAK1,NFE2,ATP4A,MET,MAOB,TPD52L1,SLC3A1,CAPN2,STAT3,MTTP,ABCG2,ATF5,INHBA,RENBP,HSPB6,PYGL,SDS,DPYD,EXT1,PRPS1
GO:0005624	membrane fraction	594	46	2.090699	-5.873836	3.1e-05	CYP2U1,CYP2D10,TALDO1,HIP1R,AQP8,MME,CNP,AQP1,SLCO1A4,EDNRB,AGPAT6,BCHE,HMOX1,ENTPD8,ELOVL2,ACSL4,NT5E,GNAT1,CYP2C70,IRAK1,MYO6,CYP3A13,ACY3,FADS1,MET,FADS2,NPR2,TKT,CYP1A2,CYB5B,CAMK2N1,POR,ABCG2,IYD,ITPR2,PNPLA7,CYP7B1,CYP17A1,CD36,SLC16A7,KCNJ8,ABCC4,SORT1,GULO,RNPEP,GRB14
GO:0044444	cytoplasmic part	3454	171	1.336577	-5.801743	3e-05	SCPEP1,CYP2D10,ALAD,SLC22A18,STAT5A,ENPEP,AQP1,ADORA1,AGXT,PNP,SLC35A3,GOT1,INSIG2,IFT20,AQP11,ELOVL3,SLC2A2,SULT1A1,ELOVL2,PDE4B,PDGFC,CES1D,PDRG1,SAR1B,H1F0,C2CD2,NUDT19,MYO6,CYP3A13,SPTLC2,GATM,FBP1,CYP1A2,POR,PNPLA7,CD36,NPC2,GULO,EXT1,DST,GRB14,PCCA,MDH2,PRPS1,GGCX,ME1,TALDO1,FGFR3,LITAF,MRAP,TXN2,ASL,RRAGC,BCHE,IVD,GSTK1,NAGA,SYBU,ZAP70,IDH2,TFF3,ALDH4A1,FH1,GPD2,MRPS26,MAOB,S100A10,TPD52L1…
GO:0008202	steroid metabolic process	163	20	3.31255	-5.628476	8.8e-05	HSD17B2,STAT5A,LEPR,LMF1,CYP1A2,POR,MTTP,CYP7B1,AFP,CYP17A1,CYP27A1,INSIG2,HMGCS2,AKR1C6,SERPINA6,AGT,SULT1A1,LIPC,LRP5,MED1
GO:0005783	endoplasmic reticulum	705	51	1.952995	-5.59087	8.6e-05	RTN4,CYP2D10,ADORA1,CDS2,AGPAT6,INSIG2,FITM1,AQP11,ELOVL3,HMOX1,ELOVL2,CES1D,SAR1B,PGAP2,LPGAT1,CYP3A13,SPTLC2,CYP1A2,POR,RDH5,PNPLA7,DHRS1,SORT1,CTSC,EXT1,GULO,CLN5,DEGS1,CYP2U1,GGCX,MRAP,LMF1,ASL,BCHE,NUP210,ACSL4,CYP2C70,NOX4,NAT8,FADS1,S100A10,FADS2,TKT,CYP4V3,MTTP,ITPR2,CYP7B1,CYP17A1,SULF2,CML5,LRP5
GO:0018904	organic ether metabolic process	74	13	4.742766	-5.569501	8.3e-05	AGPAT6,CD36,INSIG2,TXN2,ELOVL3,LMF1,ELOVL2,APOC2,CYP1A2,LIPC,ACSL4,MTTP,PCK1
GO:0030170	pyridoxal phosphate binding	34	9	7.14634	-5.561509	7.9e-05	KYNU,CTH,GOT1,SPTLC2,SDS,PYGL,SDSL,OAT,AGXT
GO:0070279	vitamin B6 binding	34	9	7.14634	-5.561509	7.9e-05	KYNU,CTH,GOT1,SPTLC2,SDS,PYGL,SDSL,OAT,AGXT
GO:0006641	triglyceride metabolic process	54	11	5.499446	-5.450651	0.000154	AGPAT6,CD36,INSIG2,ELOVL3,LMF1,ELOVL2,APOC2,LIPC,ACSL4,MTTP,PCK1
GO:0043648	dicarboxylic acid metabolic process	35	9	6.942158	-5.446687	0.00015	ME1,KYNU,GOT1,CS,PAH,FH1,MDH2,PCK1,GHR
GO:0005737	cytoplasm	4963	226	1.229375	-5.355359	0.000146	SCPEP1,CYP2D10,ALAD,STAT5A,AQP1,ADORA1,SLC35A3,GOT1,INSIG2,AQP11,IFT20,SULT1A1,CCAR1,H1F0,NUDT19,GATM,CYP3A13,CYP1A2,NPC2,CD36,BIN3,EXT1,MDH2,GRB14,GGCX,TALDO1,RBP1,TXN2,FAM19A2,ASL,DTD1,NAGA,IDH2,ZAP70,SYBU,ALDH4A1,CDC42EP5,GNAT1,GPD2,PTGR1,MAOB,S100A10,TKT,TPD52L1,GAS2,CAMK2N2,CYP7B1,CYP17A1,GBE1,PARP9,HMGCS2,KCNJ8,AVPR1A,PRODH2,SMURF1,CML5,NNMT,RTN4,HIP1R,FERMT2,CDS2,DNAJC15,AGPAT6,FITM1,SPG20…
GO:0019842	vitamin binding	90	14	4.199577	-5.301779	0.000167	KYNU,RBP1,SPTLC2,SDSL,TKT,AGXT,C8G,CTH,GOT1,PYGL,SDS,ADH4,OAT,PCCA
GO:0051186	cofactor metabolic process	159	19	3.22609	-5.2045	0.000209	PDK1,GPD2,ALAD,KYNU,TALDO1,CS,PAH,TKT,CYP1A2,PNP,AGPAT6,DHFR,MAT1A,ADH4,HMOX1,IDH2,CES1D,FH1,MDH2
GO:0006107	oxaloacetate metabolic process	9	5	14.99849	-5.121318	0.000295	GOT1,CS,MDH2,PCK1,GHR
GO:0016020	membrane	4007	189	1.273393	-5.06748	0.000289	CYP2D10,TMEM19,CADM4,SLC22A18,HFE2,AQP8,TSPAN7,CNP,ENPEP,AQP1,ADORA1,SLC35A3,WNT2,CD47,DIRC2,INSIG2,ROBO1,AQP11,ELOVL3,SLC2A2,ELOVL2,PDGFC,SAR1B,SLC12A7,MYO6,GATM,CYP3A13,SPTLC2,AIG1,TMIE,COLEC12,CYP1A2,POR,PNPLA7,CD36,TMEM184C,GULO,EXT1,DST,GRB14,MDH2,SNTG2,GGCX,PLXNC1,FGFR3,LITAF,MRAP,MME,LRIG3,PAQR9,ASL,FXYD7,BCHE,IVD,GSTK1,ENTPD8,SYBU,IDH2,ZAP70,FH1,CDC42EP5,TMEM120A,GPD2,GNAT1,ACY3,MET,MAOB,…
GO:0002054	nucleobase binding	5	4	21.597826	-5.046076	0.000457	PYGL,DPYD,PNP,APRT
GO:0006639	acylglycerol metabolic process	60	11	4.949502	-4.983425	0.000489	AGPAT6,CD36,INSIG2,ELOVL3,LMF1,ELOVL2,APOC2,LIPC,ACSL4,MTTP,PCK1
GO:0006662	glycerol ether metabolic process	72	12	4.499547	-4.939305	0.000469	AGPAT6,CD36,INSIG2,TXN2,ELOVL3,LMF1,ELOVL2,APOC2,LIPC,ACSL4,MTTP,PCK1
GO:0009309	amine biosynthetic process	72	12	4.499547	-4.939305	0.000469	ADI1,CTH,DHFR,GOT1,GATM,MAT1A,ALDH4A1,PRODH2,PAH,ASNS,ASL,AGXT
GO:0044271	cellular nitrogen compound biosynthetic process	328	29	2.386955	-4.922969	0.00046	KYNU,ALAD,MRAP,PAH,ASNS,ASL,AQP1,AGXT,PNP,ADORA1,GOT1,MAT1A,ENTPD8,ALDH4A1,NT5E,SPTLC2,GATM,ATP4A,NPR2,ATP11C,APRT,ADI1,CTH,DHFR,SLC7A2,PKLR,PRODH2,DPYD,PRPS1
GO:0006638	neutral lipid metabolic process	61	11	4.868362	-4.9115	0.000471	AGPAT6,CD36,INSIG2,ELOVL3,LMF1,ELOVL2,APOC2,LIPC,ACSL4,MTTP,PCK1
GO:0009063	cellular amino acid catabolic process	51	10	5.293585	-4.849482	0.000481	KYNU,GOT1,IVD,SDS,BCKDHB,HGD,AASS,PRODH2,PAH,DTD1
GO:0016829	lyase activity	114	15	3.552274	-4.726262	0.000698	GGCX,ALAD,SDSL,NPR2,ASL,PCK1,CYP17A1,CTH,GOT1,SDS,DDT,CAR8,GLO1,FH1,CAR3
GO:0005975	carbohydrate metabolic process	355	30	2.281461	-4.69223	0.000704	TALDO1,GM2A,HEXA,LMF1,HEXB,GOT1,SORBS1,NAGA,IDH2,GLO1,ITIH3,GPD2,PDK1,CS,FBP1,CHST2,TKT,BPGM,PCK1,KHK,MAN2A1,RENBP,GBE1,PYGL,SDS,PKLR,EXT1,MDH2,PRPS1,LRP5
GO:0005996	monosaccharide metabolic process	173	19	2.965019	-4.673531	0.000691	PDK1,GPD2,TALDO1,HEXB,CHST2,FBP1,BPGM,TKT,PCK1,KHK,MAN2A1,RENBP,GBE1,SORBS1,SDS,PYGL,PKLR,PRPS1,LRP5
GO:0004497	monooxygenase activity	68	11	4.367207	-4.448169	0.001536	CYP2U1,CYP2C70,CYP2D10,CYP7B1,CYP17A1,CYP3A13,CYP27A1,CYP4F15,CYP4V3,PAH,CYP1A2
GO:0031090	organelle membrane	757	50	1.783176	-4.407803	0.001526	RTN4,AQP1,SLC35A3,CDS2,EDNRB,AGPAT6,INSIG2,FITM1,ELOVL3,ELOVL2,PDGFC,PGAP2,SQRDL,MYO6,CYP3A13,SPTLC2,GATM,CHST2,CYP1A2,SLC3A1,CYB5B,DHRS1,MAN2A1,CD36,CYP27A1,EXT1,CLN5,MDH2,CYP2U1,LMF1,TIMM10,ASL,IVD,GSTK1,MAN1A,IDH2,ABCD2,ACSL4,GCHFR,GPD2,MAOB,BCKDHB,TKT,ITPR2,PEX11A,CYP7B1,CYP17A1,HMGCS2,ABCC4,PRODH2
GO:0070330	aromatase activity	12	5	11.248868	-4.363102	0.00181	CYP2U1,CYP2C70,CYP2D10,CYP3A13,CYP1A2
GO:0050662	coenzyme binding	137	16	3.152967	-4.348343	0.001898	NOX4,ME1,MAOB,TKT,POR,HAO1,CRYL1,DHFR,IVD,ADH4,CREG1,IDH2,DPYD,NQO1,GULO,MDH2
GO:0009310	amine catabolic process	58	10	4.654704	-4.338776	0.001867	KYNU,GOT1,IVD,SDS,BCKDHB,HGD,AASS,PRODH2,PAH,DTD1
GO:0042493	response to drug	110	14	3.436018	-4.285597	0.001918	SLCO1B2,ALAD,MYO6,SLC22A18,ATP4A,BCHE,AKR1C6,ABCC4,DPYD,CYP1A2,AQP1,PNP,ABCG2,SLC22A1
GO:0019377	glycolipid catabolic process	7	4	15.427019	-4.226782	0.002177	GM2A,HEXA,NAGA,HEXB
GO:0006631	fatty acid metabolic process	203	20	2.659831	-4.20449	0.002254	PTGES2,FADS1,APOC2,FADS2,POR,HAO1,CRYL1,AGPAT6,CD36,INSIG2,AGT,ELOVL3,ELOVL2,AVPR1A,FABP1,ACSL4,LIPC,RNPEP,GHR,DEGS1
GO:0008152	metabolic process	5047	223	1.192866	-4.126981	0.002719	SCPEP1,CYP2D10,ALAD,STAT5A,AQP1,ADORA1,GOT1,INSIG2,MAT1A,SULT1A1,CCAR1,GATM,CYP3A13,CYP1A2,DCAF6,CD36,EXT1,MDH2,GGCX,TALDO1,RBP1,TXN2,MME,ASL,DTD1,NAGA,ZAP70,IDH2,ALDH4A1,GPD2,GNAT1,PTGR1,MAOB,HGD,TKT,TPD52L1,ATP11C,CAMK2N1,ABCG2,CYP7B1,CYP17A1,GBE1,DHFR,HMGCS2,POP1,AVPR1A,PRODH2,SMURF1,CML5,NCOR2,RPP40,GAR1,SPINK3,AKR1C14,CDS2,EDNRB,AGPAT6,SERPINA6,CREG1,GPX7,TWISTNB,NT5E,IHH,GHR,NFKBIZ,PGAP2,AT…
GO:0006081	cellular aldehyde metabolic process	21	6	7.713509	-4.076484	0.002892	HAO1,TALDO1,ADH4,IDH2,GLO1,AGXT
GO:0044262	cellular carbohydrate metabolic process	293	25	2.303522	-4.06431	0.002864	TALDO1,HEXB,LMF1,GOT1,SORBS1,IDH2,GPD2,PDK1,CS,FBP1,CHST2,TKT,BPGM,PCK1,KHK,MAN2A1,RENBP,GBE1,PYGL,SDS,PKLR,EXT1,MDH2,LRP5,PRPS1
GO:0071702	organic substance transport	329	27	2.215582	-4.056972	0.002821	RTN4,IRAK1,SLC22A18,GM2A,AQP8,MAOB,APOC2,SLC3A1,ATP11C,AQP1,AGXT,SLC35A3,MTTP,SLCO1B2,INHBA,CD36,NPC2,SORBS1,SLC7A2,AQP11,AGT,SLC2A2,SORT1,FABP1,ACSL4,LIPC,SLC22A1
GO:0006633	fatty acid biosynthetic process	88	12	3.681448	-4.044911	0.002838	PTGES2,INSIG2,ELOVL3,AGT,FADS1,ELOVL2,AVPR1A,FADS2,APOC2,LIPC,RNPEP,DEGS1
GO:0016705	oxidoreductase activity acting on paired donors with incorporation or reduction of molecular oxygen	102	13	3.44083	-4.025586	0.00287	CYP2U1,CYP2C70,CYP2D10,CYP7B1,CYP17A1,CYP3A13,CYP27A1,FADS1,HMOX1,FADS2,PAH,CYP1A2,DEGS1
GO:0044282	small molecule catabolic process	367	29	2.1333	-4.024466	0.002829	KYNU,TALDO1,AASS,PAH,CNP,PNP,DTD1,RRAGC,GOT1,IVD,ADH4,PDE4B,RGN,NT5E,GNAT1,TBC1D2B,ATP4A,BCKDHB,HGD,TKT,BPGM,USP6NL,HAO1,SDS,PKLR,PRODH2,FABP1,DPYD,LRP5
GO:0010876	lipid localization	131	15	3.091292	-4.012783	0.002817	IRAK1,GM2A,HEXA,STAT5A,HEXB,APOC2,ATP11C,MTTP,INHBA,CD36,NPC2,FITM1,FABP1,ACSL4,LIPC
GO:0016712	oxidoreductase activity acting on paired donors with incorporation or reduction of molecular oxygen reduced flavin or flavoprotein as one donor and incorporation of one atom of oxygen	14	5	9.641887	-3.987065	0.003069	CYP2U1,CYP2C70,CYP2D10,CYP3A13,CYP1A2
GO:0042802	identical protein binding	524	37	1.906297	-3.947049	0.003356	ALAD,KYNU,FGFR3,HEXB,APOC2,PAH,ASNS,AGXT,GSTM3,CRYL1,ROBO1,MAT1A,GSTK1,SULT1A1,HMOX1,NAGA,PDGFC,GHR,PDK1,IRAK1,ACY3,MAOB,FBP1,NPR2,TPD52L1,ABCG2,INHBA,RENBP,HSPB6,PYGL,SDS,HSPB8,POP1,CTSC,DPYD,EXT1,PRPS1
GO:0006732	coenzyme metabolic process	133	15	3.044806	-3.93762	0.003689	PDK1,GPD2,KYNU,TALDO1,CS,PAH,TKT,PNP,AGPAT6,DHFR,MAT1A,IDH2,CES1D,FH1,MDH2
GO:0016054	organic acid catabolic process	93	12	3.48352	-3.809997	0.004263	HAO1,KYNU,GOT1,IVD,SDS,BCKDHB,HGD,AASS,PRODH2,FABP1,PAH,DTD1
GO:0046395	carboxylic acid catabolic process	93	12	3.48352	-3.809997	0.004263	HAO1,KYNU,GOT1,IVD,SDS,BCKDHB,HGD,AASS,PRODH2,FABP1,PAH,DTD1
GO:0019318	hexose metabolic process	153	16	2.823245	-3.772089	0.004494	PDK1,GPD2,TALDO1,FBP1,BPGM,TKT,PCK1,KHK,MAN2A1,RENBP,GBE1,SORBS1,PYGL,SDS,PKLR,LRP5
GO:0044425	membrane part	3150	149	1.277014	-3.743238	0.004577	TMEM19,CADM4,SLC22A18,HFE2,AQP8,TSPAN7,CNP,ENPEP,AQP1,ADORA1,SLC35A3,CD47,DIRC2,INSIG2,AQP11,ROBO1,SLC2A2,ELOVL3,ELOVL2,SLC12A7,MYO6,SPTLC2,CYP3A13,TMIE,AIG1,COLEC12,CYP1A2,PNPLA7,CD36,TMEM184C,EXT1,GULO,DST,GGCX,PLXNC1,FGFR3,MRAP,MME,PAQR9,LRIG3,FXYD7,ENTPD8,ZAP70,SYBU,FH1,GNAT1,TMEM120A,ACY3,MET,MAOB,S100A10,TKT,ATP11C,CAMK2N1,ABCG2,REEP5,CYP7B1,CYP17A1,SLC7A2,KCNJ8,EPB4.1,AVPR1A,CLEC7A,CML5,RT…
GO:0016614	oxidoreductase activity acting on CH-OH group of donors	82	11	3.621587	-3.688935	0.00562	HAO1,GPD2,ME1,CRYL1,HSD17B2,AKR1C6,ADH4,IDH2,GULO,AKR1C14,MDH2
GO:0008203	cholesterol metabolic process	69	10	3.91265	-3.682038	0.005625	CYP7B1,CYP27A1,HMGCS2,INSIG2,LEPR,LMF1,LIPC,POR,LRP5,MTTP
GO:0006664	glycolipid metabolic process	16	5	8.436651	-3.6749	0.006025	GM2A,CREM,HEXA,NAGA,HEXB
GO:0044432	endoplasmic reticulum part	207	19	2.478011	-3.617599	0.006146	RTN4,CYP2U1,PGAP2,CYP3A13,SPTLC2,LMF1,TKT,CYP1A2,RDH5,ITPR2,CYP7B1,CYP17A1,AGPAT6,INSIG2,BCHE,FITM1,ELOVL3,ELOVL2,EXT1
GO:0009056	catabolic process	860	52	1.632394	-3.580695	0.006482	KYNU,GM2A,HEXA,HEXB,CNP,ADORA1,PNP,GOT1,HMOX1,PDE4B,RGN,NT5E,ATP4A,CYP1A2,POR,GTF2H1,HAO1,BTG2,SDS,PKLR,MDH2,TALDO1,APOC2,AASS,PAH,DTD1,RRAGC,IVD,ADH4,NAGA,IDH2,FH1,GNAT1,PLA2G16,TBC1D2B,CS,BCKDHB,MAOB,HGD,TKT,BPGM,TPD52L1,USP6NL,PYGL,POP1,FBXO31,PRODH2,FABP1,SMURF1,DPYD,LIPC,LRP5
GO:0000323	lytic vacuole	159	16	2.716708	-3.578721	0.006329	FGFR3,GM2A,LITAF,HEXA,HEXB,CD1D1,CD164,RRAGC,PNPLA7,CTSL,NPC2,GOT1,NAGA,SORT1,CTSC,CLN5
GO:0005764	lysosome	159	16	2.716708	-3.578721	0.006329	FGFR3,GM2A,LITAF,HEXA,HEXB,CD1D1,CD164,RRAGC,PNPLA7,CTSL,NPC2,GOT1,NAGA,SORT1,CTSC,CLN5
GO:0005739	mitochondrion	949	56	1.593096	-3.554615	0.00636	KYNU,PTGES2,GM2A,1110001J03RIK,AGXT,CDS2,DNAJC15,ACOT13,ADCK4,GHR,SQRDL,NUDT19,GATM,SPTLC2,SLC3A1,CYB5B,POR,PNPLA7,DHRS1,CD36,CYP27A1,ALDH1B1,GRN,AS3MT,OAT,MDH2,PCCA,ME1,TXN2,TIMM10,AASS,ASL,GLS2,MPV17L2,IVD,GSTK1,IDH2,TGM2,ABCD2,ALDH4A1,FH1,ACSL4,GPD2,NOX4,PDK1,MRPS26,CS,MAOB,BCKDHB,SDSL,CYP17A1,HMGCS2,KCNJ8,PRODH2,COMTD1,LRP5
GO:0045177	apical part of cell	176	17	2.607692	-3.553959	0.006287	NOX4,GNAT1,MYO6,SLC22A18,GM2A,ATP4A,AQP8,ACY3,ENPEP,AQP1,ABCG2,PROM1,CTSL,CD36,CD81,FABP1,SLC39A4
GO:0031224	intrinsic to membrane	2599	126	1.308833	-3.545961	0.006273	TMEM19,SLC22A18,CADM4,HFE2,AQP8,TSPAN7,CNP,ENPEP,AQP1,ADORA1,SLC35A3,CD47,DIRC2,INSIG2,AQP11,ROBO1,ELOVL3,SLC2A2,ELOVL2,SLC12A7,SPTLC2,TMIE,AIG1,COLEC12,PNPLA7,CD36,TMEM184C,EXT1,GULO,GGCX,PLXNC1,FGFR3,MRAP,MME,PAQR9,LRIG3,FXYD7,ENTPD8,SYBU,TMEM120A,MET,MAOB,ATP11C,REEP5,ABCG2,SLC7A2,KCNJ8,AVPR1A,CLEC7A,CML5,RTN4,NRG4,PTGES2,GM2A,MPEG1,LEPR,CD1D1,CDS2,ANK,EDNRB,DNAJC15,AGPAT6,FITM1,MMD2,CCDC107,N…
GO:0015893	drug transport	17	5	7.940377	-3.536942	0.0065	SLCO1B2,SLC22A18,ABCC4,ABCG2,SLC22A1
GO:0016769	transferase activity transferring nitrogenous groups	17	5	7.940377	-3.536942	0.0065	GOT1,SPTLC2,GATM,AGXT,OAT
GO:0016021	integral to membrane	2526	123	1.314595	-3.535493	0.006505	TMEM19,SLC22A18,CADM4,AQP8,TSPAN7,ENPEP,AQP1,ADORA1,SLC35A3,CD47,DIRC2,INSIG2,AQP11,ROBO1,ELOVL3,SLC2A2,ELOVL2,SLC12A7,SPTLC2,TMIE,AIG1,COLEC12,PNPLA7,CD36,TMEM184C,EXT1,GULO,GGCX,PLXNC1,FGFR3,MRAP,MME,PAQR9,LRIG3,FXYD7,ENTPD8,SYBU,TMEM120A,MET,MAOB,ATP11C,REEP5,ABCG2,SLC7A2,KCNJ8,AVPR1A,CLEC7A,CML5,RTN4,NRG4,PTGES2,GM2A,MPEG1,LEPR,CD1D1,CDS2,ANK,EDNRB,DNAJC15,AGPAT6,FITM1,MMD2,CCDC107,ADCK4,GHR,…
GO:0006091	generation of precursor metabolites and energy	177	17	2.592959	-3.524745	0.006598	TXN2,FADS1,CS,AASS,FADS2,BPGM,CYP1A2,CYB5B,PCK1,GBE1,GOT1,SORBS1,PYGL,PKLR,IDH2,FH1,MDH2
GO:0005789	endoplasmic reticulum membrane	178	17	2.578392	-3.495788	0.006774	RTN4,CYP2U1,PGAP2,CYP3A13,SPTLC2,LMF1,TKT,CYP1A2,ITPR2,CYP7B1,AGPAT6,CYP17A1,INSIG2,FITM1,ELOVL3,ELOVL2,EXT1
GO:0042803	protein homodimerization activity	320	25	2.109163	-3.466505	0.007564	KYNU,HEXB,APOC2,PAH,ASNS,AGXT,CRYL1,MAT1A,SULT1A1,HMOX1,NAGA,PDGFC,GHR,PDK1,IRAK1,MAOB,TPD52L1,ABCG2,RENBP,HSPB6,PYGL,SDS,DPYD,EXT1,PRPS1
GO:0046889	positive regulation of lipid biosynthetic process	27	6	5.999396	-3.421506	0.008242	CYP17A1,SORBS1,AGT,AVPR1A,APOC2,POR
GO:0006790	sulfur compound metabolic process	88	11	3.37466	-3.416017	0.008198	ADI1,CTH,SULF2,MAT1A,SULT1A1,GSTK1,CHST2,GLO1,LIPC,EXT1,GHR
GO:0016125	sterol metabolic process	75	10	3.599638	-3.380615	0.008701	CYP7B1,CYP27A1,HMGCS2,INSIG2,LEPR,LMF1,LIPC,POR,LRP5,MTTP
