# Supplementary material for: Cross-species transcriptomic analysis elucidates constitutive aryl hydrocarbon receptor activity
Source: BMC Genomics. 2014 Dec 3;15(1):1053. doi: 10.1186/1471-2164-15-1053 (PMC4301818; doi:10.1186/1471-2164-15-1053)
Supplement: Supplementary file 21 — Additional file 21: Table S9: GO Analysis: Rat, Adipose. A list of significantly enriched GO terms (FDR < 0.01) with reported enrichment, statistical significance, GO term definition, list of changed genes and parent GO term information. (TXT 813 bytes) [file 12864_2014_6766_MOESM21_ESM.txt]

ID	Term	Total	Changed	Enrichment	log10p	FDR	ChangedGenes
GO:0008202	steroid metabolic process	158	18	3.612135	-5.654541	0.004	SCD1,CYP51,CUBN,STAR,CYP2E1,COMT,ABCG1,STARD5,AGTR1A,APOE,AGT,DHCR7,OSBPL11,PRKAA1,FGF2,CLN6,NSDHL,VLDLR
GO:0034433	steroid esterification	9	5	17.614734	-5.466097	0.0015	SCD1,APOE,AGTR1A,AGT,ABCG1
GO:0034434	sterol esterification	9	5	17.614734	-5.466097	0.0015	SCD1,APOE,AGTR1A,AGT,ABCG1
GO:0034435	cholesterol esterification	9	5	17.614734	-5.466097	0.0015	SCD1,APOE,AGTR1A,AGT,ABCG1
GO:0008610	lipid biosynthetic process	249	22	2.801379	-4.933107	0.0038	CYP51,SCD1,FGF7,STAR,PTGS1,LTC4S,ACSS2,LPCAT3,CD74,ABCG1,STARD5,DGAT2,SORBS1,ELOVL5,APOE,DHCR7,AGT,CD81,PRKAA1,FGF2,HPGDS,NSDHL
GO:0010872	regulation of cholesterol esterification	6	4	21.137681	-4.859557	0.005	APOE,AGTR1A,AGT,ABCG1
