# Supplementary material for: Cross-species transcriptomic analysis elucidates constitutive aryl hydrocarbon receptor activity
Source: BMC Genomics. 2014 Dec 3;15(1):1053. doi: 10.1186/1471-2164-15-1053 (PMC4301818; doi:10.1186/1471-2164-15-1053)
Supplement: Supplementary file 22 — Additional file 22: Table S10: GO Analysis: Rat, Liver. A list of significantly enriched GO terms (FDR < 0.01) with reported enrichment, statistical significance, GO term definition, list of changed genes and parent GO term information. (TXT 26 KB) [file 12864_2014_6766_MOESM22_ESM.txt]

ID	Term	Total	Changed	Enrichment	log10p	FDR	ChangedGenes
GO:0005739	mitochondrion	901	179	1.687908	-13.11577	0	MRPS35,GRPEL2,TSPO,OXA1L,GRPEL1,PDP2,NIT2,CYP2D4,GFER,BPHL,PDHB,SLC25A20,GHITM,SLC25A25,SLC25A24,SLC25A23,HRSP12,LRRC59,SLC25A28,PRKACA,CRY1,DDAH1,HIGD1A,MTUS1,NUDT19,GATM,SUCLG2,CYP2E1,SYNJ2BP,POR,CLPX,LETM1,MRPS18C,MAPK9,DSP,CROT,IQCE,PRODH,ME1,RGD1302996,ABCA8,HSD17B10,ME3,ISOC2B,CCDC90B,FARS2,CLU,CTSA,SFXN1,KMO,CTPS2,ASL,ACAT1,MUT,MTCH2,P2RY2,TDRKH,HSPE1,NTHL1,PPTC7,GPD2,GCDH,LGALS3,MMADHC,CO…
GO:0044444	cytoplasmic part	3277	486	1.260028	-11.166717	0	DLC1,OXA1L,PDP2,CYP2D4,AIF1,HNRPD,PTGS1,GFER,RCE1,SGMS1,CYP2D2,KIFC3,CTNNB1,MAGED1,CUL5,CTGF,CYP7A1,PIK3C3,DDAH1,HIGD1A,CYP3A18,PTPRM,GATM,CYP2E1,EBPL,HSD11B2,MAPK9,PRODH,RGD1302996,HSD17B10,GNAI3,GNAI2,HSD17B12,HFE,NFKBIA,HSPA1A,ARF6,PRRC1,ARF5,ASL,SERPINH1,RAC2,NTHL1,GPD2,DHX9,SPHK1,ACACA,VDAC2,TNNI2,PEO1,LASP1,KCNJ8,ARF3,ARF4,GHDC,ACAD11,BCKDK,LDLR,RT1-DB1,CRCP,LTC4S,RT1-DA,AUH,RTN3,MSRA,MAP1L…
GO:0005737	cytoplasm	4389	610	1.180823	-9.493332	0	XRCC5,DLC1,OXA1L,PDP2,CYP2D4,AIF1,HNRPD,PTGS1,GFER,RCE1,SGMS1,CYP2D2,KIFC3,CTNNB1,MAGED1,CUL5,CTGF,CYP7A1,PIK3C3,DDAH1,PLS3,HIGD1A,CYP3A18,PTPRM,GATM,CYP2E1,EBPL,HSD11B2,MAPK9,PELO,PRODH,RGD1302996,CRTC2,HSD17B10,RTP4,GNAI3,GNAI2,PTH1R,HSD17B12,HFE,NFKBIA,HSPA1A,ARF6,PRRC1,ARF5,ASL,SERPINH1,RAC2,NTHL1,GPD2,DHX9,SPHK1,ACACA,VDAC2,TNNI2,PEO1,PARP9,LASP1,KCNJ8,ARF3,ARF4,GHDC,ACAD11,LIMA1,BCKDK,TTC25…
GO:0019752	carboxylic acid metabolic process	474	102	1.828278	-9.428026	0	PDP2,OCLN,CYP2D4,PTGS1,PDHB,GSTM1,SLC25A20,GSTM3,INSIG2,ELOVL5,CYP7A1,DAO,DDAH1,GATM,SUCLG2,AARS,GSTT2,POR,HIF1A,MAPK9,GULO,CROT,ME1,ME3,RBP1,STK11,GNE,FARS2,CTPS2,KMO,CCL5,ASL,CD74,GLO1,NR1H4,GPD2,SCD1,GCDH,ACY1,HTT,SPHK1,EPHX2,ACACA,CRAT,BRCA1,DHFR,PRODH2,THNSL1,CYP2J4,SLC27A1,BCKDK,KYNU,PPARD,CYP4A1,CPT2,PRKAG2,ACOT2,LTC4S,ACOT4,ACOT3,TDO2,ACOT12,MGLL,ACO2,OTC,DECR1,G6PD,PKLR,HAO2,MECR,SLC27A5…
GO:0043436	oxoacid metabolic process	474	102	1.828278	-9.428026	0	PDP2,OCLN,CYP2D4,PTGS1,PDHB,GSTM1,SLC25A20,GSTM3,INSIG2,ELOVL5,CYP7A1,DAO,DDAH1,GATM,SUCLG2,AARS,GSTT2,POR,HIF1A,MAPK9,GULO,CROT,ME1,ME3,RBP1,STK11,GNE,FARS2,CTPS2,KMO,CCL5,ASL,CD74,GLO1,NR1H4,GPD2,SCD1,GCDH,ACY1,HTT,SPHK1,EPHX2,ACACA,CRAT,BRCA1,DHFR,PRODH2,THNSL1,CYP2J4,SLC27A1,BCKDK,KYNU,PPARD,CYP4A1,CPT2,PRKAG2,ACOT2,LTC4S,ACOT4,ACOT3,TDO2,ACOT12,MGLL,ACO2,OTC,DECR1,G6PD,PKLR,HAO2,MECR,SLC27A5…
GO:0042180	cellular ketone metabolic process	484	103	1.808058	-9.22978	0	OCLN,PDP2,CYP2D4,PTGS1,PDHB,GSTM1,SLC25A20,GSTM3,INSIG2,ELOVL5,CYP7A1,DAO,DDAH1,GATM,SUCLG2,AARS,GSTT2,POR,HIF1A,MAPK9,GULO,CROT,ME1,ME3,RBP1,STK11,GNE,FARS2,CTPS2,KMO,ASL,CCL5,CD74,GLO1,NR1H4,GPD2,SCD1,GCDH,ACY1,HTT,SPHK1,EPHX2,ACACA,CRAT,BRCA1,DHFR,PRODH2,THNSL1,CYP2J4,SLC27A1,BCKDK,KYNU,PPARD,CPT2,CYP4A1,PRKAG2,ACOT2,LTC4S,ACOT4,ACOT3,TDO2,VKORC1,ACOT12,MGLL,ACO2,OTC,DECR1,G6PD,PKLR,HAO2,MECR,…
GO:0006082	organic acid metabolic process	483	102	1.794211	-8.948066	0	OCLN,PDP2,CYP2D4,PTGS1,PDHB,GSTM1,SLC25A20,GSTM3,INSIG2,ELOVL5,CYP7A1,DAO,DDAH1,GATM,SUCLG2,AARS,GSTT2,POR,HIF1A,MAPK9,GULO,CROT,ME1,ME3,RBP1,GNE,STK11,FARS2,KMO,CTPS2,ASL,CCL5,CD74,GLO1,NR1H4,SCD1,GPD2,GCDH,ACY1,HTT,SPHK1,ACACA,EPHX2,CRAT,BRCA1,DHFR,PRODH2,THNSL1,SLC27A1,CYP2J4,BCKDK,KYNU,PPARD,CYP4A1,CPT2,PRKAG2,ACOT2,LTC4S,ACOT4,ACOT3,TDO2,ACOT12,MGLL,ACO2,OTC,DECR1,G6PD,HAO2,PKLR,MECR,SLC27A5…
GO:0044429	mitochondrial part	375	82	1.857817	-7.986236	0	GRPEL2,SLC27A1,GRPEL1,BCKDK,OXA1L,TSPO,PDP2,CPT2,ACOT2,PDHB,ARL2BP,SLC25A20,NDUFS4,GHITM,SLC25A25,SLC25A24,SLC25A23,MPV17L,LRRC59,SLC25A3,SLC25A1,COX17,SQRDL,AIFM2,GATM,SUCLG2,OTC,COX4I1,SYNJ2BP,CLPX,NDUFA11,LETM1,MRPS18C,PMPCB,PRODH,ABCA8,BID,HSD17B10,FKBP8,NDUFB6,NDUFB7,FARS2,KMO,SFXN1,TIMM13,COX7A2L,PTPMT1,ASL,ACAT1,MRPL11,MTCH2,SH3GLB1,PITRM1,SLC25A46,ETFDH,ABCD3,HSPE1,PDK1,BCKDHA,GPD2,TXNIP,…
GO:0032787	monocarboxylic acid metabolic process	262	63	2.042959	-7.864953	0	SLC27A1,CYP2J4,KYNU,PPARD,CYP4A1,PDP2,CPT2,CYP2D4,PTGS1,PRKAG2,ACOT2,LTC4S,ACOT4,PDHB,ACOT3,SLC25A20,INSIG2,ELOVL5,CYP7A1,ACOT12,MGLL,DAO,DECR1,POR,HIF1A,HAO2,PKLR,MAPK9,MECR,SLC27A5,CROT,DEGS1,ME3,RBP1,STK11,ABCD1,TRIB3,ADH7,CD74,ADH1,ETFDH,NR1H4,PDK1,GPD2,SCD1,GCDH,HTT,SPHK1,PDK4,EPHX2,ACACA,FADS3,FADS2,ACLY,CRAT,PHYH,CPT1A,BRCA1,OXSM,GPI,RDH10,CYP4F6,NR5A2
GO:0005743	mitochondrial inner membrane	196	51	2.210724	-7.657836	0	SLC27A1,GRPEL2,OXA1L,CPT2,SLC25A20,NDUFS4,GHITM,SLC25A25,SLC25A24,MPV17L,SLC25A23,SLC25A3,SLC25A1,SQRDL,GATM,OTC,COX4I1,CLPX,NDUFA11,LETM1,PMPCB,PRODH,ABCA8,HSD17B10,NDUFB6,NDUFB7,KMO,SFXN1,COX7A2L,PTPMT1,TIMM13,ACAT1,MTCH2,ETFDH,SLC25A46,ABCD3,GPD2,GCDH,LGALS3,PDK4,COX8A,AK2,CRAT,VDAC2,CPT1A,SOD2,NDUFV3,CYBA,NIPSNAP1,PRODH2,COQ10B
GO:0019866	organelle inner membrane	210	53	2.144258	-7.448703	0	SLC27A1,GRPEL2,OXA1L,CPT2,SLC25A20,NDUFS4,GHITM,SLC25A25,SLC25A24,SLC25A23,MPV17L,SLC25A3,SLC25A1,SQRDL,GATM,OTC,COX4I1,CLPX,NDUFA11,LETM1,PSEN2,PMPCB,PRODH,ABCA8,HSD17B10,NDUFB6,NDUFB7,KMO,SFXN1,COX7A2L,PTPMT1,TIMM13,ACAT1,MTCH2,ETFDH,SLC25A46,ABCD3,GPD2,GCDH,LGALS3,PDK4,COX8A,AK2,CRAT,VDAC2,ITPR1,CPT1A,SOD2,NDUFV3,CYBA,NIPSNAP1,PRODH2,COQ10B
GO:0016491	oxidoreductase activity	434	89	1.742291	-7.221364	0	STEAP3,CYP2J4,CYP4A1,CYP2D4,PTGS1,GFER,CYP2D2,PDHB,AKR1C14,TDO2,MSRA,NDUFS4,HMOX1,CYP7A1,VKORC1,DAO,GPX7,RTN4IP1,SQRDL,CYP3A18,AIFM2,MICAL3,DECR2,COX4I1,DECR1,CYP2E1,POR,DHRS4,G6PD,KIF1B,HAO2,HSD11B2,CYP2A1,GULO,MECR,DEGS1,PRODH,AOC3,CYP2C22,ME1,BCMO1,HSD17B10,ME3,NDUFB7,HSD17B2,HSD17B12,AASS,KMO,ADH7,COX7A2L,GLRX2,ADH1,ADH4,FMO3,ETFDH,GSTO1,NSDHL,SCD1,NOX4,BCKDHA,GPD2,GCDH,PYROXD2,BCKDHB,COX8A,F…
GO:0005740	mitochondrial envelope	280	64	1.941969	-7.086167	0	GRPEL2,SLC27A1,OXA1L,TSPO,CPT2,ARL2BP,SLC25A20,NDUFS4,GHITM,SLC25A25,SLC25A24,SLC25A23,MPV17L,SLC25A3,SLC25A1,COX17,SQRDL,AIFM2,GATM,OTC,COX4I1,SYNJ2BP,CLPX,NDUFA11,LETM1,PMPCB,PRODH,ABCA8,BID,HSD17B10,FKBP8,NDUFB6,NDUFB7,KMO,SFXN1,TIMM13,COX7A2L,PTPMT1,ASL,ACAT1,MTCH2,SH3GLB1,SLC25A46,ETFDH,ABCD3,GPD2,TXNIP,GCDH,LGALS3,COX8A,PDK4,SIRT5,AK2,BAD,CRAT,VDAC2,ABCB6,CPT1A,SOD2,NDUFV3,CYBA,NIPSNAP1,COQ…
GO:0055114	oxidation-reduction process	487	96	1.674799	-6.881007	0	STEAP3,CYP2J4,OXA1L,PPARD,CYP4A1,CPT2,CYP2D4,PTGS1,PRKAG2,GFER,CYP2D2,AKR1C14,PDHB,SLC25A20,TDO2,MSRA,NDUFS4,HMOX1,CYP7A1,DAO,PRKACA,GPX7,RTN4IP1,CYP3A18,SQRDL,AIFM2,ACO2,SUCLG2,MICAL3,DECR2,CYP2E1,DECR1,POR,NDUFA11,DHRS4,KIF1B,G6PD,HAO2,HSD11B2,GULO,CYP2A1,MECR,AOC3,CYP2C22,DEGS1,ME1,BCMO1,HSD17B10,ME3,TALDO1,HSD17B2,ENPP1,STK11,ABCD1,HSD17B12,AASS,KMO,ADH7,GLRX2,ADH1,ADH4,FMO3,ETFDH,GYS2,RPIA,N…
GO:0031966	mitochondrial membrane	262	60	1.945676	-6.708344	0	GRPEL2,SLC27A1,OXA1L,TSPO,CPT2,SLC25A20,NDUFS4,GHITM,SLC25A25,SLC25A24,SLC25A23,MPV17L,SLC25A3,SLC25A1,SQRDL,AIFM2,GATM,OTC,COX4I1,SYNJ2BP,CLPX,NDUFA11,LETM1,PMPCB,PRODH,BID,ABCA8,HSD17B10,FKBP8,NDUFB6,NDUFB7,KMO,SFXN1,COX7A2L,PTPMT1,TIMM13,ASL,ACAT1,MTCH2,SH3GLB1,SLC25A46,ETFDH,ABCD3,GPD2,GCDH,LGALS3,COX8A,PDK4,AK2,BAD,CRAT,VDAC2,ABCB6,CPT1A,SOD2,NDUFV3,CYBA,NIPSNAP1,PRODH2,COQ10B
GO:0006629	lipid metabolic process	575	107	1.581016	-6.294863	0.00025	TSPO,CYP2D4,PTGS1,SGMS1,SLC25A20,APOA2,STARD5,INSIG2,ELOVL5,CYP7A1,PIK3C3,CYP2E1,POR,EBPL,PLCE1,AGTR1A,PI4K2A,MAPK9,HSD11B2,PLA2G2D,CROT,CHKA,LPPR4,RBP1,ADORA2B,GNE,ENPP2,STK11,HSD17B12,CCL5,CD74,TIMP1,ISYNA1,SCARB1,NR1H4,SCD1,GCDH,OSBPL3,SPHK1,ACACA,EPHX2,CRAT,BRCA1,PLCXD2,PIP4K2C,PLEKHA1,SLC27A1,CYP2J4,PPARD,CYP4A1,CPT2,LDLR,GM2A,LEPR,HEXB,PRKAG2,ACOT2,LTC4S,PMVK,AKR1C14,ACOT4,ACOT3,HMOX1,ACOT1…
GO:0006950	response to stress	1280	201	1.334156	-5.521524	0.000824	XRCC5,CADM1,MASP2,AIF1,PTGS1,PDLIM1,SGMS1,AQP1,C1QC,CUL5,INSIG2,LTB4R,CTGF,GAB1,PIK3C3,CFD,CRY1,F10,GATM,AARS,POLB,C1QA,CD38,SERPINF1,ABCB1A,RFC2,TFPI,HSD11B2,PDGFRB,MAPK9,ITGA2B,IL1R1,NFKBIA,HFE,HSPA1A,CHEK1,ASL,SERPINH1,ACAT1,CD74,CTSL1,FCER1G,TBKBP1,NTHL1,COL18A1,SCD1,DHX9,SPHK1,PTPN12,EPHA3,RNF8,HYOU1,KCNJ8,ARF4,PARP1,SLC27A1,PPARD,TOLLIP,CRCP,LTC4S,GJA4,MAP1LC3A,HSF2,VKORC1,ZFP354A,GNPAT,GPX…
GO:0042598	vesicular fraction	215	49	1.936324	-5.521359	0.000778	SLC27A1,FXYD2,CYP2J4,TALDO1,CYP4A1,AQP9,AQP8,CYP2D4,PTGS1,LTC4S,CYP2D2,ATP2B2,SH3GLB1,HMOX1,CYP7A1,LRRC59,FMO3,VKORC1,ERAP1,PAFAH1B1,RPIA,SNAP23,SCD1,CYP3A18,VAC14,F10,IGFALS,ATP1A1,CYP2E1,CPT1A,POR,ITPR1,CD38,RDH10,G6PD,ATP2C1,KCNJ8,CYP4F4,PI4K2A,CASP12,CYP4F6,HSD11B2,VAMP3,RAB38,GULO,CYP2A1,SLC27A5,CYP2C22,AOC3
GO:0031967	organelle envelope	414	80	1.641762	-5.457784	0.000737	GRPEL2,SLC27A1,OXA1L,TSPO,CPT2,PTGS1,LTC4S,AQP1,ARL2BP,SLC25A20,GHITM,NDUFS4,SLC25A25,SLC25A24,SLC25A23,MPV17L,SLC25A3,SLC25A1,COX17,SQRDL,GATM,AIFM2,OTC,COX4I1,SYNJ2BP,CLPX,NDUFA11,LETM1,DHRS4,AGTR1A,PSEN2,NUCB2,PMPCB,PRODH,ABCA8,BID,HSD17B10,FKBP8,NDUFB6,NDUFB7,SFXN1,KMO,PTPMT1,TIMM13,COX7A2L,ASL,ACAT1,GCH1,MTCH2,RAC2,SH3GLB1,NUP210,SLC25A46,ETFDH,ABCD3,PAFAH1B1,GCHFR,GPD2,TXNIP,GCDH,LGALS3,PDK…
GO:0006631	fatty acid metabolic process	187	44	1.999086	-5.40079	0.00075	SLC27A1,CYP2J4,PPARD,CPT2,CYP4A1,STK11,CYP2D4,ABCD1,PRKAG2,PTGS1,ACOT2,TRIB3,ADH7,LTC4S,ACOT4,CD74,ACOT3,SLC25A20,ELOVL5,INSIG2,ACOT12,ETFDH,MGLL,SCD1,GCDH,SPHK1,FADS3,EPHX2,ACACA,FADS2,ACLY,DECR1,CRAT,PHYH,POR,CPT1A,BRCA1,OXSM,CYP4F6,MAPK9,MECR,SLC27A5,CROT,DEGS1
GO:0031090	organelle membrane	1064	171	1.365447	-5.318192	0.000857	GRPEL2,TSPO,OXA1L,CHMP4C,CYP2D4,TBK1,PTGS1,RCE1,SGMS1,CYP2D2,AQP1,SIDT2,VPS33A,SLC35A3,SLC25A20,DAB2,GHITM,SLC25A25,INSIG2,ELOVL5,SLC25A24,SLC25A23,CYP7A1,LRRC59,ERAP1,CYP3A18,GATM,SLC33A1,CORO7,SYNJ2BP,CYP2E1,CLPX,VTI1A,POR,LETM1,PLCE1,COPG1,AGTR1A,ATP2C1,PI4K2A,RAB13,GULO,PRODH,ITGA2B,ABCA8,ARL6IP1,GLG1,HSD17B10,DERL1,GNAI3,LITAF,HSD17B12,KMO,SFXN1,ARF6,ASL,ACAT1,LAPTM5,MTCH2,STX18,SLC30A2,GPD2…
GO:0031975	envelope	420	80	1.618308	-5.210124	0.000955	GRPEL2,SLC27A1,OXA1L,TSPO,CPT2,PTGS1,LTC4S,AQP1,ARL2BP,SLC25A20,GHITM,NDUFS4,SLC25A25,SLC25A24,SLC25A23,MPV17L,SLC25A3,SLC25A1,COX17,SQRDL,GATM,AIFM2,OTC,COX4I1,SYNJ2BP,CLPX,NDUFA11,LETM1,DHRS4,AGTR1A,PSEN2,NUCB2,PMPCB,PRODH,ABCA8,BID,HSD17B10,FKBP8,NDUFB6,NDUFB7,SFXN1,KMO,PTPMT1,TIMM13,COX7A2L,ASL,ACAT1,GCH1,MTCH2,RAC2,SH3GLB1,NUP210,SLC25A46,ETFDH,ABCD3,PAFAH1B1,GCHFR,GPD2,TXNIP,GCDH,LGALS3,PDK…
GO:0016053	organic acid biosynthetic process	149	37	2.109774	-5.205403	0.000875	SLC27A1,KYNU,CYP4A1,PTGS1,UROS,TRIB3,LTC4S,ASL,CD74,INSIG2,ELOVL5,SH3GLB1,CYP7A1,MGLL,GSTO1,SCD1,GATM,HTT,OTC,SPHK1,ACACA,FADS3,FADS2,ACLY,BRCA1,OXSM,ADI1,DHFR,PKLR,PRODH2,MAPK9,MAT2B,THNSL1,GULO,MECR,CBS,DEGS1
GO:0046394	carboxylic acid biosynthetic process	149	37	2.109774	-5.205403	0.000875	SLC27A1,KYNU,CYP4A1,PTGS1,UROS,TRIB3,LTC4S,ASL,CD74,INSIG2,ELOVL5,SH3GLB1,CYP7A1,MGLL,GSTO1,SCD1,GATM,HTT,OTC,SPHK1,ACACA,FADS3,FADS2,ACLY,BRCA1,OXSM,ADI1,DHFR,PKLR,PRODH2,MAPK9,MAT2B,THNSL1,GULO,MECR,CBS,DEGS1
GO:0005792	microsome	209	47	1.91061	-5.153531	0.001	SLC27A1,FXYD2,CYP2J4,TALDO1,CYP4A1,AQP9,AQP8,CYP2D4,PTGS1,LTC4S,CYP2D2,ATP2B2,SH3GLB1,HMOX1,CYP7A1,LRRC59,FMO3,VKORC1,ERAP1,RPIA,SNAP23,SCD1,CYP3A18,VAC14,F10,IGFALS,ATP1A1,CYP2E1,CPT1A,POR,ITPR1,CD38,RDH10,G6PD,ATP2C1,KCNJ8,CYP4F4,PI4K2A,CASP12,CYP4F6,HSD11B2,VAMP3,GULO,CYP2A1,SLC27A5,CYP2C22,AOC3
GO:0044255	cellular lipid metabolic process	409	76	1.57874	-4.582797	0.002923	CYP2J4,SLC27A1,PPARD,CYP4A1,CPT2,GM2A,CYP2D4,HEXB,PTGS1,PRKAG2,ACOT2,SGMS1,LTC4S,PMVK,ACOT4,ACOT3,SLC25A20,APOA2,INSIG2,ELOVL5,HMOX1,PIK3C3,ACOT12,GNPAT,MGLL,SLC25A1,CYP2E1,DECR1,LPIN2,PIGP,POR,DHRS4,AGTR1A,PI4K2A,MAPK9,PLA2G2D,MECR,CROT,SLC27A5,DEGS1,BCMO1,CHKA,LPPR4,RBP1,GNE,STK11,ABCD1,HSD17B12,TRIB3,ADH7,CCL5,CD74,ISYNA1,ADH1,SH3GLB1,ADH4,ETFDH,PPAP2B,SCD1,GCDH,SPHK1,ACACA,EPHX2,FADS3,FADS2,A…
GO:0006732	coenzyme metabolic process	129	32	2.107564	-4.574662	0.002852	KYNU,OCLN,PDP2,TALDO1,ACOT2,KMO,COMT,PMVK,PDHB,ACOT4,GCH1,ACOT3,TDO2,MCEE,ACOT12,RPIA,PDK1,GPD2,GCDH,MOCS2,ACO2,SUCLG2,PDK4,ACACA,ACLY,OXSM,CYBA,DHFR,G6PD,KIF1B,MAT2B,FLAD1
GO:0051186	cofactor metabolic process	159	37	1.977084	-4.525192	0.003393	KYNU,OCLN,PDP2,TALDO1,UROS,ACOT2,KMO,COMT,PMVK,PDHB,ACOT4,GCH1,ACOT3,TDO2,ADH4,HMOX1,MCEE,VKORC1,ACOT12,RPIA,PDK1,GPD2,GCDH,MOCS2,ACO2,SUCLG2,PDK4,ACACA,ACLY,ABCB6,OXSM,CYBA,DHFR,G6PD,KIF1B,MAT2B,FLAD1
GO:0000038	very long-chain fatty acid metabolic process	24	11	3.894053	-4.479657	0.003517	CYP2J4,CYP4A1,CYP2D4,CYP4F6,SPHK1,PTGS1,ACOT2,FADS2,MGLL,ACOT4,ACOT3
GO:0003824	catalytic activity	3026	413	1.159582	-4.30756	0.0042	XRCC5,GDA,PDP2,CYP2D4,MASP2,PTGS1,GFER,RCE1,CYP2D2,SGMS1,KIFC3,MAGED1,CUL5,PPAPDC2,CYP7A1,PIK3C3,RGD1309534,DDAH1,CYP3A18,PTPRM,GATM,EXD2,CYP2E1,PTPRO,EBPL,SCYL2,MAPK9,HSD11B2,PELO,PRODH,HSD17B10,GGCT,HSD17B12,ASL,RAC2,FGL2,NTHL1,GPD2,DHX9,SPHK1,PPAPDC1B,ACACA,GART,PEO1,PARP9,SMURF2,PARP1,ACAD11,PLCXD2,KCNH1,CYP2J4,BCKDK,UBE2G1,CRCP,LTC4S,PMVK,AKR1C14,AUH,MSRA,VKORC1,ADCK3,ZDHHC4,EXOSC8,HYAL3,PEP…
GO:0005625	soluble fraction	263	53	1.712145	-4.299936	0.004065	KYNU,HEXB,PMVK,CASP3,TDO2,PRKACA,MSN,CASP2,GOLGA2,PRKCI,CORO7,ARID1A,POR,PRKCB,G6PD,PKLR,CTSD,CSNK1G3,PTMS,CROT,ME1,TALDO1,FARS2,ADH7,COMT,CCL5,CCL4,CTSL1,GCH1,ADH1,ADH4,GYS2,PAFAH1B1,GLO1,RPIA,GCHFR,ACY1,HTT,SPHK1,GALT,ACACA,ACLY,DPYSL2,CAPN2,CRYZ,SOD2,PHAX,GPI,DHFR,PYGL,PRKAR1A,RAB38,CBS
GO:0006955	immune response	335	63	1.597777	-4.047835	0.008031	MEF2C,KYNU,CADM1,MASP2,TBK1,TOLLIP,RT1-DB1,CRCP,IFI44L,VTN,NFKB2,CD1D1,CXCL12,C1QC,RT1-DA,CXCL10,AZGP1,APOA2,HMOX1,CFD,ICAM1,SIGIRR,PRKCB,C1QA,C8A,SERPINB9,C8B,CD38,IL18BP,PSEN2,PI4K2A,LCP1,MBL1,IL1R1,ENPP1,ADORA2B,ENPP2,ENPP3,UNC93B1,CCL9,HFE,NFKBIA,ASL,CCL5,CCL4,CD74,GCH1,PSMB4,NR1D1,FCGR1A,FCER1G,TBKBP1,PTPRC,SECTM1B,LCN2,PLSCR1,CYBA,DUSP3,CXCL14,CXCL13,CXCL16,JAK3,PLEKHA1
GO:0010033	response to organic substance	977	152	1.321811	-4.001428	0.008424	XRCC5,DLC1,ADCY3,TSPO,HMGN3,APOBEC1,AQP9,CYP2D4,AQP8,AIF1,RBM3,PTGS1,SGMS1,AQP1,CXCL12,CXCL10,CTNNB1,FNTB,GSTM1,APOA2,GSTM3,INSIG2,CTGF,SLC2A2,CYP7A1,PIK3C3,PRKACA,MTUS1,GATM,AARS,POLB,CYP2E1,PTPRO,AHR,POR,CD38,KRT19,HIF1A,ABCB1A,SERPINF1,AGTR1A,MAPK9,HSD11B2,PDGFRB,CROT,FGFR2,ME1,IL1R1,DERL1,ENPP1,STK11,CLU,DAG1,NFKBIA,HSPA1A,CHEK1,CCL5,ASL,TIMP3,ACAT1,TTC3,ATF1,SRC,CTSL1,TIMP1,P2RY2,JUND,GYS2,S…
GO:0016614	oxidoreductase activity acting on CH-OH group of donors	75	21	2.378913	-3.995215	0.008235	ME1,GPD2,HSD17B10,ME3,HSD17B2,HSD17B12,ADH7,AKR1C14,RDH10,DHRS4,G6PD,KIF1B,L2HGDH,ADH1,SDR42E1,ADH4,HAO2,VKORC1,HSD11B2,GULO,NSDHL
GO:0002376	immune system process	638	106	1.41158	-3.992168	0.008057	MEF2C,XRCC5,APOBEC1,CADM1,AIF1,TBK1,MASP2,VTN,RORA,C1QC,VPS33A,CXCL12,CTNNB1,CXCL10,AZGP1,ANKRD54,APOA2,ERAP1,CFD,AHR,C1QA,CD38,HIF1A,PI4K2A,ADD1,ITGA2B,IL1R1,RBP1,ADORA2B,ENPP1,ENPP2,ENPP3,UNC93B1,CCL9,NFKBIA,HFE,SFXN1,CCL5,ASL,CCL4,CD74,TIMP1,PSMB4,HIST1H4B,FCER1G,TBKBP1,CRIP2,MYO1E,ITGA1,ROGDI,SECTM1B,LCN2,CORO1A,CDKN1A,CXCL14,CXCL13,KCNJ8,SLC7A2,CXCL16,PLEKHA1,KYNU,TOLLIP,RT1-DB1,HPS1,CRCP,IF…
